# Supplementary material for: Chromatin accessibility landscape of articular knee cartilage reveals aberrant enhancer regulation in osteoarthritis
Source: Sci Rep. 2018 Oct 19;8:15499. doi: 10.1038/s41598-018-33779-z (PMC6195601; doi:10.1038/s41598-018-33779-z)
Supplement: Supplementary file 2 — Supplementary Tables S1-S7 [file 41598_2018_33779_MOESM2_ESM.xlsx]

## Sheet: Sheet1
Chromatin accessibility landscape of articular knee cartilage reveals aberrant enhancer regulation in osteoarthritis
Ye Liu1,2,3+, Jen-Chien Chang1,2+, Chung-Chau Hon4,5, Naoshi Fukui6,7, Nobuho Tanaka6, Zhenya Zhang3, Ming Ta Michael Lee8,9,10*, Aki Minoda1,2*
1. Epigenome Technology Exploration Unit, Division of Genomic Technologies, RIKEN Center for Life Science Technologies (CLST), Yokohama, Japan.
2. Epigenome Technology Exploration Unit, RIKEN Center for Integrative Medical Sciences, Yokohama, Japan.
3. Graduate School of Life and Environmental Sciences, University of Tsukuba, Tsukuba, Japan.
4. Genome Information Analysis Team, Division of Genomic Technologies, RIKEN Center for Life Science Technologies (CLST), Yokohama, Japan.
5. Genome Information Analysis Team, RIKEN Center for Integrative Medical Sciences, Yokohama, Japan.
6. Clinical Research Center, National Hospital Organization Sagamihara Hospital, Kanagawa, Japan.
7. Department of Life Sciences, Graduate School of Arts and Sciences, The University of Tokyo, Tokyo, Japan.
8. Genomic Medicine Institute, Geisinger, Danville, PA, USA.
9. Institute of Biomedical Sciences, Academia Sinica, Taipei, Taiwan, ROC.
10. Laboratory for International Alliance on Genomic Research, RIKEN Center for Integrative Medical Sciences, Yokohama, Japan.
+ Authors contributed equally to this work
* Co-corresponding. Address correspondence to Aki Minoda, Epigenome Technology Exploration Unit, RIKEN Center for Integrative Medical Sciences, 1-7-22 Suehiro-cho, Tsurumi-ku, Yokohama 230-0045, Japan. E-mail: akiko.minoda@riken.jp; Tel: 81-45-503-9309.
Ming Ta Michael Lee, Genomic Medicine Institute, Geisinger Health System, 100 N. Academy Ave. Danville, PA, 17822, USA. E-mail: mlee2@geisinger.edu; Tel: 1-570-214-1005.

## Sheet: Table S1
Table S1. Patient demographic information
No.	Sample ID	Patient ID	KL-grade	Age	Gender	BMI	Left/
							right
1	oLT/iMT_01	160908_cartilage_oLT/iMT	4	75	M	29.2	R
2	oLT/iMT_02	160927_cartilage_oLT/iMT	4	78	F	23.3	L
3	oLT/iMT_03	161004_cartilage_oLT/iLT/iMT	3	86	F	25.3	R
4	oLT/iMT_04	161018_cartilage_oLT/iLT/iMT	4	65	F	28.6	L
5	oLT/iMT_05	161027_cartilage_oLT/iLT/iMT	4	70	F	23.5	R
6	oLT/iMT_06	161115_cartilage_oLT/iLT/iMT	4	71	F	22.5	L
7	oLT/iMT_07	161124_cartilage_oLT/iLT/iMT	4	78	F	19.8	R
8	oLT/iMT_08	161212_cartilage_oLT/iLT/iMT	4	82	F	29.9	R
Patient demographic information, cartilage were sectioned from oLT and iMT region of each patient.

## Sheet: Table S2
Table S2. ATAC-seq sequencing statistics
Sample ID	# raw read	# mapped read	# chrM read	# nonduplicated read	# filtered read	Fraction of read in DHS	DHS enrichment	qPCR_enrichment_GAPDH	% mapped	% chrM	% dup	% filter	# called peaks
oLT_01	129330614	97392138	27968647	89188491	52297657	0.349044	2.696	36.08	75.3	28.7	31	53.7	515175
iMT_01	115602248	92405339	30284689	71819478	44450661	0.390744	3.282	18.48	79.9	32.8	37.9	48.1	512610
oLT_02	99795730	80640395	21075304	72179831	48677376	0.339271	2.591	13.85	80.8	26.1	27.7	60.4	539268
iMT_02	99160898	81480868	1844538	90857673	66041550	0.256556	1.717	2.72	82.2	2.3	8.4	81.1	526132
oLT_03	156914266	121116649	26584322	117399759	74446933	0.303285	2.167	19.52	77.2	21.9	25.2	61.5	404851
iMT_03	102074864	85253341	22636994	70011859	49032221	0.389573	3.282	20.22	83.5	26.6	31.4	57.5	480399
oLT_04	123287032	96967328	27774014	86769095	55275069	0.330662	2.503	8.76	78.7	28.6	29.6	57	491146
iMT_04	115122568	92890641	11700019	93796683	65913834	0.355737	2.817	11.91	80.7	12.6	18.5	71	410865
oLT_05	119818700	98934892	46401817	62125879	38103912	0.449673	4.233	31.89	82.6	46.9	48.2	38.5	493423
iMT_05	100047428	79155363	12299719	81019253	55052706	0.33778	2.6	10.11	79.1	15.5	19	69.6	467217
oLT_06	74390722	61100843	12274153	58131197	41235797	0.353515	2.808	14.68	82.1	20.1	21.9	67.5	557619
iMT_06	93868388	79771165	16438802	69947345	50727727	0.320547	2.375	10.92	85	20.6	25.5	63.6	565577
oLT_07	127531074	108328720	33782622	83916201	59527656	0.370199	3.019	12.49	84.9	31.2	34.2	55	432241
iMT_07	117432404	90581902	5013315	104949457	71187775	0.295086	2.088	9.25	77.1	5.5	10.6	78.6	477879
oLT_08	96464546	79464763	17309928	73043617	51451152	0.35359	2.816	14.22	82.4	21.8	24.3	64.7	484188
iMT_08	100428630	69917383	5558689	86711144	50794381	0.30347	2.179	5.27	69.6	8	13.7	72.6	578185
# raw read: number of raw ATAC-seq reads from the sequencer.
# mapped read: number of reads mapped to the reference genome (hg38).
# chrM read: number of reads mapped to the mitochondrial genome.
# nonduplicated read: number of the reads after removing PCR duplicates.
# filtered read: number of reads after all filtering for MACS2 peak calling.
Fraction of read in DHS: the proportion of filtered reads overlapping Roadmap DHS regions.
DHS enrichment: fold enrichment of reads falling in DHS over randomly shuffled region.
qPCR_enrichment_GAPDH: 2^∆Ct values generated from RT-qPCR assay of GAPDH promoter (chromatin accessible) against intergnic region (chromatin inaccessible).
% mapped: percentage of reads mapped to the reference genome (hg38).
% chrM: percentage of mapped reads map to the mitochondrial genome.
% dup represents the percentage of duplicated reads in mapped reads.
% filter: percentage of filtered reads for peak calling.
# called peaks: number of peaks called by MACS2 for each individual sample.

## Sheet: Table S3
Table S3. ATAC-seq robust peak information
* "1" means the peak is robust (>= 2cpm in 6/8 samples) in this tissue type.
peakID	logFC.atac	logCPM.atac	FDR.atac	peak.robust.in.oLT *	peak.robust.in.iMT *	Roadmap_category	TFBS	linked_genes
chr1:100037805-100039004	0.112723	4.98344	0.702987	1	1	DHS_promoter	NA	ENSG00000156875|HIAT1;ENSG00000228084|RP5-884G6.2
chr1:100132522-100133481	-0.240981	4.70997	0.347577	1	1	DHS_promoter	ETV1(ETS)/GIST48-ETV1-ChIP-Seq(GSE22441)/Homer/6.544687;ETV1(ETS)/GIST48-ETV1-ChIP-Seq(GSE22441)/Homer/8.648383;Elk4(ETS)/Hela-Elk4-ChIP-Seq(GSE31477)/Homer/7.702532;Elk4(ETS)/Hela-Elk4-ChIP-Seq(GSE31477)/Homer/7.563965;Elk1(ETS)/Hela-Elk1-ChIP-Seq(GSE31477)/Homer/7.905372;Elk1(ETS)/Hela-Elk1-ChIP-Seq(GSE31477)/Homer/7.168032;ETS(ETS)/Promoter/Homer/8.74269;SPDEF(ETS)/VCaP-SPDEF-ChIP-Seq(SRA01423…	ENSG00000122435|TRMT13;ENSG00000156876|SASS6
chr1:1001860-1002120	0.380815	2.15394	0.216328	1	1	DHS_promoter	NA	ENSG00000187608|ISG15;ENSG00000188290|HES4
chr1:100249458-100250270	-0.219647	4.78335	0.449278	1	1	DHS_promoter	ETV1(ETS)/GIST48-ETV1-ChIP-Seq(GSE22441)/Homer/6.525447;ERG(ETS)/VCaP-ERG-ChIP-Seq(GSE14097)/Homer/7.490722;Elk4(ETS)/Hela-Elk4-ChIP-Seq(GSE31477)/Homer/8.476036;Elk1(ETS)/Hela-Elk1-ChIP-Seq(GSE31477)/Homer/7.887074;ELF1(ETS)/Jurkat-ELF1-ChIP-Seq(SRA014231)/Homer/7.222299;Etv2(ETS)/ES-ER71-ChIP-Seq(GSE59402)/Homer(0.967)/7.2297;Fli1(ETS)/CD8-FLI-ChIP-Seq(GSE20898)/Homer/6.63203;ETS1(ETS)/Jurkat-E…	ENSG00000137992|DBT
chr1:100265630-100266804	0.0853258	4.34475	0.765387	1	1	DHS_promoter	ETV1(ETS)/GIST48-ETV1-ChIP-Seq(GSE22441)/Homer/6.743963;NF1(CTF)/LNCAP-NF1-ChIP-Seq(Unpublished)/Homer/8.4198;ELF1(ETS)/Jurkat-ELF1-ChIP-Seq(SRA014231)/Homer/7.779719;Fli1(ETS)/CD8-FLI-ChIP-Seq(GSE20898)/Homer/5.927567	ENSG00000137996|RTCA;ENSG00000224616|RP11-305E17.6
chr1:100322646-100323815	-0.204848	2.40581	0.571428	1	1	DHS_enhancer	Fra1(bZIP)/BT549-Fra1-ChIP-Seq(GSE46166)/Homer/7.200241;Atf3(bZIP)/GBM-ATF3-ChIP-Seq(GSE33912)/Homer/6.621858;Atf3(bZIP)/GBM-ATF3-ChIP-Seq(GSE33912)/Homer/6.666013;BATF(bZIP)/Th17-BATF-ChIP-Seq(GSE39756)/Homer/6.68703;AP-1(bZIP)/ThioMac-PU.1-ChIP-Seq(GSE21512)/Homer/7.190648;AP-1(bZIP)/ThioMac-PU.1-ChIP-Seq(GSE21512)/Homer/6.387376	ENSG00000156876|SASS6;ENSG00000137992|DBT;ENSG00000122477|LRRC39;ENSG00000122435|TRMT13;ENSG00000137996|RTCA
chr1:10032426-10033792	0.0972158	5.30394	0.797158	1	1	DHS_promoter	NF1-halfsite(CTF)/LNCaP-NF1-ChIP-Seq(Unpublished)/Homer/7.813211	CATG00000046358|CATG00000046358.1;ENSG00000130939|UBE4B
chr1:100351183-100353335	-0.0272021	5.77403	0.948159	1	1	DHS_promoter	EWS:FLI1-fusion(ETS)/SK_N_MC-EWS:FLI1-ChIP-Seq(SRA014231)/Homer/8.503576;ERG(ETS)/VCaP-ERG-ChIP-Seq(GSE14097)/Homer/7.893452;EWS:ERG-fusion(ETS)/CADO_ES1-EWS:ERG-ChIP-Seq(SRA014231)/Homer/8.136616;Fli1(ETS)/CD8-FLI-ChIP-Seq(GSE20898)/Homer/6.245663;2-CAYTTCCTGT,BestGuess:ERG(ETS)/VCaP-ERG-ChIP-Seq(GSE14097)/Homer(0.967)/8.326648	CATG00000068349|CATG00000068349.1;ENSG00000079335|CDC14A
chr1:1004546-1005493	0.0720203	2.67616	0.845776	1	1	DHS_enhancer	EHF(ETS)/LoVo-EHF-ChIP-Seq(GSE49402)/Homer/8.098975	ENSG00000187583|PLEKHN1;ENSG00000217801|RP11-465B22.3;ENSG00000273443|RP11-54O7.18;ENSG00000187608|ISG15;ENSG00000187642|C1orf170;ENSG00000188290|HES4;ENSG00000131591|C1orf159;ENSG00000272512|RP11-54O7.17;ENSG00000188157|AGRN;ENSG00000237330|RNF223
chr1:10046004-10047081	-0.35676	2.57811	0.178546	1	1	DHS_enhancer	NF1-halfsite(CTF)/LNCaP-NF1-ChIP-Seq(Unpublished)/Homer/7.813211;NF1-halfsite(CTF)/LNCaP-NF1-ChIP-Seq(Unpublished)/Homer/7.293189;NF1-halfsite(CTF)/LNCaP-NF1-ChIP-Seq(Unpublished)/Homer/7.292869;NF1-halfsite(CTF)/LNCaP-NF1-ChIP-Seq(Unpublished)/Homer/7.813211;NF1-halfsite(CTF)/LNCaP-NF1-ChIP-Seq(Unpublished)/Homer/7.253989;ERG(ETS)/VCaP-ERG-ChIP-Seq(GSE14097)/Homer/7.055919;Fli1(ETS)/CD8-FLI-ChIP…	ENSG00000173614|NMNAT1;ENSG00000130939|UBE4B;ENSG00000054523|KIF1B
chr1:100463771-100464510	-0.437188	2.84917	0.122341	1	1	DHS_enhancer	NA	NA
chr1:100511110-100512367	0.182997	2.16089	0.659866	1	1	DHS_enhancer	ETV1(ETS)/GIST48-ETV1-ChIP-Seq(GSE22441)/Homer/7.632655;ERG(ETS)/VCaP-ERG-ChIP-Seq(GSE14097)/Homer/7.232365;ETS1(ETS)/Jurkat-ETS1-ChIP-Seq(GSE17954)/Homer/6.528864;GABPA(ETS)/Jurkat-GABPa-ChIP-Seq(GSE17954)/Homer/6.787611;NFAT:AP1(RHD,bZIP)/Jurkat-NFATC1-ChIP-Seq(Jolma_et_al.)/Homer/9.709572	NA
chr1:100524049-100525319	-0.489555	2.67572	0.113456	1	1	DHS_enhancer	1-GCCAAGCCAAAC,BestGuess:NF1:FOXA1(CTF,Forkhead)/LNCAP-FOXA1-ChIP-Seq(GSE27824)/Homer(0.788)/7.777957	ENSG00000181656|GPR88
chr1:100530814-100531509	-0.744626	3.20906	0.0165202	1	1	DHS_enhancer	ETV1(ETS)/GIST48-ETV1-ChIP-Seq(GSE22441)/Homer/8.502862;EWS:FLI1-fusion(ETS)/SK_N_MC-EWS:FLI1-ChIP-Seq(SRA014231)/Homer/11.332462;ERG(ETS)/VCaP-ERG-ChIP-Seq(GSE14097)/Homer/10.454458;Elk4(ETS)/Hela-Elk4-ChIP-Seq(GSE31477)/Homer/7.068533;CEBP(bZIP)/ThioMac-CEBPb-ChIP-Seq(GSE21512)/Homer/6.308629;Elk1(ETS)/Hela-Elk1-ChIP-Seq(GSE31477)/Homer/7.105584;SPDEF(ETS)/VCaP-SPDEF-ChIP-Seq(SRA014231)/Homer/8…	ENSG00000079335|CDC14A
chr1:100538018-100540276	-0.0622806	4.4429	0.835223	1	1	DHS_promoter	NA	CATG00000068391|CATG00000068391.1;ENSG00000181656|GPR88
chr1:10057425-10059098	0.00661315	2.62426	0.990805	1	1	DHS_enhancer	NA	NA
chr1:1005861-1007037	0.131883	2.68494	0.695859	1	1	DHS_enhancer	ETV1(ETS)/GIST48-ETV1-ChIP-Seq(GSE22441)/Homer/6.699027;EHF(ETS)/LoVo-EHF-ChIP-Seq(GSE49402)/Homer/8.076329	ENSG00000187583|PLEKHN1;ENSG00000237330|RNF223;ENSG00000187961|KLHL17;ENSG00000187634|SAMD11;ENSG00000176022|B3GALT6;ENSG00000188157|AGRN;ENSG00000184163|FAM132A;ENSG00000272512|RP11-54O7.17;ENSG00000188290|HES4;ENSG00000273443|RP11-54O7.18;ENSG00000131591|C1orf159;ENSG00000217801|RP11-465B22.3;ENSG00000187608|ISG15;ENSG00000188976|NOC2L;ENSG00000187642|C1orf170
chr1:100612989-100614455	-0.107747	2.30321	0.792348	1	1	DHS_enhancer	ETV1(ETS)/GIST48-ETV1-ChIP-Seq(GSE22441)/Homer/7.33167;ERG(ETS)/VCaP-ERG-ChIP-Seq(GSE14097)/Homer/8.295169;ETS:RUNX(ETS,Runt)/Jurkat-RUNX1-ChIP-Seq(GSE17954)/Homer/11.719947;STAT4(Stat)/CD4-Stat4-ChIP-Seq(GSE22104)/Homer/5.359726;EHF(ETS)/LoVo-EHF-ChIP-Seq(GSE49402)/Homer/7.576175;PU.1(ETS)/ThioMac-PU.1-ChIP-Seq(GSE21512)/Homer/10.743455;Etv2(ETS)/ES-ER71-ChIP-Seq(GSE59402)/Homer(0.967)/7.839854;…	NA
chr1:100621940-100622519	-0.677059	3.63773	0.0419928	1	1	DHS_enhancer	4-HWCTTGGCAC,BestGuess:NFIX/MA0671.1/Jaspar(0.916)/6.809415;Fra1(bZIP)/BT549-Fra1-ChIP-Seq(GSE46166)/Homer/8.554908;Fra1(bZIP)/BT549-Fra1-ChIP-Seq(GSE46166)/Homer/8.089679;Atf3(bZIP)/GBM-ATF3-ChIP-Seq(GSE33912)/Homer/8.39922;Atf3(bZIP)/GBM-ATF3-ChIP-Seq(GSE33912)/Homer/8.186341;BATF(bZIP)/Th17-BATF-ChIP-Seq(GSE39756)/Homer/7.414644;BATF(bZIP)/Th17-BATF-ChIP-Seq(GSE39756)/Homer/7.496474;AP-1(bZIP)…	ENSG00000162692|VCAM1;ENSG00000181656|GPR88
chr1:100623256-100623734	-0.733253	2.15716	0.0477153	1	1	DHS_enhancer	NA	ENSG00000181656|GPR88;ENSG00000162692|VCAM1
chr1:100626431-100627753	-0.532649	4.10233	0.0640285	1	1	DHS_enhancer	NA	ENSG00000181656|GPR88;ENSG00000079335|CDC14A;ENSG00000162692|VCAM1
chr1:100628500-100629141	-0.327403	2.42372	0.32841	1	1	DHS_enhancer	ELF1(ETS)/Jurkat-ELF1-ChIP-Seq(SRA014231)/Homer/7.260339	NA
chr1:100646051-100647648	-0.0852432	2.46833	0.817578	1	1	DHS_enhancer	4-HWCTTGGCAC,BestGuess:NFIX/MA0671.1/Jaspar(0.916)/6.891063	ENSG00000162692|VCAM1;ENSG00000079335|CDC14A;ENSG00000181656|GPR88
chr1:100657939-100659008	-0.641454	2.81307	0.0478455	1	1	DHS_enhancer	NF1-halfsite(CTF)/LNCaP-NF1-ChIP-Seq(Unpublished)/Homer/7.791955;NF1-halfsite(CTF)/LNCaP-NF1-ChIP-Seq(Unpublished)/Homer/6.960405;NF1-halfsite(CTF)/LNCaP-NF1-ChIP-Seq(Unpublished)/Homer/7.559188;CEBP(bZIP)/ThioMac-CEBPb-ChIP-Seq(GSE21512)/Homer/7.249601;NF1(CTF)/LNCAP-NF1-ChIP-Seq(Unpublished)/Homer/9.056273;NF1(CTF)/LNCAP-NF1-ChIP-Seq(Unpublished)/Homer/9.825217;4-HWCTTGGCAC,BestGuess:NFIX/MA067…	NA
chr1:100703042-100704141	-0.098579	2.45564	0.828892	1	1	DHS_enhancer	NA	ENSG00000162692|VCAM1;ENSG00000079335|CDC14A;ENSG00000181656|GPR88
chr1:100707556-100709066	-0.140407	3.00378	0.763146	1	1	DHS_enhancer	NA	NA
chr1:100719505-100720432	-0.338373	2.07128	0.245755	1	1	DHS_promoter	NA	ENSG00000162692|VCAM1
chr1:100734442-100735156	-0.218094	2.53808	0.674886	1	1	DHS_enhancer	NF1-halfsite(CTF)/LNCaP-NF1-ChIP-Seq(Unpublished)/Homer/7.232733;NF1-halfsite(CTF)/LNCaP-NF1-ChIP-Seq(Unpublished)/Homer/8.11841;Stat3(Stat)/mES-Stat3-ChIP-Seq(GSE11431)/Homer/7.26502;STAT4(Stat)/CD4-Stat4-ChIP-Seq(GSE22104)/Homer/8.264743;4-HWCTTGGCAC,BestGuess:NFIX/MA0671.1/Jaspar(0.916)/6.998777;NFAT:AP1(RHD,bZIP)/Jurkat-NFATC1-ChIP-Seq(Jolma_et_al.)/Homer/11.400199	NA
chr1:10074004-10075403	0.155434	3.20162	0.602684	1	1	DHS_enhancer	Stat3+il21(Stat)/CD4-Stat3-ChIP-Seq(GSE19198)/Homer/6.995088;STAT4(Stat)/CD4-Stat4-ChIP-Seq(GSE22104)/Homer/5.374793	ENSG00000130939|UBE4B;ENSG00000054523|KIF1B
chr1:100894579-100896887	-0.0604899	5.53037	0.870448	1	1	DHS_promoter	EWS:FLI1-fusion(ETS)/SK_N_MC-EWS:FLI1-ChIP-Seq(SRA014231)/Homer/8.938677;ERG(ETS)/VCaP-ERG-ChIP-Seq(GSE14097)/Homer/7.193811;ERG(ETS)/VCaP-ERG-ChIP-Seq(GSE14097)/Homer/8.850564;Stat3(Stat)/mES-Stat3-ChIP-Seq(GSE11431)/Homer/7.646971;Elk4(ETS)/Hela-Elk4-ChIP-Seq(GSE31477)/Homer/6.759301;SPDEF(ETS)/VCaP-SPDEF-ChIP-Seq(SRA014231)/Homer/8.282535;SPDEF(ETS)/VCaP-SPDEF-ChIP-Seq(SRA014231)/Homer/8.23605…	ENSG00000162694|EXTL2;ENSG00000162695|SLC30A7;ENSG00000273204|RP4-549L20.3
chr1:100950376-100951793	-0.0259513	3.1573	0.9643	1	1	DHS_enhancer	NF1-halfsite(CTF)/LNCaP-NF1-ChIP-Seq(Unpublished)/Homer/8.312297;4-HWCTTGGCAC,BestGuess:NFIX/MA0671.1/Jaspar(0.916)/7.880673;Atf3(bZIP)/GBM-ATF3-ChIP-Seq(GSE33912)/Homer/6.397876;Atf3(bZIP)/GBM-ATF3-ChIP-Seq(GSE33912)/Homer/6.508571;AP-1(bZIP)/ThioMac-PU.1-ChIP-Seq(GSE21512)/Homer/6.552876;1-BNVTGASTCABN,BestGuess:Jun-AP1(bZIP)/K562-cJun-ChIP-Seq(GSE31477)/Homer(0.977)/7.548053	NA
chr1:101025291-101026713	-0.0664953	4.52803	0.843603	1	1	DHS_promoter	NA	ENSG00000117543|DPH5;ENSG00000233184|RP11-421L21.3
chr1:10107797-10109688	-0.121862	3.75822	0.755446	1	1	DHS_enhancer	CEBP(bZIP)/ThioMac-CEBPb-ChIP-Seq(GSE21512)/Homer/6.324335;CEBP:AP1(bZIP)/ThioMac-CEBPb-ChIP-Seq(GSE21512)/Homer/7.333337;Atf4(bZIP)/MEF-Atf4-ChIP-Seq(GSE35681)/Homer/6.641856	ENSG00000054523|KIF1B;ENSG00000130939|UBE4B
chr1:10122638-10123572	-0.403992	2.23437	0.248626	1	1	DHS_enhancer	BATF(bZIP)/Th17-BATF-ChIP-Seq(GSE39756)/Homer/6.988851;AP-1(bZIP)/ThioMac-PU.1-ChIP-Seq(GSE21512)/Homer/6.466794	ENSG00000162444|RBP7
chr1:101235492-101237120	-0.0102833	4.48114	0.984515	1	1	DHS_promoter	SPDEF(ETS)/VCaP-SPDEF-ChIP-Seq(SRA014231)/Homer/7.856561	ENSG00000170989|S1PR1;ENSG00000225938|RP4-575N6.4
chr1:101238299-101239108	0.0328593	3.55377	0.924534	1	1	DHS_promoter	EHF(ETS)/LoVo-EHF-ChIP-Seq(GSE49402)/Homer/7.66287;EHF(ETS)/LoVo-EHF-ChIP-Seq(GSE49402)/Homer/7.66287	ENSG00000170989|S1PR1
chr1:101291291-101292046	-0.400493	2.18961	0.141883	1	1	DHS_enhancer	EHF(ETS)/LoVo-EHF-ChIP-Seq(GSE49402)/Homer/7.761421;MafK(bZIP)/C2C12-MafK-ChIP-Seq(GSE36030)/Homer/9.433798	NA
chr1:101309315-101310084	0.170333	2.49494	0.549341	1	1	unannotated	CEBP(bZIP)/ThioMac-CEBPb-ChIP-Seq(GSE21512)/Homer/6.862944;1-DATTGCGCAA,BestGuess:CEBPE/MA0837.1/Jaspar(0.936)/9.100086	NA
chr1:101315126-101316049	-0.196214	2.11999	0.585001	1	1	DHS_enhancer	Fra1(bZIP)/BT549-Fra1-ChIP-Seq(GSE46166)/Homer/7.135376;Atf3(bZIP)/GBM-ATF3-ChIP-Seq(GSE33912)/Homer/6.559121;Atf3(bZIP)/GBM-ATF3-ChIP-Seq(GSE33912)/Homer/6.403888;BATF(bZIP)/Th17-BATF-ChIP-Seq(GSE39756)/Homer/7.580184;BATF(bZIP)/Th17-BATF-ChIP-Seq(GSE39756)/Homer/8.572114;AP-1(bZIP)/ThioMac-PU.1-ChIP-Seq(GSE21512)/Homer/6.745082;AP-1(bZIP)/ThioMac-PU.1-ChIP-Seq(GSE21512)/Homer/7.271153;Fosl2(bZI…	NA
chr1:1013162-1015130	0.134072	3.85892	0.626073	1	1	DHS_promoter	NF1-halfsite(CTF)/LNCaP-NF1-ChIP-Seq(Unpublished)/Homer/7.619324;NF1-halfsite(CTF)/LNCaP-NF1-ChIP-Seq(Unpublished)/Homer/7.753075;SPDEF(ETS)/VCaP-SPDEF-ChIP-Seq(SRA014231)/Homer/9.574445	ENSG00000187608|ISG15;ENSG00000224969|RP11-54O7.11
chr1:101357292-101357796	0.133024	2.07741	0.751438	1	1	DHS_enhancer	NA	ENSG00000170989|S1PR1
chr1:101364769-101367146	-0.0671819	4.03143	0.856998	1	1	DHS_enhancer	NA	ENSG00000231671|RP11-157N3.1;ENSG00000170989|S1PR1
chr1:101507444-101508593	-0.26666	2.19587	0.528708	1	1	DHS_enhancer	1-GCCAAGCCAAAC,BestGuess:NF1:FOXA1(CTF,Forkhead)/LNCAP-FOXA1-ChIP-Seq(GSE27824)/Homer(0.788)/8.066642	NA
chr1:1019196-1020851	0.271658	4.60188	0.265754	1	1	DHS_promoter	NA	CATG00000042920|CATG00000042920.1;ENSG00000188157|AGRN
chr1:102053096-102054929	0.164177	2.84908	0.619144	1	1	unannotated	1-GCCAAGCCAAAC,BestGuess:NF1:FOXA1(CTF,Forkhead)/LNCAP-FOXA1-ChIP-Seq(GSE27824)/Homer(0.788)/7.859068	NA
chr1:102058279-102059536	0.126366	2.22649	0.728692	1	1	unannotated	NA	NA
chr1:10209769-10211716	0.125754	5.57781	0.700668	1	1	DHS_promoter	NA	CATG00000046393|CATG00000046393.1;ENSG00000054523|KIF1B
chr1:10217898-10218548	0.0502962	2.54166	0.921495	1	1	DHS_enhancer	NF1-halfsite(CTF)/LNCaP-NF1-ChIP-Seq(Unpublished)/Homer/7.286861;Elk4(ETS)/Hela-Elk4-ChIP-Seq(GSE31477)/Homer/6.821561;Elk1(ETS)/Hela-Elk1-ChIP-Seq(GSE31477)/Homer/7.070867;STAT4(Stat)/CD4-Stat4-ChIP-Seq(GSE22104)/Homer/6.065751;STAT4(Stat)/CD4-Stat4-ChIP-Seq(GSE22104)/Homer/6.701647;EHF(ETS)/LoVo-EHF-ChIP-Seq(GSE49402)/Homer/7.22154;EHF(ETS)/LoVo-EHF-ChIP-Seq(GSE49402)/Homer/7.511713;ELF1(ETS)/J…	NA
chr1:102485442-102486782	0.103899	2.27639	0.804248	1	1	unannotated	NF1-halfsite(CTF)/LNCaP-NF1-ChIP-Seq(Unpublished)/Homer/7.02687	NA
chr1:1025795-1027933	0.209852	3.85346	0.414885	1	1	DHS_enhancer	ETV1(ETS)/GIST48-ETV1-ChIP-Seq(GSE22441)/Homer/7.876721;NF1-halfsite(CTF)/LNCaP-NF1-ChIP-Seq(Unpublished)/Homer/7.187524;ERG(ETS)/VCaP-ERG-ChIP-Seq(GSE14097)/Homer/8.295169;SPDEF(ETS)/VCaP-SPDEF-ChIP-Seq(SRA014231)/Homer/7.05894;CEBP:AP1(bZIP)/ThioMac-CEBPb-ChIP-Seq(GSE21512)/Homer/8.042482;EHF(ETS)/LoVo-EHF-ChIP-Seq(GSE49402)/Homer/9.204937;PU.1(ETS)/ThioMac-PU.1-ChIP-Seq(GSE21512)/Homer/10.7434…	ENSG00000272512|RP11-54O7.17;ENSG00000131591|C1orf159;ENSG00000188157|AGRN;ENSG00000188290|HES4;ENSG00000237330|RNF223;ENSG00000273443|RP11-54O7.18;ENSG00000217801|RP11-465B22.3
chr1:102852658-102854222	0.102221	2.47523	0.80995	1	1	DHS_enhancer	Chop(bZIP)/MEF-Chop-ChIP-Seq(GSE35681)/Homer/10.771722;NF1-halfsite(CTF)/LNCaP-NF1-ChIP-Seq(Unpublished)/Homer/8.312297;CEBP:AP1(bZIP)/ThioMac-CEBPb-ChIP-Seq(GSE21512)/Homer/6.662045;EHF(ETS)/LoVo-EHF-ChIP-Seq(GSE49402)/Homer/8.341403;EWS:ERG-fusion(ETS)/CADO_ES1-EWS:ERG-ChIP-Seq(SRA014231)/Homer/8.888446;Atf4(bZIP)/MEF-Atf4-ChIP-Seq(GSE35681)/Homer/10.857965;4-HWCTTGGCAC,BestGuess:NFIX/MA0671.1/…	NA
chr1:102897473-102898206	-0.23059	2.66741	0.638553	1	1	DHS_enhancer	NF1-halfsite(CTF)/LNCaP-NF1-ChIP-Seq(Unpublished)/Homer/6.787775;Stat3(Stat)/mES-Stat3-ChIP-Seq(GSE11431)/Homer/7.11122;Stat3(Stat)/mES-Stat3-ChIP-Seq(GSE11431)/Homer/7.451875;STAT4(Stat)/CD4-Stat4-ChIP-Seq(GSE22104)/Homer/6.600541;STAT4(Stat)/CD4-Stat4-ChIP-Seq(GSE22104)/Homer/5.448217;NFAT:AP1(RHD,bZIP)/Jurkat-NFATC1-ChIP-Seq(Jolma_et_al.)/Homer/9.771578	NA
chr1:102919626-102920324	-0.342534	2.2796	0.510421	1	1	DHS_enhancer	STAT1(Stat)/HelaS3-STAT1-ChIP-Seq(GSE12782)/Homer/8.051502;Atf3(bZIP)/GBM-ATF3-ChIP-Seq(GSE33912)/Homer/6.241151;Atf3(bZIP)/GBM-ATF3-ChIP-Seq(GSE33912)/Homer/6.280779;BATF(bZIP)/Th17-BATF-ChIP-Seq(GSE39756)/Homer/6.419978;AP-1(bZIP)/ThioMac-PU.1-ChIP-Seq(GSE21512)/Homer/6.789996	NA
chr1:103106388-103107421	-0.234705	4.05699	0.51384	1	1	DHS_promoter	4-HWCTTGGCAC,BestGuess:NFIX/MA0671.1/Jaspar(0.916)/7.146802	NA
chr1:103108048-103109594	-0.0245713	4.66659	0.965932	1	1	DHS_promoter	NA	ENSG00000060718|COL11A1
chr1:1031435-1033585	0.286305	4.08278	0.237715	1	1	DHS_promoter	NA	NA
chr1:103145457-103146468	-0.402024	2.44145	0.225754	1	1	DHS_enhancer	NA	ENSG00000060718|COL11A1
chr1:103424373-103425651	-0.251859	3.61627	0.476065	1	1	unannotated	Chop(bZIP)/MEF-Chop-ChIP-Seq(GSE35681)/Homer/10.548579;CEBP:AP1(bZIP)/ThioMac-CEBPb-ChIP-Seq(GSE21512)/Homer/7.708355;Atf4(bZIP)/MEF-Atf4-ChIP-Seq(GSE35681)/Homer/10.387961	NA
chr1:103457813-103458483	-0.591837	3.24262	0.0761214	1	1	unannotated	ETV1(ETS)/GIST48-ETV1-ChIP-Seq(GSE22441)/Homer/6.641144;SPDEF(ETS)/VCaP-SPDEF-ChIP-Seq(SRA014231)/Homer/7.617677;CEBP:AP1(bZIP)/ThioMac-CEBPb-ChIP-Seq(GSE21512)/Homer/7.895252;Fra1(bZIP)/BT549-Fra1-ChIP-Seq(GSE46166)/Homer/7.735984;Fra1(bZIP)/BT549-Fra1-ChIP-Seq(GSE46166)/Homer/7.959681;Atf3(bZIP)/GBM-ATF3-ChIP-Seq(GSE33912)/Homer/7.155057;Atf3(bZIP)/GBM-ATF3-ChIP-Seq(GSE33912)/Homer/7.186431;BAT…	NA
chr1:103459261-103459786	-0.644041	3.75882	0.0534209	1	1	unannotated	NF1-halfsite(CTF)/LNCaP-NF1-ChIP-Seq(Unpublished)/Homer/7.519988;NF1-halfsite(CTF)/LNCaP-NF1-ChIP-Seq(Unpublished)/Homer/7.02687;4-HWCTTGGCAC,BestGuess:NFIX/MA0671.1/Jaspar(0.916)/7.146389;NF-E2(bZIP)/K562-NFE2-ChIP-Seq(GSE31477)/Homer/10.973241;Fra1(bZIP)/BT549-Fra1-ChIP-Seq(GSE46166)/Homer/8.724122;Fra1(bZIP)/BT549-Fra1-ChIP-Seq(GSE46166)/Homer/8.007496;Atf3(bZIP)/GBM-ATF3-ChIP-Seq(GSE33912)/Ho…	NA
chr1:103515867-103517122	-0.539713	2.84923	0.308226	1	1	DHS_enhancer	NA	ENSG00000240038|AMY2B
chr1:103525162-103526544	-0.276396	4.23827	0.351435	1	1	DHS_promoter	ETV1(ETS)/GIST48-ETV1-ChIP-Seq(GSE22441)/Homer/6.662263;Stat3(Stat)/mES-Stat3-ChIP-Seq(GSE11431)/Homer/7.264751;SPDEF(ETS)/VCaP-SPDEF-ChIP-Seq(SRA014231)/Homer/8.580579	ENSG00000185946|RNPC3;ENSG00000224613|RP11-153F1.1
chr1:10387486-10388531	-0.220841	2.14327	0.618956	1	1	DHS_enhancer	Stat3+il21(Stat)/CD4-Stat3-ChIP-Seq(GSE19198)/Homer/6.828428;STAT4(Stat)/CD4-Stat4-ChIP-Seq(GSE22104)/Homer/5.620063;NFAT:AP1(RHD,bZIP)/Jurkat-NFATC1-ChIP-Seq(Jolma_et_al.)/Homer/9.989083;AP-1(bZIP)/ThioMac-PU.1-ChIP-Seq(GSE21512)/Homer/6.250417;MafK(bZIP)/C2C12-MafK-ChIP-Seq(GSE36030)/Homer/9.768078;MafK(bZIP)/C2C12-MafK-ChIP-Seq(GSE36030)/Homer/8.740005	NA
chr1:103959617-103961314	-0.0637229	2.51294	0.881975	1	1	unannotated	ETV1(ETS)/GIST48-ETV1-ChIP-Seq(GSE22441)/Homer/6.776373;CEBP(bZIP)/ThioMac-CEBPb-ChIP-Seq(GSE21512)/Homer/7.612222;SPDEF(ETS)/VCaP-SPDEF-ChIP-Seq(SRA014231)/Homer/9.125123;1-GCCAAGCCAAAC,BestGuess:NF1:FOXA1(CTF,Forkhead)/LNCAP-FOXA1-ChIP-Seq(GSE27824)/Homer(0.788)/8.005719	NA
chr1:10398344-10399810	0.182081	5.22544	0.58988	1	1	DHS_promoter	NA	CATG00000046418|CATG00000046418.1;ENSG00000142657|PGD
chr1:1040625-1041009	0.327018	2.15372	0.350432	1	1	DHS_promoter	NA	ENSG00000188157|AGRN
chr1:10423859-10424957	0.024909	1.93028	0.970075	1	1	DHS_enhancer	Stat3+il21(Stat)/CD4-Stat3-ChIP-Seq(GSE19198)/Homer/7.249988;Stat3+il21(Stat)/CD4-Stat3-ChIP-Seq(GSE19198)/Homer/7.169438;STAT4(Stat)/CD4-Stat4-ChIP-Seq(GSE22104)/Homer/5.901857;STAT4(Stat)/CD4-Stat4-ChIP-Seq(GSE22104)/Homer/5.99648	ENSG00000142655|PEX14;ENSG00000054523|KIF1B;ENSG00000271989|RP4-736L20.3;ENSG00000175279|APITD1;ENSG00000171603|CLSTN1;ENSG00000142657|PGD
chr1:10430087-10431104	0.194354	4.36876	0.474263	1	1	DHS_promoter	ERG(ETS)/VCaP-ERG-ChIP-Seq(GSE14097)/Homer/6.527169	ENSG00000175279|APITD1;ENSG00000251503|APITD1-CORT;ENSG00000271989|RP4-736L20.3
chr1:1043405-1044412	0.487457	2.96957	0.0905898	0	1	DHS_enhancer	NA	NA
chr1:104454011-104455569	-0.194649	2.30874	0.564523	1	1	unannotated	NF1-halfsite(CTF)/LNCaP-NF1-ChIP-Seq(Unpublished)/Homer/6.794103;NF1-halfsite(CTF)/LNCaP-NF1-ChIP-Seq(Unpublished)/Homer/7.353325	NA
chr1:10449999-10451669	0.146304	2.84203	0.685882	1	1	DHS_enhancer	Stat3+il21(Stat)/CD4-Stat3-ChIP-Seq(GSE19198)/Homer/8.220051;Stat3+il21(Stat)/CD4-Stat3-ChIP-Seq(GSE19198)/Homer/8.94291;Stat3(Stat)/mES-Stat3-ChIP-Seq(GSE11431)/Homer/7.440791;STAT1(Stat)/HelaS3-STAT1-ChIP-Seq(GSE12782)/Homer/8.947526;STAT1(Stat)/HelaS3-STAT1-ChIP-Seq(GSE12782)/Homer/9.515286;STAT4(Stat)/CD4-Stat4-ChIP-Seq(GSE22104)/Homer/9.02403;STAT4(Stat)/CD4-Stat4-ChIP-Seq(GSE22104)/Homer/8.…	NA
chr1:10471923-10472770	0.122918	3.53653	0.674798	1	1	DHS_promoter	NA	ENSG00000142655|PEX14;ENSG00000160049|DFFA
chr1:10474741-10475614	0.0595042	3.49235	0.863299	1	1	DHS_promoter	NF1-halfsite(CTF)/LNCaP-NF1-ChIP-Seq(Unpublished)/Homer/7.353325;NF1-halfsite(CTF)/LNCaP-NF1-ChIP-Seq(Unpublished)/Homer/7.253989;PU.1(ETS)/ThioMac-PU.1-ChIP-Seq(GSE21512)/Homer/7.953719;ETS1(ETS)/Jurkat-ETS1-ChIP-Seq(GSE17954)/Homer/6.729905	ENSG00000142655|PEX14
chr1:104787772-104789016	0.448748	2.13879	0.139911	1	1	unannotated	NA	NA
chr1:104859647-104860851	0.182442	2.10516	0.672031	1	1	unannotated	ETV1(ETS)/GIST48-ETV1-ChIP-Seq(GSE22441)/Homer/6.388069;ETS:RUNX(ETS,Runt)/Jurkat-RUNX1-ChIP-Seq(GSE17954)/Homer/11.719379;SPDEF(ETS)/VCaP-SPDEF-ChIP-Seq(SRA014231)/Homer/7.955681;Etv2(ETS)/ES-ER71-ChIP-Seq(GSE59402)/Homer(0.967)/7.419096;ETS1(ETS)/Jurkat-ETS1-ChIP-Seq(GSE17954)/Homer/7.229232;2-CAYTTCCTGT,BestGuess:ERG(ETS)/VCaP-ERG-ChIP-Seq(GSE14097)/Homer(0.967)/8.387411	NA
chr1:104931555-104934264	0.0918949	3.31226	0.783028	1	1	DHS_promoter	NA	NA
chr1:10493903-10495743	0.108228	3.18474	0.730488	1	1	DHS_enhancer	NA	NA
chr1:105004491-105006244	0.304402	2.58387	0.262911	1	1	unannotated	NA	NA
chr1:105071581-105073132	-0.0632542	2.29004	0.877466	1	1	DHS_enhancer	NF1-halfsite(CTF)/LNCaP-NF1-ChIP-Seq(Unpublished)/Homer/7.813211;NF1-halfsite(CTF)/LNCaP-NF1-ChIP-Seq(Unpublished)/Homer/7.253989	NA
chr1:10510512-10511228	0.472162	2.09023	0.199538	1	1	DHS_enhancer	Stat3+il21(Stat)/CD4-Stat3-ChIP-Seq(GSE19198)/Homer/6.74893;ERG(ETS)/VCaP-ERG-ChIP-Seq(GSE14097)/Homer/6.618845;STAT4(Stat)/CD4-Stat4-ChIP-Seq(GSE22104)/Homer/5.745964;STAT4(Stat)/CD4-Stat4-ChIP-Seq(GSE22104)/Homer/5.572479	ENSG00000142655|PEX14;ENSG00000271989|RP4-736L20.3;ENSG00000175279|APITD1;ENSG00000142657|PGD;ENSG00000241563|CORT
chr1:105137440-105139020	-0.0656191	2.60478	0.863323	1	1	unannotated	ETV1(ETS)/GIST48-ETV1-ChIP-Seq(GSE22441)/Homer/8.042334;EWS:FLI1-fusion(ETS)/SK_N_MC-EWS:FLI1-ChIP-Seq(SRA014231)/Homer/8.935205;NF1-halfsite(CTF)/LNCaP-NF1-ChIP-Seq(Unpublished)/Homer/6.966734;NF1-halfsite(CTF)/LNCaP-NF1-ChIP-Seq(Unpublished)/Homer/7.619324;ERG(ETS)/VCaP-ERG-ChIP-Seq(GSE14097)/Homer/9.906163;Elk1(ETS)/Hela-Elk1-ChIP-Seq(GSE31477)/Homer/7.382532;ETS(ETS)/Promoter/Homer/7.242099;S…	NA
chr1:105204365-105206093	0.100634	2.49212	0.801411	1	1	DHS_enhancer	1-GCCAAGCCAAAC,BestGuess:NF1:FOXA1(CTF,Forkhead)/LNCAP-FOXA1-ChIP-Seq(GSE27824)/Homer(0.788)/7.859068;BATF(bZIP)/Th17-BATF-ChIP-Seq(GSE39756)/Homer/6.42509	NA
chr1:10528066-10529404	-0.358679	3.52186	0.114965	1	1	DHS_enhancer	NF1-halfsite(CTF)/LNCaP-NF1-ChIP-Seq(Unpublished)/Homer/7.187524;Elk4(ETS)/Hela-Elk4-ChIP-Seq(GSE31477)/Homer/7.310557;Elk1(ETS)/Hela-Elk1-ChIP-Seq(GSE31477)/Homer/7.013637;CEBP:AP1(bZIP)/ThioMac-CEBPb-ChIP-Seq(GSE21512)/Homer/7.282469;Fli1(ETS)/CD8-FLI-ChIP-Seq(GSE20898)/Homer/6.417616	NA
chr1:105383086-105384308	0.14751	2.01856	0.754767	1	1	unannotated	Fra1(bZIP)/BT549-Fra1-ChIP-Seq(GSE46166)/Homer/7.634311;Fra1(bZIP)/BT549-Fra1-ChIP-Seq(GSE46166)/Homer/7.704895;Atf3(bZIP)/GBM-ATF3-ChIP-Seq(GSE33912)/Homer/7.227085;Atf3(bZIP)/GBM-ATF3-ChIP-Seq(GSE33912)/Homer/7.117717;BATF(bZIP)/Th17-BATF-ChIP-Seq(GSE39756)/Homer/7.626876;BATF(bZIP)/Th17-BATF-ChIP-Seq(GSE39756)/Homer/6.511307;AP-1(bZIP)/ThioMac-PU.1-ChIP-Seq(GSE21512)/Homer/7.604501;AP-1(bZIP)/…	NA
chr1:105436624-105438095	0.065338	2.4546	0.872965	1	1	unannotated	ETV1(ETS)/GIST48-ETV1-ChIP-Seq(GSE22441)/Homer/6.742027;NF1-halfsite(CTF)/LNCaP-NF1-ChIP-Seq(Unpublished)/Homer/7.353325;NF1-halfsite(CTF)/LNCaP-NF1-ChIP-Seq(Unpublished)/Homer/6.794103;ERG(ETS)/VCaP-ERG-ChIP-Seq(GSE14097)/Homer/7.899006;EHF(ETS)/LoVo-EHF-ChIP-Seq(GSE49402)/Homer/7.674726;PU.1(ETS)/ThioMac-PU.1-ChIP-Seq(GSE21512)/Homer/11.035433;Etv2(ETS)/ES-ER71-ChIP-Seq(GSE59402)/Homer(0.967)/7…	NA
chr1:10555671-10556667	0.0729163	2.36294	0.855644	1	1	DHS_enhancer	NA	ENSG00000142655|PEX14;ENSG00000142657|PGD;ENSG00000175279|APITD1
chr1:105686011-105687721	0.0756442	2.69115	0.856408	1	1	DHS_enhancer	NA	NA
chr1:1058307-1059994	0.0621517	3.80128	0.870596	1	1	DHS_promoter	NA	ENSG00000217801|RP11-465B22.3
chr1:10597370-10598594	0.106274	2.24142	0.787556	1	1	DHS_enhancer	NA	NA
chr1:10604087-10606615	0.188614	2.81316	0.588343	1	1	DHS_enhancer	EWS:ERG-fusion(ETS)/CADO_ES1-EWS:ERG-ChIP-Seq(SRA014231)/Homer/9.049261	NA
chr1:106120592-106122060	0.0770903	2.44172	0.850915	1	1	unannotated	ETV1(ETS)/GIST48-ETV1-ChIP-Seq(GSE22441)/Homer/6.742027;ERG(ETS)/VCaP-ERG-ChIP-Seq(GSE14097)/Homer/7.406322;EHF(ETS)/LoVo-EHF-ChIP-Seq(GSE49402)/Homer/7.674726;PU.1(ETS)/ThioMac-PU.1-ChIP-Seq(GSE21512)/Homer/8.754602;Etv2(ETS)/ES-ER71-ChIP-Seq(GSE59402)/Homer(0.967)/7.61453;Fli1(ETS)/CD8-FLI-ChIP-Seq(GSE20898)/Homer/5.997867;ETS1(ETS)/Jurkat-ETS1-ChIP-Seq(GSE17954)/Homer/8.080189;GABPA(ETS)/Jurka…	NA
chr1:10615945-10617681	0.0516565	2.84224	0.909008	1	1	DHS_enhancer	NA	NA
chr1:10625145-10626040	-0.504557	2.218	0.230706	1	1	DHS_enhancer	ETV1(ETS)/GIST48-ETV1-ChIP-Seq(GSE22441)/Homer/7.426241;ERG(ETS)/VCaP-ERG-ChIP-Seq(GSE14097)/Homer/7.808663;SPDEF(ETS)/VCaP-SPDEF-ChIP-Seq(SRA014231)/Homer/9.292022;EHF(ETS)/LoVo-EHF-ChIP-Seq(GSE49402)/Homer/9.10703;EHF(ETS)/LoVo-EHF-ChIP-Seq(GSE49402)/Homer/7.761421;ELF1(ETS)/Jurkat-ELF1-ChIP-Seq(SRA014231)/Homer/7.458752;GABPA(ETS)/Jurkat-GABPa-ChIP-Seq(GSE17954)/Homer/6.93721;1-GCCAAGCCAAAC,Be…	NA
chr1:10631467-10632046	0.530622	1.89039	0.128501	0	1	DHS_enhancer	ETV1(ETS)/GIST48-ETV1-ChIP-Seq(GSE22441)/Homer/8.502862;EWS:FLI1-fusion(ETS)/SK_N_MC-EWS:FLI1-ChIP-Seq(SRA014231)/Homer/11.332462;ERG(ETS)/VCaP-ERG-ChIP-Seq(GSE14097)/Homer/10.454458;Elk4(ETS)/Hela-Elk4-ChIP-Seq(GSE31477)/Homer/7.068533;Elk1(ETS)/Hela-Elk1-ChIP-Seq(GSE31477)/Homer/7.105584;SPDEF(ETS)/VCaP-SPDEF-ChIP-Seq(SRA014231)/Homer/8.364891;EHF(ETS)/LoVo-EHF-ChIP-Seq(GSE49402)/Homer/8.94965;…	NA
chr1:10634129-10635042	-0.00994028	2.68165	0.98536	1	1	DHS_enhancer	Stat3+il21(Stat)/CD4-Stat3-ChIP-Seq(GSE19198)/Homer/7.079507;Stat3+il21(Stat)/CD4-Stat3-ChIP-Seq(GSE19198)/Homer/7.846358;STAT4(Stat)/CD4-Stat4-ChIP-Seq(GSE22104)/Homer/6.626059;STAT4(Stat)/CD4-Stat4-ChIP-Seq(GSE22104)/Homer/6.203408;Fra1(bZIP)/BT549-Fra1-ChIP-Seq(GSE46166)/Homer/7.625537;Fra1(bZIP)/BT549-Fra1-ChIP-Seq(GSE46166)/Homer/7.93565;Atf3(bZIP)/GBM-ATF3-ChIP-Seq(GSE33912)/Homer/8.302446;…	NA
chr1:10638611-10639436	0.312857	2.53303	0.322083	1	1	DHS_promoter	NA	ENSG00000272078|RP4-734G22.3
chr1:1063887-1064540	0.291481	2.60319	0.41613	1	1	DHS_enhancer	ETV1(ETS)/GIST48-ETV1-ChIP-Seq(GSE22441)/Homer/7.426241;NF1-halfsite(CTF)/LNCaP-NF1-ChIP-Seq(Unpublished)/Homer/7.753075;NF1-halfsite(CTF)/LNCaP-NF1-ChIP-Seq(Unpublished)/Homer/7.292869;ERG(ETS)/VCaP-ERG-ChIP-Seq(GSE14097)/Homer/7.646144;SPDEF(ETS)/VCaP-SPDEF-ChIP-Seq(SRA014231)/Homer/9.292022;EHF(ETS)/LoVo-EHF-ChIP-Seq(GSE49402)/Homer/9.10703;ELF1(ETS)/Jurkat-ELF1-ChIP-Seq(SRA014231)/Homer/7.458…	NA
chr1:106418319-106419376	-0.335841	1.99894	0.252615	1	1	unannotated	NA	NA
chr1:10643314-10643777	0.199975	1.84529	0.623762	1	1	DHS_enhancer	ETV1(ETS)/GIST48-ETV1-ChIP-Seq(GSE22441)/Homer/7.971483;EWS:FLI1-fusion(ETS)/SK_N_MC-EWS:FLI1-ChIP-Seq(SRA014231)/Homer/8.900915;NF1-halfsite(CTF)/LNCaP-NF1-ChIP-Seq(Unpublished)/Homer/7.813211;ERG(ETS)/VCaP-ERG-ChIP-Seq(GSE14097)/Homer/8.436975;EHF(ETS)/LoVo-EHF-ChIP-Seq(GSE49402)/Homer/7.845292;PU.1(ETS)/ThioMac-PU.1-ChIP-Seq(GSE21512)/Homer/7.872103;EWS:ERG-fusion(ETS)/CADO_ES1-EWS:ERG-ChIP-Se…	NA
chr1:106472725-106474323	0.0280854	2.42025	0.960403	1	1	unannotated	ETV1(ETS)/GIST48-ETV1-ChIP-Seq(GSE22441)/Homer/6.629297;ERG(ETS)/VCaP-ERG-ChIP-Seq(GSE14097)/Homer/8.320738;CEBP(bZIP)/ThioMac-CEBPb-ChIP-Seq(GSE21512)/Homer/7.530787;Etv2(ETS)/ES-ER71-ChIP-Seq(GSE59402)/Homer(0.967)/7.484387;1-GCCAAGCCAAAC,BestGuess:NF1:FOXA1(CTF,Forkhead)/LNCAP-FOXA1-ChIP-Seq(GSE27824)/Homer(0.788)/8.046848	NA
chr1:10648991-10649648	0.139559	2.27625	0.692115	1	1	DHS_enhancer	ETV1(ETS)/GIST48-ETV1-ChIP-Seq(GSE22441)/Homer/6.694861;NF1-halfsite(CTF)/LNCaP-NF1-ChIP-Seq(Unpublished)/Homer/7.852411;Elk4(ETS)/Hela-Elk4-ChIP-Seq(GSE31477)/Homer/6.907634;Elk1(ETS)/Hela-Elk1-ChIP-Seq(GSE31477)/Homer/7.253862;ETS(ETS)/Promoter/Homer/7.802188;EHF(ETS)/LoVo-EHF-ChIP-Seq(GSE49402)/Homer/7.536154;ELF1(ETS)/Jurkat-ELF1-ChIP-Seq(SRA014231)/Homer/8.306316;Fli1(ETS)/CD8-FLI-ChIP-Seq(G…	ENSG00000142657|PGD
chr1:10657279-10657796	0.144003	2.05823	0.707506	1	1	unannotated	NA	NA
chr1:10658098-10658802	0.365473	2.42639	0.238001	1	1	unannotated	Stat3+il21(Stat)/CD4-Stat3-ChIP-Seq(GSE19198)/Homer/7.184753;Stat3+il21(Stat)/CD4-Stat3-ChIP-Seq(GSE19198)/Homer/8.142021;NF1-halfsite(CTF)/LNCaP-NF1-ChIP-Seq(Unpublished)/Homer/8.07921;STAT1(Stat)/HelaS3-STAT1-ChIP-Seq(GSE12782)/Homer/9.240518;STAT1(Stat)/HelaS3-STAT1-ChIP-Seq(GSE12782)/Homer/9.645151;STAT4(Stat)/CD4-Stat4-ChIP-Seq(GSE22104)/Homer/7.332607;STAT4(Stat)/CD4-Stat4-ChIP-Seq(GSE22104…	NA
chr1:106619101-106620954	0.0845525	3.04549	0.800618	1	1	DHS_enhancer	NF1-halfsite(CTF)/LNCaP-NF1-ChIP-Seq(Unpublished)/Homer/6.794103	NA
chr1:10663556-10664602	0.0923198	3.28514	0.780401	1	1	DHS_enhancer	NF1-halfsite(CTF)/LNCaP-NF1-ChIP-Seq(Unpublished)/Homer/7.293189;NF1-halfsite(CTF)/LNCaP-NF1-ChIP-Seq(Unpublished)/Homer/7.292869	NA
chr1:106658763-106660399	0.279187	2.45436	0.334232	1	1	unannotated	NA	NA
chr1:10667855-10668680	0.0242397	2.5907	0.966843	1	1	DHS_enhancer	ETV1(ETS)/GIST48-ETV1-ChIP-Seq(GSE22441)/Homer/7.327017;Elk1(ETS)/Hela-Elk1-ChIP-Seq(GSE31477)/Homer/7.464097;ELF1(ETS)/Jurkat-ELF1-ChIP-Seq(SRA014231)/Homer/7.024322;Fli1(ETS)/CD8-FLI-ChIP-Seq(GSE20898)/Homer/6.120476;GABPA(ETS)/Jurkat-GABPa-ChIP-Seq(GSE17954)/Homer/7.053164	NA
chr1:10669672-10670810	0.111712	3.0427	0.816117	1	1	DHS_enhancer	EHF(ETS)/LoVo-EHF-ChIP-Seq(GSE49402)/Homer/7.661293	NA
chr1:10671450-10672074	0.212363	2.45992	0.478334	1	1	DHS_enhancer	NF1-halfsite(CTF)/LNCaP-NF1-ChIP-Seq(Unpublished)/Homer/7.519988;NF1-halfsite(CTF)/LNCaP-NF1-ChIP-Seq(Unpublished)/Homer/6.787775;NF1-halfsite(CTF)/LNCaP-NF1-ChIP-Seq(Unpublished)/Homer/8.312297;NF1(CTF)/LNCAP-NF1-ChIP-Seq(Unpublished)/Homer/8.205726	NA
chr1:10676825-10677537	0.1886	2.31404	0.580318	1	1	DHS_enhancer	Fra1(bZIP)/BT549-Fra1-ChIP-Seq(GSE46166)/Homer/7.987857;Fra1(bZIP)/BT549-Fra1-ChIP-Seq(GSE46166)/Homer/7.623182;Atf3(bZIP)/GBM-ATF3-ChIP-Seq(GSE33912)/Homer/8.461958;Atf3(bZIP)/GBM-ATF3-ChIP-Seq(GSE33912)/Homer/8.613565;BATF(bZIP)/Th17-BATF-ChIP-Seq(GSE39756)/Homer/8.324792;BATF(bZIP)/Th17-BATF-ChIP-Seq(GSE39756)/Homer/7.46339;AP-1(bZIP)/ThioMac-PU.1-ChIP-Seq(GSE21512)/Homer/7.914612;AP-1(bZIP)/T…	ENSG00000120948|TARDBP
chr1:10687057-10687799	0.257189	2.39738	0.411797	1	1	DHS_enhancer	NA	ENSG00000120948|TARDBP
chr1:106879363-106880813	0.0417333	2.42564	0.929428	1	1	DHS_enhancer	NF1-halfsite(CTF)/LNCaP-NF1-ChIP-Seq(Unpublished)/Homer/7.253989;NF1-halfsite(CTF)/LNCaP-NF1-ChIP-Seq(Unpublished)/Homer/7.813211	NA
chr1:1069169-1070438	0.0807243	3.3024	0.822817	1	1	DHS_promoter	NA	ENSG00000237330|RNF223
chr1:10693986-10695305	0.133346	4.41421	0.640966	1	1	DHS_promoter	NF1-halfsite(CTF)/LNCaP-NF1-ChIP-Seq(Unpublished)/Homer/7.253989	ENSG00000130940|CASZ1
chr1:106948304-106949709	-0.209673	2.0027	0.595905	1	1	unannotated	NA	NA
chr1:10701028-10701931	0.155107	2.64584	0.678345	1	1	DHS_enhancer	NA	NA
chr1:10704289-10705060	0.236804	2.50791	0.472631	1	1	DHS_enhancer	NA	NA
chr1:107056395-107057951	-0.0267752	4.3578	0.937373	1	1	DHS_promoter	Elk1(ETS)/Hela-Elk1-ChIP-Seq(GSE31477)/Homer/6.838441	CATG00000069743|CATG00000069743.1;ENSG00000198890|PRMT6
chr1:10708822-10709460	-0.0367641	2.217	0.949996	1	1	DHS_enhancer	NA	NA
chr1:107112894-107114231	-0.266362	2.22316	0.409415	1	1	unannotated	NA	NA
chr1:107139844-107142428	0.0122107	4.43227	0.981981	1	1	DHS_promoter	NA	ENSG00000162631|NTNG1
chr1:10714437-10715334	-0.0422586	2.28266	0.941079	1	1	DHS_enhancer	NA	NA
chr1:1071588-1075427	0.348123	4.5989	0.146869	1	1	DHS_enhancer	NA	NA
chr1:10716532-10717102	0.0501183	2.14522	0.928179	1	1	DHS_enhancer	CEBP:AP1(bZIP)/ThioMac-CEBPb-ChIP-Seq(GSE21512)/Homer/6.592232	NA
chr1:10724628-10725480	-0.604195	3.19316	0.0887224	1	1	DHS_enhancer	CEBP:AP1(bZIP)/ThioMac-CEBPb-ChIP-Seq(GSE21512)/Homer/7.994441	ENSG00000272078|RP4-734G22.3
chr1:10729052-10729666	0.36773	1.74968	0.374044	0	1	DHS_enhancer	ETV1(ETS)/GIST48-ETV1-ChIP-Seq(GSE22441)/Homer/6.629297;NF1-halfsite(CTF)/LNCaP-NF1-ChIP-Seq(Unpublished)/Homer/6.787775;ERG(ETS)/VCaP-ERG-ChIP-Seq(GSE14097)/Homer/7.808663	NA
chr1:10732579-10733535	-0.0387057	2.38893	0.933804	1	1	unannotated	NA	NA
chr1:10735364-10736936	-0.114452	3.17839	0.692148	1	1	DHS_enhancer	NF1-halfsite(CTF)/LNCaP-NF1-ChIP-Seq(Unpublished)/Homer/6.794103;NF1-halfsite(CTF)/LNCaP-NF1-ChIP-Seq(Unpublished)/Homer/7.746746;SPDEF(ETS)/VCaP-SPDEF-ChIP-Seq(SRA014231)/Homer/8.192519;1-GCCAAGCCAAAC,BestGuess:NF1:FOXA1(CTF,Forkhead)/LNCAP-FOXA1-ChIP-Seq(GSE27824)/Homer(0.788)/7.516761;4-HWCTTGGCAC,BestGuess:NFIX/MA0671.1/Jaspar(0.916)/8.403891	ENSG00000272078|RP4-734G22.3
chr1:10737335-10738065	-0.124189	2.39708	0.760984	1	1	DHS_enhancer	NA	NA
chr1:10739905-10740597	0.0747085	2.03253	0.86171	1	1	unannotated	Stat3+il21(Stat)/CD4-Stat3-ChIP-Seq(GSE19198)/Homer/7.057704;Stat3(Stat)/mES-Stat3-ChIP-Seq(GSE11431)/Homer/7.750096;CEBP(bZIP)/ThioMac-CEBPb-ChIP-Seq(GSE21512)/Homer/7.788842;STAT4(Stat)/CD4-Stat4-ChIP-Seq(GSE22104)/Homer/5.46951;STAT4(Stat)/CD4-Stat4-ChIP-Seq(GSE22104)/Homer/5.322587	NA
chr1:107404799-107405820	-0.523253	2.86417	0.150171	1	1	DHS_enhancer	NF1-halfsite(CTF)/LNCaP-NF1-ChIP-Seq(Unpublished)/Homer/6.794103;NF1-halfsite(CTF)/LNCaP-NF1-ChIP-Seq(Unpublished)/Homer/7.02687;STAT4(Stat)/CD4-Stat4-ChIP-Seq(GSE22104)/Homer/5.511723;STAT4(Stat)/CD4-Stat4-ChIP-Seq(GSE22104)/Homer/6.257481;NFAT:AP1(RHD,bZIP)/Jurkat-NFATC1-ChIP-Seq(Jolma_et_al.)/Homer/13.527063;Fra1(bZIP)/BT549-Fra1-ChIP-Seq(GSE46166)/Homer/9.577381;Fra1(bZIP)/BT549-Fra1-ChIP-Seq…	ENSG00000162631|NTNG1
chr1:10745933-10747267	-0.0799738	2.77417	0.829503	1	1	DHS_enhancer	NF1-halfsite(CTF)/LNCaP-NF1-ChIP-Seq(Unpublished)/Homer/7.619324	NA
chr1:107499456-107501202	0.0670231	2.52809	0.872094	1	1	unannotated	NA	NA
chr1:10751272-10752317	0.235518	2.74472	0.359833	1	1	DHS_enhancer	Stat3+il21(Stat)/CD4-Stat3-ChIP-Seq(GSE19198)/Homer/7.664874;Stat3+il21(Stat)/CD4-Stat3-ChIP-Seq(GSE19198)/Homer/7.781986;Stat3(Stat)/mES-Stat3-ChIP-Seq(GSE11431)/Homer/8.009422;Stat3(Stat)/mES-Stat3-ChIP-Seq(GSE11431)/Homer/7.622097;STAT4(Stat)/CD4-Stat4-ChIP-Seq(GSE22104)/Homer/6.116279;STAT4(Stat)/CD4-Stat4-ChIP-Seq(GSE22104)/Homer/6.217286;Ets1-distal(ETS)/CD4+-PolII-ChIP-Seq(Barski_et_al.)/H…	NA
chr1:107522579-107524473	0.156023	2.61357	0.705159	1	1	DHS_enhancer	NA	NA
chr1:107544993-107546690	-0.0247943	2.49132	0.96131	1	1	DHS_enhancer	NA	NA
chr1:10754586-10757383	0.00124685	3.94669	0.998208	1	1	DHS_enhancer	NF1-halfsite(CTF)/LNCaP-NF1-ChIP-Seq(Unpublished)/Homer/7.353325;NF1-halfsite(CTF)/LNCaP-NF1-ChIP-Seq(Unpublished)/Homer/6.794103	ENSG00000160049|DFFA
chr1:107572331-107573274	-0.261599	3.67981	0.474305	1	1	DHS_enhancer	Chop(bZIP)/MEF-Chop-ChIP-Seq(GSE35681)/Homer/8.995852;Stat3+il21(Stat)/CD4-Stat3-ChIP-Seq(GSE19198)/Homer/6.875853;Stat3+il21(Stat)/CD4-Stat3-ChIP-Seq(GSE19198)/Homer/8.937473;Stat3+il21(Stat)/CD4-Stat3-ChIP-Seq(GSE19198)/Homer/8.738128;Stat3+il21(Stat)/CD4-Stat3-ChIP-Seq(GSE19198)/Homer/7.119939;Stat3(Stat)/mES-Stat3-ChIP-Seq(GSE11431)/Homer/7.156298;Stat3(Stat)/mES-Stat3-ChIP-Seq(GSE11431)/Home…	NA
chr1:10761759-10762311	0.336429	2.15755	0.314716	1	1	DHS_enhancer	Stat3(Stat)/mES-Stat3-ChIP-Seq(GSE11431)/Homer/7.210659;Atf4(bZIP)/MEF-Atf4-ChIP-Seq(GSE35681)/Homer/6.728368	NA
chr1:107647666-107648408	0.435272	2.89365	0.269139	1	1	DHS_enhancer	Stat3+il21(Stat)/CD4-Stat3-ChIP-Seq(GSE19198)/Homer/7.164642;Stat3+il21(Stat)/CD4-Stat3-ChIP-Seq(GSE19198)/Homer/7.714817;STAT1(Stat)/HelaS3-STAT1-ChIP-Seq(GSE12782)/Homer/8.778016;STAT1(Stat)/HelaS3-STAT1-ChIP-Seq(GSE12782)/Homer/9.135262;STAT4(Stat)/CD4-Stat4-ChIP-Seq(GSE22104)/Homer/9.086702;STAT4(Stat)/CD4-Stat4-ChIP-Seq(GSE22104)/Homer/9.07831	NA
chr1:10766822-10767636	0.129781	1.98844	0.767879	1	1	DHS_enhancer	ETV1(ETS)/GIST48-ETV1-ChIP-Seq(GSE22441)/Homer/8.516534;EWS:FLI1-fusion(ETS)/SK_N_MC-EWS:FLI1-ChIP-Seq(SRA014231)/Homer/9.350896;ERG(ETS)/VCaP-ERG-ChIP-Seq(GSE14097)/Homer/8.436975;SPDEF(ETS)/VCaP-SPDEF-ChIP-Seq(SRA014231)/Homer/7.297773;SPDEF(ETS)/VCaP-SPDEF-ChIP-Seq(SRA014231)/Homer/6.950052;SPDEF(ETS)/VCaP-SPDEF-ChIP-Seq(SRA014231)/Homer/7.673257;EHF(ETS)/LoVo-EHF-ChIP-Seq(GSE49402)/Homer/9.47…	NA
chr1:107670095-107670901	-0.291386	2.33565	0.534929	1	1	DHS_enhancer	NF1-halfsite(CTF)/LNCaP-NF1-ChIP-Seq(Unpublished)/Homer/7.753075;4-HWCTTGGCAC,BestGuess:NFIX/MA0671.1/Jaspar(0.916)/6.924018	NA
chr1:107688392-107689539	-0.100472	2.54415	0.86944	1	1	DHS_enhancer	NF1-halfsite(CTF)/LNCaP-NF1-ChIP-Seq(Unpublished)/Homer/7.525956;4-HWCTTGGCAC,BestGuess:NFIX/MA0671.1/Jaspar(0.916)/7.032479;Fra1(bZIP)/BT549-Fra1-ChIP-Seq(GSE46166)/Homer/7.347882;Fra1(bZIP)/BT549-Fra1-ChIP-Seq(GSE46166)/Homer/7.343619;Atf3(bZIP)/GBM-ATF3-ChIP-Seq(GSE33912)/Homer/8.047594;Atf3(bZIP)/GBM-ATF3-ChIP-Seq(GSE33912)/Homer/8.022333;BATF(bZIP)/Th17-BATF-ChIP-Seq(GSE39756)/Homer/8.534031…	NA
chr1:10773315-10774871	0.00584693	3.27122	0.991678	1	1	DHS_enhancer	Elk4(ETS)/Hela-Elk4-ChIP-Seq(GSE31477)/Homer/7.055517;Elk1(ETS)/Hela-Elk1-ChIP-Seq(GSE31477)/Homer/7.105707;EHF(ETS)/LoVo-EHF-ChIP-Seq(GSE49402)/Homer/7.842844;Fli1(ETS)/CD8-FLI-ChIP-Seq(GSE20898)/Homer/6.511078	ENSG00000132879|FBXO44
chr1:107766654-107767807	-0.477867	2.01648	0.212313	1	1	DHS_enhancer	CEBP:AP1(bZIP)/ThioMac-CEBPb-ChIP-Seq(GSE21512)/Homer/8.436842;2-CAYTTCCTGT,BestGuess:ERG(ETS)/VCaP-ERG-ChIP-Seq(GSE14097)/Homer(0.967)/8.782206	NA
chr1:107793955-107794969	-0.338533	2.95232	0.378685	1	1	DHS_enhancer	NFAT:AP1(RHD,bZIP)/Jurkat-NFATC1-ChIP-Seq(Jolma_et_al.)/Homer/13.031561	ENSG00000134215|VAV3
chr1:10781055-10782099	0.29271	2.44504	0.380337	1	1	DHS_enhancer	NA	NA
chr1:107870638-107871564	-0.521319	3.38117	0.115638	1	1	DHS_enhancer	NF1-halfsite(CTF)/LNCaP-NF1-ChIP-Seq(Unpublished)/Homer/7.286861;NF1(CTF)/LNCAP-NF1-ChIP-Seq(Unpublished)/Homer/8.448508;Fli1(ETS)/CD8-FLI-ChIP-Seq(GSE20898)/Homer/6.025742;4-HWCTTGGCAC,BestGuess:NFIX/MA0671.1/Jaspar(0.916)/6.992635	NA
chr1:10788245-10790339	-0.0552205	3.65819	0.891812	1	1	DHS_enhancer	PU.1(ETS)/ThioMac-PU.1-ChIP-Seq(GSE21512)/Homer/9.699025	NA
chr1:107926507-107928206	0.382707	2.98449	0.224468	1	1	DHS_enhancer	ETV1(ETS)/GIST48-ETV1-ChIP-Seq(GSE22441)/Homer/6.598441;ERG(ETS)/VCaP-ERG-ChIP-Seq(GSE14097)/Homer/7.461932;EHF(ETS)/LoVo-EHF-ChIP-Seq(GSE49402)/Homer/8.375692;EWS:ERG-fusion(ETS)/CADO_ES1-EWS:ERG-ChIP-Seq(SRA014231)/Homer/9.05377;Etv2(ETS)/ES-ER71-ChIP-Seq(GSE59402)/Homer(0.967)/7.882838;Fli1(ETS)/CD8-FLI-ChIP-Seq(GSE20898)/Homer/6.05927;ETS1(ETS)/Jurkat-ETS1-ChIP-Seq(GSE17954)/Homer/6.536167	NA
chr1:107936444-107937507	0.125769	4.02578	0.728956	1	1	DHS_enhancer	CEBP:AP1(bZIP)/ThioMac-CEBPb-ChIP-Seq(GSE21512)/Homer/8.842239	ENSG00000085491|SLC25A24;ENSG00000134215|VAV3
chr1:10793926-10795618	-0.0578816	3.28996	0.867428	1	1	DHS_promoter	NA	NA
chr1:107941093-107941534	-0.543428	2.25369	0.103177	1	1	DHS_enhancer	CEBP(bZIP)/ThioMac-CEBPb-ChIP-Seq(GSE21512)/Homer/7.249478;CEBP:AP1(bZIP)/ThioMac-CEBPb-ChIP-Seq(GSE21512)/Homer/9.725617;Atf4(bZIP)/MEF-Atf4-ChIP-Seq(GSE35681)/Homer/7.127786	ENSG00000085491|SLC25A24;ENSG00000116266|STXBP3;ENSG00000134186|PRPF38B
chr1:1079441-1080569	-0.0113409	3.79417	0.981012	1	1	unannotated	NF1-halfsite(CTF)/LNCaP-NF1-ChIP-Seq(Unpublished)/Homer/7.813211;NF1-halfsite(CTF)/LNCaP-NF1-ChIP-Seq(Unpublished)/Homer/7.24766;4-HWCTTGGCAC,BestGuess:NFIX/MA0671.1/Jaspar(0.916)/7.355719	NA
chr1:107954790-107956212	-0.257422	2.25572	0.486006	1	1	DHS_enhancer	NA	NA
chr1:10796149-10796932	0.116103	2.69429	0.727054	1	1	DHS_promoter	NA	ENSG00000130940|CASZ1
chr1:107963488-107966035	0.144864	4.87053	0.593427	1	1	DHS_promoter	NF1-halfsite(CTF)/LNCaP-NF1-ChIP-Seq(Unpublished)/Homer/7.353325	ENSG00000134215|VAV3;ENSG00000230489|VAV3-AS1
chr1:107972329-107973423	0.118006	2.47628	0.803688	1	1	DHS_enhancer	CEBP(bZIP)/ThioMac-CEBPb-ChIP-Seq(GSE21512)/Homer/8.47137	ENSG00000134215|VAV3
chr1:107993598-107994430	-0.619216	3.21185	0.0781354	1	1	DHS_enhancer	1-GCCAAGCCAAAC,BestGuess:NF1:FOXA1(CTF,Forkhead)/LNCAP-FOXA1-ChIP-Seq(GSE27824)/Homer(0.788)/7.892204;Fra1(bZIP)/BT549-Fra1-ChIP-Seq(GSE46166)/Homer/8.173644;Fra1(bZIP)/BT549-Fra1-ChIP-Seq(GSE46166)/Homer/7.88082;Atf3(bZIP)/GBM-ATF3-ChIP-Seq(GSE33912)/Homer/8.171964;Atf3(bZIP)/GBM-ATF3-ChIP-Seq(GSE33912)/Homer/8.15091;BATF(bZIP)/Th17-BATF-ChIP-Seq(GSE39756)/Homer/7.414644;BATF(bZIP)/Th17-BATF-ChI…	ENSG00000134215|VAV3;ENSG00000230489|VAV3-AS1;ENSG00000226822|RP11-356N1.2
chr1:108009857-108011225	0.215726	2.13121	0.530025	1	1	DHS_enhancer	ERG(ETS)/VCaP-ERG-ChIP-Seq(GSE14097)/Homer/6.959397;Etv2(ETS)/ES-ER71-ChIP-Seq(GSE59402)/Homer(0.967)/7.247512	NA
chr1:10803043-10804904	0.00100464	3.21648	0.998804	1	1	DHS_enhancer	4-HWCTTGGCAC,BestGuess:NFIX/MA0671.1/Jaspar(0.916)/7.444781	ENSG00000130940|CASZ1
chr1:108034202-108034877	0.560301	2.86551	0.0922227	1	1	DHS_enhancer	1-GCCAAGCCAAAC,BestGuess:NF1:FOXA1(CTF,Forkhead)/LNCAP-FOXA1-ChIP-Seq(GSE27824)/Homer(0.788)/7.591252	ENSG00000226822|RP11-356N1.2
chr1:108041110-108042024	-0.355124	2.31717	0.293388	1	1	DHS_enhancer	CEBP(bZIP)/ThioMac-CEBPb-ChIP-Seq(GSE21512)/Homer/6.512063	ENSG00000134186|PRPF38B
chr1:108049098-108049840	-0.483781	3.87004	0.142839	1	1	DHS_enhancer	NF1-halfsite(CTF)/LNCaP-NF1-ChIP-Seq(Unpublished)/Homer/7.060102;NF1-halfsite(CTF)/LNCaP-NF1-ChIP-Seq(Unpublished)/Homer/8.312297;1-GCCAAGCCAAAC,BestGuess:NF1:FOXA1(CTF,Forkhead)/LNCAP-FOXA1-ChIP-Seq(GSE27824)/Homer(0.788)/8.060751;4-HWCTTGGCAC,BestGuess:NFIX/MA0671.1/Jaspar(0.916)/7.269764;Fra1(bZIP)/BT549-Fra1-ChIP-Seq(GSE46166)/Homer/8.329123;Fra1(bZIP)/BT549-Fra1-ChIP-Seq(GSE46166)/Homer/8.55…	ENSG00000134186|PRPF38B;ENSG00000085491|SLC25A24;ENSG00000226822|RP11-356N1.2
chr1:108071364-108072632	0.069997	2.03762	0.860898	1	1	DHS_enhancer	ETV1(ETS)/GIST48-ETV1-ChIP-Seq(GSE22441)/Homer/7.805124;ERG(ETS)/VCaP-ERG-ChIP-Seq(GSE14097)/Homer/7.67062;CEBP(bZIP)/ThioMac-CEBPb-ChIP-Seq(GSE21512)/Homer/7.288822;STAT4(Stat)/CD4-Stat4-ChIP-Seq(GSE22104)/Homer/5.482173;GABPA(ETS)/Jurkat-GABPa-ChIP-Seq(GSE17954)/Homer/6.8666	ENSG00000226822|RP11-356N1.2
chr1:10810382-10811254	-0.105211	2.35009	0.790724	1	1	unannotated	NA	NA
chr1:108107609-108108049	0.293212	2.30908	0.472238	1	1	DHS_enhancer	ETV1(ETS)/GIST48-ETV1-ChIP-Seq(GSE22441)/Homer/6.629297;ERG(ETS)/VCaP-ERG-ChIP-Seq(GSE14097)/Homer/7.808663;NFAT:AP1(RHD,bZIP)/Jurkat-NFATC1-ChIP-Seq(Jolma_et_al.)/Homer/9.203049	ENSG00000134186|PRPF38B;ENSG00000116266|STXBP3;ENSG00000085491|SLC25A24;ENSG00000226822|RP11-356N1.2
chr1:108124753-108125989	-0.202458	3.95932	0.552989	1	1	DHS_enhancer	CEBP(bZIP)/ThioMac-CEBPb-ChIP-Seq(GSE21512)/Homer/6.433133	ENSG00000085491|SLC25A24
chr1:10813972-10814529	-0.0244223	2.12535	0.966277	1	1	DHS_enhancer	CEBP:AP1(bZIP)/ThioMac-CEBPb-ChIP-Seq(GSE21512)/Homer/8.619861;EHF(ETS)/LoVo-EHF-ChIP-Seq(GSE49402)/Homer/8.064686	ENSG00000132879|FBXO44;ENSG00000160049|DFFA
chr1:10816688-10817751	0.153461	2.77213	0.602481	1	1	unannotated	NA	NA
chr1:1081900-1083147	0.108128	3.32864	0.752349	1	1	DHS_enhancer	Stat3+il21(Stat)/CD4-Stat3-ChIP-Seq(GSE19198)/Homer/7.258188;Stat3+il21(Stat)/CD4-Stat3-ChIP-Seq(GSE19198)/Homer/7.296613;NF1-halfsite(CTF)/LNCaP-NF1-ChIP-Seq(Unpublished)/Homer/6.787775;ERG(ETS)/VCaP-ERG-ChIP-Seq(GSE14097)/Homer/7.615543;STAT4(Stat)/CD4-Stat4-ChIP-Seq(GSE22104)/Homer/6.771596;STAT4(Stat)/CD4-Stat4-ChIP-Seq(GSE22104)/Homer/6.963771	ENSG00000272512|RP11-54O7.17;ENSG00000131591|C1orf159;ENSG00000188157|AGRN;ENSG00000233542|RP11-547D24.1;ENSG00000187642|C1orf170;ENSG00000187961|KLHL17;ENSG00000237330|RNF223;ENSG00000225972|MTND1P23;ENSG00000188290|HES4;ENSG00000273443|RP11-54O7.18;ENSG00000188976|NOC2L;ENSG00000217801|RP11-465B22.3
chr1:10819375-10820236	0.0948453	2.42468	0.813278	1	1	DHS_enhancer	NF1-halfsite(CTF)/LNCaP-NF1-ChIP-Seq(Unpublished)/Homer/7.813211;NF1-halfsite(CTF)/LNCaP-NF1-ChIP-Seq(Unpublished)/Homer/6.794103;4-HWCTTGGCAC,BestGuess:NFIX/MA0671.1/Jaspar(0.916)/6.918059;MafK(bZIP)/C2C12-MafK-ChIP-Seq(GSE36030)/Homer/8.838501;MafK(bZIP)/C2C12-MafK-ChIP-Seq(GSE36030)/Homer/10.561584	NA
chr1:108199227-108201086	0.12544	4.91394	0.652817	1	1	DHS_promoter	NF1-halfsite(CTF)/LNCaP-NF1-ChIP-Seq(Unpublished)/Homer/7.253989;NF1-halfsite(CTF)/LNCaP-NF1-ChIP-Seq(Unpublished)/Homer/7.813211;ETS1(ETS)/Jurkat-ETS1-ChIP-Seq(GSE17954)/Homer/6.885922	ENSG00000085491|SLC25A24;ENSG00000260879|RP11-483I13.5
chr1:10827035-10828916	0.180452	3.4373	0.536605	1	1	DHS_enhancer	NF1(CTF)/LNCAP-NF1-ChIP-Seq(Unpublished)/Homer/8.472536	ENSG00000130940|CASZ1
chr1:108327218-108328074	0.190103	1.89729	0.645685	1	1	DHS_enhancer	NA	NA
chr1:10836872-10837619	0.0921022	2.32837	0.806375	1	1	DHS_enhancer	NF1-halfsite(CTF)/LNCaP-NF1-ChIP-Seq(Unpublished)/Homer/7.813211	NA
chr1:10838351-10840348	0.124675	3.42892	0.657627	1	1	DHS_enhancer	ETV1(ETS)/GIST48-ETV1-ChIP-Seq(GSE22441)/Homer/8.128605;EWS:FLI1-fusion(ETS)/SK_N_MC-EWS:FLI1-ChIP-Seq(SRA014231)/Homer/8.777127;NF1-halfsite(CTF)/LNCaP-NF1-ChIP-Seq(Unpublished)/Homer/7.02687;ERG(ETS)/VCaP-ERG-ChIP-Seq(GSE14097)/Homer/9.55576;Elk1(ETS)/Hela-Elk1-ChIP-Seq(GSE31477)/Homer/6.968957;SPDEF(ETS)/VCaP-SPDEF-ChIP-Seq(SRA014231)/Homer/8.984434;EHF(ETS)/LoVo-EHF-ChIP-Seq(GSE49402)/Homer/8…	NA
chr1:10849145-10850913	0.118909	3.28398	0.677344	1	1	unannotated	NF1(CTF)/LNCAP-NF1-ChIP-Seq(Unpublished)/Homer/8.065512;NF1(CTF)/LNCAP-NF1-ChIP-Seq(Unpublished)/Homer/8.093315	NA
chr1:10851387-10852728	-0.0282451	2.84713	0.950707	1	1	DHS_enhancer	NF1-halfsite(CTF)/LNCaP-NF1-ChIP-Seq(Unpublished)/Homer/7.24766;CEBP:AP1(bZIP)/ThioMac-CEBPb-ChIP-Seq(GSE21512)/Homer/8.959962;Fra1(bZIP)/BT549-Fra1-ChIP-Seq(GSE46166)/Homer/8.023931;Fra1(bZIP)/BT549-Fra1-ChIP-Seq(GSE46166)/Homer/7.82548;Atf3(bZIP)/GBM-ATF3-ChIP-Seq(GSE33912)/Homer/8.958309;Atf3(bZIP)/GBM-ATF3-ChIP-Seq(GSE33912)/Homer/8.868873;BATF(bZIP)/Th17-BATF-ChIP-Seq(GSE39756)/Homer/8.61079…	ENSG00000130940|CASZ1;ENSG00000132879|FBXO44;ENSG00000272078|RP4-734G22.3
chr1:1085185-1086257	0.236915	3.0553	0.327741	1	1	unannotated	Stat3+il21(Stat)/CD4-Stat3-ChIP-Seq(GSE19198)/Homer/10.459139;Stat3+il21(Stat)/CD4-Stat3-ChIP-Seq(GSE19198)/Homer/11.331301;NF1-halfsite(CTF)/LNCaP-NF1-ChIP-Seq(Unpublished)/Homer/7.353325;Stat3(Stat)/mES-Stat3-ChIP-Seq(GSE11431)/Homer/10.124623;Stat3(Stat)/mES-Stat3-ChIP-Seq(GSE11431)/Homer/10.302897;Elk4(ETS)/Hela-Elk4-ChIP-Seq(GSE31477)/Homer/8.113073;STAT1(Stat)/HelaS3-STAT1-ChIP-Seq(GSE12782…	NA
chr1:108559748-108561316	0.179637	4.82743	0.480158	1	1	DHS_promoter	NA	CATG00000070137|CATG00000070137.1;CATG00000070139|CATG00000070139.1;ENSG00000162636|FAM102B
chr1:10855986-10858636	0.0304971	3.90217	0.945309	1	1	DHS_enhancer	NA	ENSG00000175262|C1orf127
chr1:108586075-108586694	0.126388	2.43838	0.77616	1	1	DHS_enhancer	ETV1(ETS)/GIST48-ETV1-ChIP-Seq(GSE22441)/Homer/6.598441;ERG(ETS)/VCaP-ERG-ChIP-Seq(GSE14097)/Homer/6.787338;EHF(ETS)/LoVo-EHF-ChIP-Seq(GSE49402)/Homer/8.375692;EWS:ERG-fusion(ETS)/CADO_ES1-EWS:ERG-ChIP-Seq(SRA014231)/Homer/9.05377	ENSG00000162636|FAM102B
chr1:108590922-108591814	-0.0567239	3.07472	0.901964	1	1	DHS_enhancer	CEBP(bZIP)/ThioMac-CEBPb-ChIP-Seq(GSE21512)/Homer/6.195377;CEBP(bZIP)/ThioMac-CEBPb-ChIP-Seq(GSE21512)/Homer/7.372436;1-DATTGCGCAA,BestGuess:CEBPE/MA0837.1/Jaspar(0.936)/8.263377;Fra1(bZIP)/BT549-Fra1-ChIP-Seq(GSE46166)/Homer/7.183606;Atf3(bZIP)/GBM-ATF3-ChIP-Seq(GSE33912)/Homer/6.47416;Atf3(bZIP)/GBM-ATF3-ChIP-Seq(GSE33912)/Homer/6.553318;BATF(bZIP)/Th17-BATF-ChIP-Seq(GSE39756)/Homer/7.254457;BA…	NA
chr1:10860504-10862239	0.0987514	3.3558	0.759217	1	1	DHS_enhancer	NA	NA
chr1:108609346-108610530	-0.440651	2.70726	0.232519	1	1	DHS_enhancer	NA	ENSG00000116266|STXBP3;ENSG00000162636|FAM102B;ENSG00000134186|PRPF38B
chr1:108644974-108646233	0.0742443	2.39239	0.874953	1	1	unannotated	NA	NA
chr1:108660786-108661713	0.17201	3.88972	0.596717	1	1	DHS_promoter	NA	CATG00000011913|CATG00000011913.1;ENSG00000162639|HENMT1
chr1:10866106-10867620	0.432965	3.38072	0.110427	1	1	DHS_promoter	EHF(ETS)/LoVo-EHF-ChIP-Seq(GSE49402)/Homer/8.161229	NA
chr1:108691907-108693658	-0.0220864	4.69118	0.950307	1	1	DHS_promoter	ETV1(ETS)/GIST48-ETV1-ChIP-Seq(GSE22441)/Homer/7.466767;ERG(ETS)/VCaP-ERG-ChIP-Seq(GSE14097)/Homer/6.647644;SPDEF(ETS)/VCaP-SPDEF-ChIP-Seq(SRA014231)/Homer/7.579589;Ets1-distal(ETS)/CD4+-PolII-ChIP-Seq(Barski_et_al.)/Homer/9.57945;ETS1(ETS)/Jurkat-ETS1-ChIP-Seq(GSE17954)/Homer/7.985707;2-CAYTTCCTGT,BestGuess:ERG(ETS)/VCaP-ERG-ChIP-Seq(GSE14097)/Homer(0.967)/8.903963	CATG00000070161|CATG00000070161.1;ENSG00000134186|PRPF38B
chr1:108703968-108705487	-0.138506	3.46515	0.722505	1	1	DHS_enhancer	NF1:FOXA1(CTF,Forkhead)/LNCAP-FOXA1-ChIP-Seq(GSE27824)/Homer/13.303806;4-HWCTTGGCAC,BestGuess:NFIX/MA0671.1/Jaspar(0.916)/6.820604;Fra1(bZIP)/BT549-Fra1-ChIP-Seq(GSE46166)/Homer/7.552919;Fra1(bZIP)/BT549-Fra1-ChIP-Seq(GSE46166)/Homer/7.166371;Atf3(bZIP)/GBM-ATF3-ChIP-Seq(GSE33912)/Homer/6.88934;Atf3(bZIP)/GBM-ATF3-ChIP-Seq(GSE33912)/Homer/6.72937;BATF(bZIP)/Th17-BATF-ChIP-Seq(GSE39756)/Homer/6.84…	ENSG00000116266|STXBP3;ENSG00000134186|PRPF38B;ENSG00000121957|GPSM2;ENSG00000156097|GPR61
chr1:108719812-108720508	0.269908	2.83223	0.442491	1	1	DHS_enhancer	Fra1(bZIP)/BT549-Fra1-ChIP-Seq(GSE46166)/Homer/7.27185;Fra1(bZIP)/BT549-Fra1-ChIP-Seq(GSE46166)/Homer/7.702012;Fra1(bZIP)/BT549-Fra1-ChIP-Seq(GSE46166)/Homer/7.970006;Fra1(bZIP)/BT549-Fra1-ChIP-Seq(GSE46166)/Homer/7.427126;Atf3(bZIP)/GBM-ATF3-ChIP-Seq(GSE33912)/Homer/6.912131;Atf3(bZIP)/GBM-ATF3-ChIP-Seq(GSE33912)/Homer/8.33382;Atf3(bZIP)/GBM-ATF3-ChIP-Seq(GSE33912)/Homer/8.410629;Atf3(bZIP)/GBM-…	ENSG00000162641|AKNAD1;ENSG00000116266|STXBP3;ENSG00000134186|PRPF38B;ENSG00000121940|CLCC1
chr1:108721286-108721760	0.0820971	2.47226	0.860898	1	1	DHS_enhancer	NA	ENSG00000116266|STXBP3
chr1:10874302-10875326	0.164703	2.50441	0.623031	1	1	DHS_enhancer	NA	ENSG00000130940|CASZ1;ENSG00000009724|MASP2
chr1:108746263-108747602	-0.173203	5.22082	0.565131	1	1	DHS_promoter	ETV1(ETS)/GIST48-ETV1-ChIP-Seq(GSE22441)/Homer/7.228922;NF1-halfsite(CTF)/LNCaP-NF1-ChIP-Seq(Unpublished)/Homer/7.619324;NF1-halfsite(CTF)/LNCaP-NF1-ChIP-Seq(Unpublished)/Homer/7.753075;ERG(ETS)/VCaP-ERG-ChIP-Seq(GSE14097)/Homer/6.983634;EHF(ETS)/LoVo-EHF-ChIP-Seq(GSE49402)/Homer/8.33538;Etv2(ETS)/ES-ER71-ChIP-Seq(GSE59402)/Homer(0.967)/7.391527;GABPA(ETS)/Jurkat-GABPa-ChIP-Seq(GSE17954)/Homer/6.…	ENSG00000116266|STXBP3
chr1:10877124-10878199	-0.0396957	2.38954	0.933192	1	1	DHS_enhancer	EHF(ETS)/LoVo-EHF-ChIP-Seq(GSE49402)/Homer/7.471845;Fra1(bZIP)/BT549-Fra1-ChIP-Seq(GSE46166)/Homer/8.929155;Fra1(bZIP)/BT549-Fra1-ChIP-Seq(GSE46166)/Homer/8.328062;Atf3(bZIP)/GBM-ATF3-ChIP-Seq(GSE33912)/Homer/9.747361;Atf3(bZIP)/GBM-ATF3-ChIP-Seq(GSE33912)/Homer/9.633498;BATF(bZIP)/Th17-BATF-ChIP-Seq(GSE39756)/Homer/9.289631;BATF(bZIP)/Th17-BATF-ChIP-Seq(GSE39756)/Homer/9.46217;AP-1(bZIP)/ThioMac…	ENSG00000130940|CASZ1;ENSG00000009724|MASP2
chr1:10879704-10880515	0.0640062	2.23229	0.892487	1	1	unannotated	Chop(bZIP)/MEF-Chop-ChIP-Seq(GSE35681)/Homer/9.626306;NF1-halfsite(CTF)/LNCaP-NF1-ChIP-Seq(Unpublished)/Homer/6.794103;CEBP:AP1(bZIP)/ThioMac-CEBPb-ChIP-Seq(GSE21512)/Homer/7.767801;Atf4(bZIP)/MEF-Atf4-ChIP-Seq(GSE35681)/Homer/9.377461;4-HWCTTGGCAC,BestGuess:NFIX/MA0671.1/Jaspar(0.916)/7.003211	NA
chr1:108814027-108815006	-0.427674	3.18618	0.289878	1	1	DHS_enhancer	1-GCCAAGCCAAAC,BestGuess:NF1:FOXA1(CTF,Forkhead)/LNCAP-FOXA1-ChIP-Seq(GSE27824)/Homer(0.788)/7.797854	NA
chr1:108816198-108817467	-0.181687	4.8647	0.580123	1	1	unannotated	NF1-halfsite(CTF)/LNCaP-NF1-ChIP-Seq(Unpublished)/Homer/7.559188;ERG(ETS)/VCaP-ERG-ChIP-Seq(GSE14097)/Homer/7.784036;SPDEF(ETS)/VCaP-SPDEF-ChIP-Seq(SRA014231)/Homer/7.176081;SPDEF(ETS)/VCaP-SPDEF-ChIP-Seq(SRA014231)/Homer/7.97683;STAT4(Stat)/CD4-Stat4-ChIP-Seq(GSE22104)/Homer/5.231517;EHF(ETS)/LoVo-EHF-ChIP-Seq(GSE49402)/Homer/8.508321;EWS:ERG-fusion(ETS)/CADO_ES1-EWS:ERG-ChIP-Seq(SRA014231)/Home…	NA
chr1:108828253-108828893	-0.407523	4.2263	0.26053	1	1	DHS_enhancer	NA	NA
chr1:108829418-108829867	-0.208972	3.50492	0.649176	1	1	DHS_enhancer	ETV1(ETS)/GIST48-ETV1-ChIP-Seq(GSE22441)/Homer/9.077389;EWS:FLI1-fusion(ETS)/SK_N_MC-EWS:FLI1-ChIP-Seq(SRA014231)/Homer/9.93216;ERG(ETS)/VCaP-ERG-ChIP-Seq(GSE14097)/Homer/9.311806;ETS(ETS)/Promoter/Homer/7.76758;SPDEF(ETS)/VCaP-SPDEF-ChIP-Seq(SRA014231)/Homer/8.956064;EHF(ETS)/LoVo-EHF-ChIP-Seq(GSE49402)/Homer/8.608672;ELF1(ETS)/Jurkat-ELF1-ChIP-Seq(SRA014231)/Homer/7.672858;EWS:ERG-fusion(ETS)/C…	ENSG00000121957|GPSM2
chr1:108830370-108831542	-0.0852682	4.69568	0.838982	1	1	DHS_enhancer	NA	NA
chr1:108876712-108877719	0.193242	4.70045	0.487877	1	1	DHS_promoter	ELF1(ETS)/Jurkat-ELF1-ChIP-Seq(SRA014231)/Homer/7.334159;Fli1(ETS)/CD8-FLI-ChIP-Seq(GSE20898)/Homer/5.985513	ENSG00000121957|GPSM2
chr1:10888400-10891589	0.0766404	4.04758	0.797816	1	1	DHS_promoter	NA	NA
chr1:108947821-108948625	-0.336062	2.15751	0.315394	1	1	DHS_enhancer	SPDEF(ETS)/VCaP-SPDEF-ChIP-Seq(SRA014231)/Homer/6.950052;Fra1(bZIP)/BT549-Fra1-ChIP-Seq(GSE46166)/Homer/7.091118	NA
chr1:108963017-108963643	0.18592	4.38352	0.497689	1	1	DHS_promoter	EHF(ETS)/LoVo-EHF-ChIP-Seq(GSE49402)/Homer/7.255829	CATG00000011985|CATG00000011985.1;ENSG00000121940|CLCC1;ENSG00000162641|AKNAD1
chr1:10897877-10898856	-0.0319381	2.43807	0.944402	1	1	DHS_enhancer	ETS:RUNX(ETS,Runt)/Jurkat-RUNX1-ChIP-Seq(GSE17954)/Homer/12.20198;PU.1(ETS)/ThioMac-PU.1-ChIP-Seq(GSE21512)/Homer/7.679368;ETS1(ETS)/Jurkat-ETS1-ChIP-Seq(GSE17954)/Homer/8.421847;BATF(bZIP)/Th17-BATF-ChIP-Seq(GSE39756)/Homer/6.722489;AP-1(bZIP)/ThioMac-PU.1-ChIP-Seq(GSE21512)/Homer/6.679141	NA
chr1:10901968-10902613	-0.130115	2.09499	0.798857	1	1	DHS_enhancer	ERG(ETS)/VCaP-ERG-ChIP-Seq(GSE14097)/Homer/6.771123;PU.1(ETS)/ThioMac-PU.1-ChIP-Seq(GSE21512)/Homer/8.333011;PU.1(ETS)/ThioMac-PU.1-ChIP-Seq(GSE21512)/Homer/10.832451	NA
chr1:10903504-10904337	0.207118	2.42409	0.522477	1	1	DHS_enhancer	NF1-halfsite(CTF)/LNCaP-NF1-ChIP-Seq(Unpublished)/Homer/6.787775;ERG(ETS)/VCaP-ERG-ChIP-Seq(GSE14097)/Homer/7.193811;EWS:ERG-fusion(ETS)/CADO_ES1-EWS:ERG-ChIP-Seq(SRA014231)/Homer/8.647495;Etv2(ETS)/ES-ER71-ChIP-Seq(GSE59402)/Homer(0.967)/7.400901;Fli1(ETS)/CD8-FLI-ChIP-Seq(GSE20898)/Homer/6.152732;ETS1(ETS)/Jurkat-ETS1-ChIP-Seq(GSE17954)/Homer/7.816195	NA
chr1:109040992-109042517	0.200485	4.82644	0.462515	1	1	DHS_promoter	NA	CATG00000012032|CATG00000012032.1;CATG00000070261|CATG00000070261.1;ENSG00000085433|WDR47
chr1:109075538-109076370	0.133552	3.84438	0.70185	1	1	DHS_promoter	ETV1(ETS)/GIST48-ETV1-ChIP-Seq(GSE22441)/Homer/9.814017;ETV1(ETS)/GIST48-ETV1-ChIP-Seq(GSE22441)/Homer/6.960811;EWS:FLI1-fusion(ETS)/SK_N_MC-EWS:FLI1-ChIP-Seq(SRA014231)/Homer/8.888215;ERG(ETS)/VCaP-ERG-ChIP-Seq(GSE14097)/Homer/9.699061;Elk4(ETS)/Hela-Elk4-ChIP-Seq(GSE31477)/Homer/7.023369;Elk4(ETS)/Hela-Elk4-ChIP-Seq(GSE31477)/Homer/9.133592;Elk1(ETS)/Hela-Elk1-ChIP-Seq(GSE31477)/Homer/7.667437;…	CATG00000012065|CATG00000012065.1;ENSG00000197780|TAF13
chr1:109090403-109091530	0.0846239	3.9781	0.786395	1	1	DHS_promoter	NA	ENSG00000197780|TAF13;ENSG00000215717|TMEM167B;ENSG00000273382|RP5-1065J22.8
chr1:109099820-109100809	0.135513	4.35755	0.623289	1	1	DHS_promoter	NA	ENSG00000270066|SCARNA2
chr1:10910104-10910884	0.142274	2.32959	0.691632	1	1	DHS_enhancer	ETV1(ETS)/GIST48-ETV1-ChIP-Seq(GSE22441)/Homer/7.331661;EWS:FLI1-fusion(ETS)/SK_N_MC-EWS:FLI1-ChIP-Seq(SRA014231)/Homer/8.340276;ERG(ETS)/VCaP-ERG-ChIP-Seq(GSE14097)/Homer/8.551001;Etv2(ETS)/ES-ER71-ChIP-Seq(GSE59402)/Homer(0.967)/7.598117;Fli1(ETS)/CD8-FLI-ChIP-Seq(GSE20898)/Homer/6.334752;ETS1(ETS)/Jurkat-ETS1-ChIP-Seq(GSE17954)/Homer/7.786211;GABPA(ETS)/Jurkat-GABPa-ChIP-Seq(GSE17954)/Homer/7.…	ENSG00000132879|FBXO44;ENSG00000009724|MASP2
chr1:109112446-109113165	0.201247	2.73909	0.516437	1	1	unannotated	Stat3+il21(Stat)/CD4-Stat3-ChIP-Seq(GSE19198)/Homer/7.882057;Stat3+il21(Stat)/CD4-Stat3-ChIP-Seq(GSE19198)/Homer/7.202265;NF1-halfsite(CTF)/LNCaP-NF1-ChIP-Seq(Unpublished)/Homer/8.07921;NF1-halfsite(CTF)/LNCaP-NF1-ChIP-Seq(Unpublished)/Homer/7.293189;STAT4(Stat)/CD4-Stat4-ChIP-Seq(GSE22104)/Homer/6.037227;STAT4(Stat)/CD4-Stat4-ChIP-Seq(GSE22104)/Homer/6.028835	NA
chr1:109113552-109114371	0.233323	2.5096	0.497103	1	1	DHS_promoter	NA	ENSG00000116299|KIAA1324;ENSG00000179902|C1orf194
chr1:109133781-109134478	-0.783314	2.1525	0.00845013	1	1	DHS_enhancer	ETV1(ETS)/GIST48-ETV1-ChIP-Seq(GSE22441)/Homer/7.212704;ETV1(ETS)/GIST48-ETV1-ChIP-Seq(GSE22441)/Homer/7.876721;NF1-halfsite(CTF)/LNCaP-NF1-ChIP-Seq(Unpublished)/Homer/7.353325;NF1-halfsite(CTF)/LNCaP-NF1-ChIP-Seq(Unpublished)/Homer/7.253989;ERG(ETS)/VCaP-ERG-ChIP-Seq(GSE14097)/Homer/6.438414;ERG(ETS)/VCaP-ERG-ChIP-Seq(GSE14097)/Homer/8.295169;Elk4(ETS)/Hela-Elk4-ChIP-Seq(GSE31477)/Homer/7.146983…	ENSG00000215717|TMEM167B
chr1:109161748-109163193	0.0694582	2.65756	0.863015	1	1	DHS_enhancer	ETV1(ETS)/GIST48-ETV1-ChIP-Seq(GSE22441)/Homer/7.876721;ERG(ETS)/VCaP-ERG-ChIP-Seq(GSE14097)/Homer/7.29041;CEBP(bZIP)/ThioMac-CEBPb-ChIP-Seq(GSE21512)/Homer/9.372079;CEBP(bZIP)/ThioMac-CEBPb-ChIP-Seq(GSE21512)/Homer/9.104013;SPDEF(ETS)/VCaP-SPDEF-ChIP-Seq(SRA014231)/Homer/7.05894;EHF(ETS)/LoVo-EHF-ChIP-Seq(GSE49402)/Homer/9.204937;PU.1(ETS)/ThioMac-PU.1-ChIP-Seq(GSE21512)/Homer/8.667886;Etv2(ETS)…	NA
chr1:109169518-109170908	0.0152862	2.39971	0.976675	1	1	DHS_enhancer	EWS:FLI1-fusion(ETS)/SK_N_MC-EWS:FLI1-ChIP-Seq(SRA014231)/Homer/9.305476;Stat3+il21(Stat)/CD4-Stat3-ChIP-Seq(GSE19198)/Homer/9.257317;Stat3+il21(Stat)/CD4-Stat3-ChIP-Seq(GSE19198)/Homer/9.492603;NF1-halfsite(CTF)/LNCaP-NF1-ChIP-Seq(Unpublished)/Homer/8.312297;ERG(ETS)/VCaP-ERG-ChIP-Seq(GSE14097)/Homer/7.569261;Stat3(Stat)/mES-Stat3-ChIP-Seq(GSE11431)/Homer/9.011069;Stat3(Stat)/mES-Stat3-ChIP-Seq(…	ENSG00000116299|KIAA1324;ENSG00000143126|CELSR2;ENSG00000116266|STXBP3
chr1:109190297-109191520	-0.230891	2.6783	0.543055	1	1	DHS_enhancer	Atf3(bZIP)/GBM-ATF3-ChIP-Seq(GSE33912)/Homer/6.578214;Atf3(bZIP)/GBM-ATF3-ChIP-Seq(GSE33912)/Homer/6.652719;AP-1(bZIP)/ThioMac-PU.1-ChIP-Seq(GSE21512)/Homer/6.097179;AP-1(bZIP)/ThioMac-PU.1-ChIP-Seq(GSE21512)/Homer/6.552876;Bach2(bZIP)/OCILy7-Bach2-ChIP-Seq(GSE44420)/Homer/8.697356;1-BNVTGASTCABN,BestGuess:Jun-AP1(bZIP)/K562-cJun-ChIP-Seq(GSE31477)/Homer(0.977)/7.757603	NA
chr1:109197247-109198697	0.443468	3.74448	0.11682	1	1	DHS_enhancer	NF1-halfsite(CTF)/LNCaP-NF1-ChIP-Seq(Unpublished)/Homer/7.619324;NF1-halfsite(CTF)/LNCaP-NF1-ChIP-Seq(Unpublished)/Homer/7.519988;NF1-halfsite(CTF)/LNCaP-NF1-ChIP-Seq(Unpublished)/Homer/7.525956;NF1-halfsite(CTF)/LNCaP-NF1-ChIP-Seq(Unpublished)/Homer/7.293189;4-HWCTTGGCAC,BestGuess:NFIX/MA0671.1/Jaspar(0.916)/7.445062	NA
chr1:1092070-1092869	0.0148051	2.09717	0.979957	1	1	DHS_enhancer	NF1-halfsite(CTF)/LNCaP-NF1-ChIP-Seq(Unpublished)/Homer/7.813211;NF1-halfsite(CTF)/LNCaP-NF1-ChIP-Seq(Unpublished)/Homer/7.753075;NF1-halfsite(CTF)/LNCaP-NF1-ChIP-Seq(Unpublished)/Homer/8.07921;NF1-halfsite(CTF)/LNCaP-NF1-ChIP-Seq(Unpublished)/Homer/7.253989;Fli1(ETS)/CD8-FLI-ChIP-Seq(GSE20898)/Homer/5.960744	ENSG00000131591|C1orf159
chr1:109213535-109215128	-0.0899564	4.54516	0.778133	1	1	DHS_promoter	ETV1(ETS)/GIST48-ETV1-ChIP-Seq(GSE22441)/Homer/6.85634;NF1-halfsite(CTF)/LNCaP-NF1-ChIP-Seq(Unpublished)/Homer/7.292869;NF1-halfsite(CTF)/LNCaP-NF1-ChIP-Seq(Unpublished)/Homer/7.293189;NF1-halfsite(CTF)/LNCaP-NF1-ChIP-Seq(Unpublished)/Homer/6.794103;ERG(ETS)/VCaP-ERG-ChIP-Seq(GSE14097)/Homer/7.072333	CATG00000070317|CATG00000070317.1;ENSG00000031698|SARS
chr1:109238909-109241061	0.0540974	3.87328	0.884626	1	1	DHS_enhancer	ETV1(ETS)/GIST48-ETV1-ChIP-Seq(GSE22441)/Homer/7.690811;ETV1(ETS)/GIST48-ETV1-ChIP-Seq(GSE22441)/Homer/6.776373;NF1-halfsite(CTF)/LNCaP-NF1-ChIP-Seq(Unpublished)/Homer/7.24766;ERG(ETS)/VCaP-ERG-ChIP-Seq(GSE14097)/Homer/7.655053;SPDEF(ETS)/VCaP-SPDEF-ChIP-Seq(SRA014231)/Homer/9.125123;EHF(ETS)/LoVo-EHF-ChIP-Seq(GSE49402)/Homer/7.610464;PU.1(ETS)/ThioMac-PU.1-ChIP-Seq(GSE21512)/Homer/10.422063;EWS:…	ENSG00000143126|CELSR2;ENSG00000116299|KIAA1324
chr1:109241863-109242657	0.186378	2.41531	0.588383	1	1	DHS_enhancer	NA	ENSG00000143126|CELSR2;ENSG00000116299|KIAA1324
chr1:109249340-109250413	0.451596	3.24119	0.0973036	1	1	DHS_promoter	NA	CATG00000070348|CATG00000070348.1;ENSG00000143126|CELSR2
chr1:109251976-109252516	-0.33021	2.05635	0.265886	1	1	unannotated	NA	NA
chr1:109263234-109264010	0.435349	3.96696	0.154399	1	1	DHS_enhancer	ETV1(ETS)/GIST48-ETV1-ChIP-Seq(GSE22441)/Homer/7.692191;ERG(ETS)/VCaP-ERG-ChIP-Seq(GSE14097)/Homer/9.65651;ERG(ETS)/VCaP-ERG-ChIP-Seq(GSE14097)/Homer/6.771123;Elk1(ETS)/Hela-Elk1-ChIP-Seq(GSE31477)/Homer/6.907734;ETS(ETS)/Promoter/Homer/7.644711;ELF1(ETS)/Jurkat-ELF1-ChIP-Seq(SRA014231)/Homer/7.236372;EWS:ERG-fusion(ETS)/CADO_ES1-EWS:ERG-ChIP-Seq(SRA014231)/Homer/7.362799;Etv2(ETS)/ES-ER71-ChIP-S…	ENSG00000134243|SORT1;ENSG00000143126|CELSR2;ENSG00000134222|PSRC1
chr1:109274494-109275450	0.0942489	2.80763	0.889795	1	1	DHS_enhancer	NA	ENSG00000134222|PSRC1;ENSG00000143126|CELSR2;ENSG00000134243|SORT1
chr1:109282776-109283710	-0.0239646	4.86702	0.951523	1	1	DHS_promoter	ETV1(ETS)/GIST48-ETV1-ChIP-Seq(GSE22441)/Homer/9.117125;EWS:FLI1-fusion(ETS)/SK_N_MC-EWS:FLI1-ChIP-Seq(SRA014231)/Homer/7.720052;Stat3+il21(Stat)/CD4-Stat3-ChIP-Seq(GSE19198)/Homer/8.270108;Stat3+il21(Stat)/CD4-Stat3-ChIP-Seq(GSE19198)/Homer/7.998468;ERG(ETS)/VCaP-ERG-ChIP-Seq(GSE14097)/Homer/7.933496;Stat3(Stat)/mES-Stat3-ChIP-Seq(GSE11431)/Homer/7.08024;Stat3(Stat)/mES-Stat3-ChIP-Seq(GSE11431)/…	ENSG00000134222|PSRC1;ENSG00000143126|CELSR2
chr1:109298639-109300461	-0.298174	3.90989	0.23863	1	1	DHS_enhancer	CEBP:AP1(bZIP)/ThioMac-CEBPb-ChIP-Seq(GSE21512)/Homer/7.333061;Atf4(bZIP)/MEF-Atf4-ChIP-Seq(GSE35681)/Homer/6.641306	ENSG00000162650|ATXN7L2;ENSG00000134243|SORT1;ENSG00000162641|AKNAD1;ENSG00000174151|CYB561D1;ENSG00000134222|PSRC1;ENSG00000121940|CLCC1;ENSG00000181754|AMIGO1;ENSG00000143106|PSMA5;ENSG00000143028|SYPL2;ENSG00000221986|MYBPHL
chr1:109306742-109307617	0.00870024	2.26753	0.98844	1	1	DHS_enhancer	NA	NA
chr1:10934272-10935809	-0.142825	3.15867	0.62363	1	1	DHS_enhancer	Elk4(ETS)/Hela-Elk4-ChIP-Seq(GSE31477)/Homer/6.916413;4-HWCTTGGCAC,BestGuess:NFIX/MA0671.1/Jaspar(0.916)/6.841749;AP-1(bZIP)/ThioMac-PU.1-ChIP-Seq(GSE21512)/Homer/6.250417	ENSG00000116649|SRM;ENSG00000130940|CASZ1;ENSG00000120948|TARDBP;ENSG00000009724|MASP2;ENSG00000175262|C1orf127
chr1:109370656-109371892	0.0306417	3.62945	0.945825	1	1	unannotated	NF1-halfsite(CTF)/LNCaP-NF1-ChIP-Seq(Unpublished)/Homer/8.07921;NF1-halfsite(CTF)/LNCaP-NF1-ChIP-Seq(Unpublished)/Homer/7.02687;NF1-halfsite(CTF)/LNCaP-NF1-ChIP-Seq(Unpublished)/Homer/6.794103;NF1-halfsite(CTF)/LNCaP-NF1-ChIP-Seq(Unpublished)/Homer/7.753075;ERG(ETS)/VCaP-ERG-ChIP-Seq(GSE14097)/Homer/6.879212	NA
chr1:10937160-10937927	-0.00434144	2.62957	0.994564	1	1	DHS_enhancer	Stat3+il21(Stat)/CD4-Stat3-ChIP-Seq(GSE19198)/Homer/7.286013;NF1-halfsite(CTF)/LNCaP-NF1-ChIP-Seq(Unpublished)/Homer/7.24766;NF1(CTF)/LNCAP-NF1-ChIP-Seq(Unpublished)/Homer/8.597529;NF1(CTF)/LNCAP-NF1-ChIP-Seq(Unpublished)/Homer/8.483324	ENSG00000116649|SRM
chr1:109392173-109393513	0.0838277	3.42591	0.836393	1	1	unannotated	NA	NA
chr1:109397354-109398342	0.4345	4.10857	0.148568	1	1	DHS_promoter	NA	CATG00000012173|CATG00000012173.1;ENSG00000134243|SORT1
chr1:10939789-10941107	-0.0507774	3.01177	0.904388	1	1	DHS_enhancer	NF1:FOXA1(CTF,Forkhead)/LNCAP-FOXA1-ChIP-Seq(GSE27824)/Homer/11.706422	ENSG00000175262|C1orf127
chr1:109425985-109426953	-0.0489404	5.2611	0.909096	1	1	DHS_promoter	NA	CATG00000012184|CATG00000012184.1;ENSG00000143106|PSMA5
chr1:10944192-10944723	0.0125908	1.96065	0.983506	1	1	unannotated	NF1-halfsite(CTF)/LNCaP-NF1-ChIP-Seq(Unpublished)/Homer/6.787775	NA
chr1:109466283-109467659	0.32441	3.3054	0.260952	1	1	DHS_promoter	NA	CATG00000070512|CATG00000070512.1;ENSG00000143028|SYPL2
chr1:10946747-10948805	0.0605561	3.53966	0.859249	1	1	unannotated	NA	NA
chr1:109483217-109484464	-0.004561	4.79522	0.992384	1	1	DHS_promoter	Stat3+il21(Stat)/CD4-Stat3-ChIP-Seq(GSE19198)/Homer/9.840654;Stat3+il21(Stat)/CD4-Stat3-ChIP-Seq(GSE19198)/Homer/9.493889;Stat3(Stat)/mES-Stat3-ChIP-Seq(GSE11431)/Homer/8.170431;Stat3(Stat)/mES-Stat3-ChIP-Seq(GSE11431)/Homer/8.840287;STAT1(Stat)/HelaS3-STAT1-ChIP-Seq(GSE12782)/Homer/8.974768;STAT1(Stat)/HelaS3-STAT1-ChIP-Seq(GSE12782)/Homer/8.874942;CEBP(bZIP)/ThioMac-CEBPb-ChIP-Seq(GSE21512)/Hom…	CATG00000070521|CATG00000070521.1;ENSG00000143028|SYPL2;ENSG00000162650|ATXN7L2
chr1:109493722-109494584	0.15504	4.28154	0.521766	1	1	DHS_promoter	ETV1(ETS)/GIST48-ETV1-ChIP-Seq(GSE22441)/Homer/6.997235;Elk4(ETS)/Hela-Elk4-ChIP-Seq(GSE31477)/Homer/6.725699;ETS(ETS)/Promoter/Homer/7.877192;EHF(ETS)/LoVo-EHF-ChIP-Seq(GSE49402)/Homer/8.206656;ELF1(ETS)/Jurkat-ELF1-ChIP-Seq(SRA014231)/Homer/8.837384;GABPA(ETS)/Jurkat-GABPa-ChIP-Seq(GSE17954)/Homer/6.648546	ENSG00000174151|CYB561D1
chr1:109508842-109510354	0.206762	3.71159	0.490492	1	1	DHS_promoter	NA	ENSG00000181754|AMIGO1
chr1:109520399-109522660	-0.233481	3.16677	0.39546	1	1	DHS_enhancer	NA	ENSG00000174151|CYB561D1;ENSG00000134201|GSTM5;ENSG00000181754|AMIGO1;ENSG00000143106|PSMA5;ENSG00000162650|ATXN7L2;ENSG00000156097|GPR61;ENSG00000134183|GNAT2;ENSG00000143028|SYPL2;ENSG00000065135|GNAI3;ENSG00000134184|GSTM1;ENSG00000134243|SORT1;ENSG00000168765|GSTM4;ENSG00000221986|MYBPHL
chr1:109529747-109530682	-0.151408	2.65805	0.636464	1	1	DHS_enhancer	NA	ENSG00000143028|SYPL2;ENSG00000162650|ATXN7L2;ENSG00000181754|AMIGO1;ENSG00000156097|GPR61;ENSG00000221986|MYBPHL;ENSG00000134243|SORT1
chr1:109532321-109533127	0.144322	2.8762	0.631117	1	1	unannotated	NA	NA
chr1:109546345-109547038	-0.250125	2.81424	0.533273	1	1	unannotated	ETV1(ETS)/GIST48-ETV1-ChIP-Seq(GSE22441)/Homer/6.334062;EWS:FLI1-fusion(ETS)/SK_N_MC-EWS:FLI1-ChIP-Seq(SRA014231)/Homer/9.499317;ERG(ETS)/VCaP-ERG-ChIP-Seq(GSE14097)/Homer/7.569261;EHF(ETS)/LoVo-EHF-ChIP-Seq(GSE49402)/Homer/7.465976;EWS:ERG-fusion(ETS)/CADO_ES1-EWS:ERG-ChIP-Seq(SRA014231)/Homer/10.328218;EWS:ERG-fusion(ETS)/CADO_ES1-EWS:ERG-ChIP-Seq(SRA014231)/Homer/8.281088;2-CAYTTCCTGT,BestGues…	NA
chr1:109548351-109549175	-0.0784045	4.21018	0.809372	1	1	DHS_promoter	NA	CATG00000070588|CATG00000070588.1;ENSG00000065135|GNAI3
chr1:10957605-10960009	-0.0425375	3.73918	0.914027	1	1	DHS_enhancer	ETV1(ETS)/GIST48-ETV1-ChIP-Seq(GSE22441)/Homer/7.172968;ERG(ETS)/VCaP-ERG-ChIP-Seq(GSE14097)/Homer/7.32404;EHF(ETS)/LoVo-EHF-ChIP-Seq(GSE49402)/Homer/8.034713;Etv2(ETS)/ES-ER71-ChIP-Seq(GSE59402)/Homer(0.967)/7.225215;Fli1(ETS)/CD8-FLI-ChIP-Seq(GSE20898)/Homer/5.991021;ETS1(ETS)/Jurkat-ETS1-ChIP-Seq(GSE17954)/Homer/6.753732;GABPA(ETS)/Jurkat-GABPa-ChIP-Seq(GSE17954)/Homer/6.768052	ENSG00000175262|C1orf127
chr1:109578470-109579853	-0.262687	2.4729	0.420595	1	1	DHS_enhancer	NF1-halfsite(CTF)/LNCaP-NF1-ChIP-Seq(Unpublished)/Homer/7.353325	NA
chr1:109619502-109621216	0.103542	4.9774	0.69592	1	1	DHS_promoter	NA	ENSG00000116337|AMPD2;ENSG00000134183|GNAT2
chr1:109631512-109632356	0.297932	2.25951	0.355205	1	1	DHS_enhancer	NA	NA
chr1:109636278-109637018	-0.020929	2.08687	0.969418	1	1	DHS_enhancer	NF-E2(bZIP)/K562-NFE2-ChIP-Seq(GSE31477)/Homer/12.375038;Bach1(bZIP)/K562-Bach1-ChIP-Seq(GSE31477)/Homer/12.11563;Fra1(bZIP)/BT549-Fra1-ChIP-Seq(GSE46166)/Homer/8.915588;Fra1(bZIP)/BT549-Fra1-ChIP-Seq(GSE46166)/Homer/8.931753;Atf3(bZIP)/GBM-ATF3-ChIP-Seq(GSE33912)/Homer/9.786646;Atf3(bZIP)/GBM-ATF3-ChIP-Seq(GSE33912)/Homer/9.856899;BATF(bZIP)/Th17-BATF-ChIP-Seq(GSE39756)/Homer/9.46217;BATF(bZIP)/…	ENSG00000181754|AMIGO1;ENSG00000134202|GSTM3;ENSG00000213366|GSTM2;ENSG00000168765|GSTM4;ENSG00000134184|GSTM1
chr1:109643203-109643936	0.260116	3.05373	0.405086	1	1	DHS_enhancer	NA	NA
chr1:109655592-109656591	0.057701	3.97005	0.882623	1	1	DHS_promoter	ETV1(ETS)/GIST48-ETV1-ChIP-Seq(GSE22441)/Homer/7.379266;EWS:FLI1-fusion(ETS)/SK_N_MC-EWS:FLI1-ChIP-Seq(SRA014231)/Homer/6.690021;ERG(ETS)/VCaP-ERG-ChIP-Seq(GSE14097)/Homer/6.64537;Elk4(ETS)/Hela-Elk4-ChIP-Seq(GSE31477)/Homer/8.088293;Elk1(ETS)/Hela-Elk1-ChIP-Seq(GSE31477)/Homer/7.909691;ELF1(ETS)/Jurkat-ELF1-ChIP-Seq(SRA014231)/Homer/7.753806;Fli1(ETS)/CD8-FLI-ChIP-Seq(GSE20898)/Homer/6.803606;GA…	CATG00000070702|CATG00000070702.1;ENSG00000168765|GSTM4
chr1:109667758-109668406	0.230498	4.14157	0.453737	1	1	DHS_promoter	NA	ENSG00000213366|GSTM2
chr1:109711999-109712607	0.471423	2.33875	0.130197	1	1	DHS_promoter	NA	ENSG00000134201|GSTM5
chr1:10971209-10972325	0.109367	2.46048	0.766061	1	1	unannotated	ERG(ETS)/VCaP-ERG-ChIP-Seq(GSE14097)/Homer/6.627295;CEBP:AP1(bZIP)/ThioMac-CEBPb-ChIP-Seq(GSE21512)/Homer/7.403657	NA
chr1:109716289-109717036	-0.101836	2.01141	0.789663	1	1	DHS_enhancer	4-HWCTTGGCAC,BestGuess:NFIX/MA0671.1/Jaspar(0.916)/6.849591;NF-E2(bZIP)/K562-NFE2-ChIP-Seq(GSE31477)/Homer/10.464061	ENSG00000134202|GSTM3;ENSG00000134201|GSTM5;ENSG00000134184|GSTM1;ENSG00000213366|GSTM2
chr1:109739717-109740903	0.221214	4.40782	0.33113	1	1	DHS_promoter	NA	ENSG00000134202|GSTM3
chr1:109749990-109753909	-0.087269	4.03479	0.781963	1	1	DHS_enhancer	NF1-halfsite(CTF)/LNCaP-NF1-ChIP-Seq(Unpublished)/Homer/7.060102;NF1-halfsite(CTF)/LNCaP-NF1-ChIP-Seq(Unpublished)/Homer/8.312297;4-HWCTTGGCAC,BestGuess:NFIX/MA0671.1/Jaspar(0.916)/7.553706;4-HWCTTGGCAC,BestGuess:NFIX/MA0671.1/Jaspar(0.916)/6.918059	NA
chr1:109761123-109762124	-0.068566	2.70688	0.855171	1	0	DHS_enhancer	ETV1(ETS)/GIST48-ETV1-ChIP-Seq(GSE22441)/Homer/8.023909;NF1-halfsite(CTF)/LNCaP-NF1-ChIP-Seq(Unpublished)/Homer/7.813211;NF1-halfsite(CTF)/LNCaP-NF1-ChIP-Seq(Unpublished)/Homer/7.253989;ERG(ETS)/VCaP-ERG-ChIP-Seq(GSE14097)/Homer/6.884621;Elk4(ETS)/Hela-Elk4-ChIP-Seq(GSE31477)/Homer/7.175177;Elk1(ETS)/Hela-Elk1-ChIP-Seq(GSE31477)/Homer/7.965091;STAT4(Stat)/CD4-Stat4-ChIP-Seq(GSE22104)/Homer/7.0219…	ENSG00000198758|EPS8L3;ENSG00000134202|GSTM3
chr1:109764734-109765472	0.154156	2.23553	0.686783	1	1	DHS_enhancer	NA	ENSG00000134202|GSTM3;ENSG00000198758|EPS8L3
chr1:109765960-109766552	0.151714	1.80544	0.766976	1	1	unannotated	ETV1(ETS)/GIST48-ETV1-ChIP-Seq(GSE22441)/Homer/6.410791;GABPA(ETS)/Jurkat-GABPa-ChIP-Seq(GSE17954)/Homer/6.779775	NA
chr1:109773697-109774145	0.0203207	2.669	0.965946	1	1	DHS_enhancer	NFAT:AP1(RHD,bZIP)/Jurkat-NFATC1-ChIP-Seq(Jolma_et_al.)/Homer/11.865479	NA
chr1:109776877-109777747	0.289975	3.42671	0.309958	1	1	DHS_enhancer	NF1-halfsite(CTF)/LNCaP-NF1-ChIP-Seq(Unpublished)/Homer/7.24766;ERG(ETS)/VCaP-ERG-ChIP-Seq(GSE14097)/Homer/7.334755;4-HWCTTGGCAC,BestGuess:NFIX/MA0671.1/Jaspar(0.916)/6.816694	ENSG00000031698|SARS
chr1:109783185-109783922	-0.0654543	3.55155	0.868041	1	1	DHS_enhancer	ETV1(ETS)/GIST48-ETV1-ChIP-Seq(GSE22441)/Homer/7.896918;NF1-halfsite(CTF)/LNCaP-NF1-ChIP-Seq(Unpublished)/Homer/8.019074;NF1-halfsite(CTF)/LNCaP-NF1-ChIP-Seq(Unpublished)/Homer/7.519988;NF1-halfsite(CTF)/LNCaP-NF1-ChIP-Seq(Unpublished)/Homer/7.852411;Elk4(ETS)/Hela-Elk4-ChIP-Seq(GSE31477)/Homer/7.793796;Elk1(ETS)/Hela-Elk1-ChIP-Seq(GSE31477)/Homer/7.320393;ETS(ETS)/Promoter/Homer/9.244558;SPDEF(E…	NA
chr1:109790727-109791576	-0.036854	3.3011	0.941609	1	1	DHS_enhancer	Stat3+il21(Stat)/CD4-Stat3-ChIP-Seq(GSE19198)/Homer/7.145463;Stat3+il21(Stat)/CD4-Stat3-ChIP-Seq(GSE19198)/Homer/7.142392;STAT4(Stat)/CD4-Stat4-ChIP-Seq(GSE22104)/Homer/5.964201;STAT4(Stat)/CD4-Stat4-ChIP-Seq(GSE22104)/Homer/5.703335;GABPA(ETS)/Jurkat-GABPa-ChIP-Seq(GSE17954)/Homer/6.918482	ENSG00000184371|CSF1;ENSG00000168710|AHCYL1;ENSG00000134201|GSTM5;ENSG00000134184|GSTM1
chr1:109792124-109792886	-0.121338	3.22016	0.697773	1	1	DHS_enhancer	NF1-halfsite(CTF)/LNCaP-NF1-ChIP-Seq(Unpublished)/Homer/7.187524	ENSG00000181754|AMIGO1;ENSG00000168710|AHCYL1;ENSG00000134184|GSTM1;ENSG00000116337|AMPD2;ENSG00000134202|GSTM3;ENSG00000134201|GSTM5;ENSG00000184371|CSF1;ENSG00000134243|SORT1;ENSG00000174151|CYB561D1
chr1:109793733-109794219	0.0155193	2.50622	0.97883	1	1	DHS_enhancer	ETV1(ETS)/GIST48-ETV1-ChIP-Seq(GSE22441)/Homer/6.662263;ETV1(ETS)/GIST48-ETV1-ChIP-Seq(GSE22441)/Homer/6.927937;NF1-halfsite(CTF)/LNCaP-NF1-ChIP-Seq(Unpublished)/Homer/8.019074;NF1-halfsite(CTF)/LNCaP-NF1-ChIP-Seq(Unpublished)/Homer/7.525956;NF1-halfsite(CTF)/LNCaP-NF1-ChIP-Seq(Unpublished)/Homer/7.791955;ERG(ETS)/VCaP-ERG-ChIP-Seq(GSE14097)/Homer/6.529604;SPDEF(ETS)/VCaP-SPDEF-ChIP-Seq(SRA014231…	ENSG00000221986|MYBPHL
chr1:10979449-10981073	-0.0302406	3.7867	0.954226	1	1	DHS_enhancer	NF1-halfsite(CTF)/LNCaP-NF1-ChIP-Seq(Unpublished)/Homer/7.232733;NF1-halfsite(CTF)/LNCaP-NF1-ChIP-Seq(Unpublished)/Homer/8.11841	ENSG00000175279|APITD1
chr1:109802516-109803590	0.410759	2.94005	0.169455	1	1	DHS_enhancer	Stat3+il21(Stat)/CD4-Stat3-ChIP-Seq(GSE19198)/Homer/7.247386;Stat3+il21(Stat)/CD4-Stat3-ChIP-Seq(GSE19198)/Homer/7.439349;NF1-halfsite(CTF)/LNCaP-NF1-ChIP-Seq(Unpublished)/Homer/7.753075;NF1-halfsite(CTF)/LNCaP-NF1-ChIP-Seq(Unpublished)/Homer/7.293189;NF1-halfsite(CTF)/LNCaP-NF1-ChIP-Seq(Unpublished)/Homer/7.02687;NF1-halfsite(CTF)/LNCaP-NF1-ChIP-Seq(Unpublished)/Homer/7.253989;NF1-halfsite(CTF)/…	ENSG00000221986|MYBPHL
chr1:109806769-109809023	0.248392	3.30276	0.40169	1	1	DHS_enhancer	NF1-halfsite(CTF)/LNCaP-NF1-ChIP-Seq(Unpublished)/Homer/7.746746;STAT4(Stat)/CD4-Stat4-ChIP-Seq(GSE22104)/Homer/5.370312;NF1(CTF)/LNCAP-NF1-ChIP-Seq(Unpublished)/Homer/7.622343;4-HWCTTGGCAC,BestGuess:NFIX/MA0671.1/Jaspar(0.916)/7.77925	NA
chr1:109821192-109822725	0.151734	5.13848	0.620586	1	1	DHS_enhancer	NF1-halfsite(CTF)/LNCaP-NF1-ChIP-Seq(Unpublished)/Homer/7.353325	NA
chr1:109823890-109824421	0.181759	3.50351	0.50836	1	1	DHS_enhancer	NF1-halfsite(CTF)/LNCaP-NF1-ChIP-Seq(Unpublished)/Homer/7.24766;Fra1(bZIP)/BT549-Fra1-ChIP-Seq(GSE46166)/Homer/8.118508;Fra1(bZIP)/BT549-Fra1-ChIP-Seq(GSE46166)/Homer/8.126825;Atf3(bZIP)/GBM-ATF3-ChIP-Seq(GSE33912)/Homer/9.255886;Atf3(bZIP)/GBM-ATF3-ChIP-Seq(GSE33912)/Homer/9.075179;BATF(bZIP)/Th17-BATF-ChIP-Seq(GSE39756)/Homer/8.345184;BATF(bZIP)/Th17-BATF-ChIP-Seq(GSE39756)/Homer/8.637405;AP-1(…	ENSG00000184371|CSF1;ENSG00000134202|GSTM3;ENSG00000134184|GSTM1;ENSG00000134201|GSTM5;ENSG00000168710|AHCYL1
chr1:109827527-109829755	-0.141336	4.43642	0.700881	1	1	DHS_enhancer	NA	NA
chr1:109838767-109839251	-0.134164	2.49267	0.764229	1	1	DHS_enhancer	ETV1(ETS)/GIST48-ETV1-ChIP-Seq(GSE22441)/Homer/6.683871;NF1-halfsite(CTF)/LNCaP-NF1-ChIP-Seq(Unpublished)/Homer/7.519988;NF1-halfsite(CTF)/LNCaP-NF1-ChIP-Seq(Unpublished)/Homer/7.852411;ERG(ETS)/VCaP-ERG-ChIP-Seq(GSE14097)/Homer/6.983634;Etv2(ETS)/ES-ER71-ChIP-Seq(GSE59402)/Homer(0.967)/7.317679;Fra1(bZIP)/BT549-Fra1-ChIP-Seq(GSE46166)/Homer/8.537459;Fra1(bZIP)/BT549-Fra1-ChIP-Seq(GSE46166)/Homer…	NA
chr1:109839871-109840834	0.553187	2.28524	0.135162	1	1	DHS_enhancer	NA	NA
chr1:109864557-109865885	-0.699615	2.65768	0.0452467	1	1	DHS_enhancer	ETV1(ETS)/GIST48-ETV1-ChIP-Seq(GSE22441)/Homer/7.086698;Stat3+il21(Stat)/CD4-Stat3-ChIP-Seq(GSE19198)/Homer/7.161314;NF1-halfsite(CTF)/LNCaP-NF1-ChIP-Seq(Unpublished)/Homer/7.293189;NF1-halfsite(CTF)/LNCaP-NF1-ChIP-Seq(Unpublished)/Homer/7.619324;ERG(ETS)/VCaP-ERG-ChIP-Seq(GSE14097)/Homer/7.655053;STAT4(Stat)/CD4-Stat4-ChIP-Seq(GSE22104)/Homer/5.551581;STAT4(Stat)/CD4-Stat4-ChIP-Seq(GSE22104)/Hom…	NA
chr1:109872189-109872711	-0.181573	2.70129	0.613357	1	1	DHS_enhancer	Fra1(bZIP)/BT549-Fra1-ChIP-Seq(GSE46166)/Homer/8.296808;Fra1(bZIP)/BT549-Fra1-ChIP-Seq(GSE46166)/Homer/8.144864;Atf3(bZIP)/GBM-ATF3-ChIP-Seq(GSE33912)/Homer/9.115253;Atf3(bZIP)/GBM-ATF3-ChIP-Seq(GSE33912)/Homer/9.264842;BATF(bZIP)/Th17-BATF-ChIP-Seq(GSE39756)/Homer/8.501933;BATF(bZIP)/Th17-BATF-ChIP-Seq(GSE39756)/Homer/8.483649;AP-1(bZIP)/ThioMac-PU.1-ChIP-Seq(GSE21512)/Homer/7.5667;AP-1(bZIP)/Th…	NA
chr1:109873231-109874228	-0.740955	2.97796	0.117818	1	1	DHS_enhancer	ETV1(ETS)/GIST48-ETV1-ChIP-Seq(GSE22441)/Homer/10.140283;EWS:FLI1-fusion(ETS)/SK_N_MC-EWS:FLI1-ChIP-Seq(SRA014231)/Homer/10.73406;ERG(ETS)/VCaP-ERG-ChIP-Seq(GSE14097)/Homer/11.159653;Elk4(ETS)/Hela-Elk4-ChIP-Seq(GSE31477)/Homer/7.091006;Elk1(ETS)/Hela-Elk1-ChIP-Seq(GSE31477)/Homer/7.800623;ETS(ETS)/Promoter/Homer/9.379563;SPDEF(ETS)/VCaP-SPDEF-ChIP-Seq(SRA014231)/Homer/9.472237;EHF(ETS)/LoVo-EHF-…	NA
chr1:109877270-109877911	-0.211725	4.08427	0.448542	1	1	DHS_enhancer	NA	ENSG00000134201|GSTM5;ENSG00000168710|AHCYL1;ENSG00000116337|AMPD2;ENSG00000134202|GSTM3;ENSG00000134184|GSTM1;ENSG00000184371|CSF1
chr1:109882921-109883984	-0.30766	2.62926	0.425416	1	1	DHS_enhancer	CEBP(bZIP)/ThioMac-CEBPb-ChIP-Seq(GSE21512)/Homer/9.748801;1-DATTGCGCAA,BestGuess:CEBPE/MA0837.1/Jaspar(0.936)/7.724803;1-DATTGCGCAA,BestGuess:CEBPE/MA0837.1/Jaspar(0.936)/7.908255	NA
chr1:109891970-109893087	-9.24426e-05	2.63914	0.999878	1	1	DHS_enhancer	NF1-halfsite(CTF)/LNCaP-NF1-ChIP-Seq(Unpublished)/Homer/7.187524	NA
chr1:109900616-109902017	0.137548	2.74898	0.695333	1	1	DHS_enhancer	1-GCCAAGCCAAAC,BestGuess:NF1:FOXA1(CTF,Forkhead)/LNCAP-FOXA1-ChIP-Seq(GSE27824)/Homer(0.788)/8.730148;4-HWCTTGGCAC,BestGuess:NFIX/MA0671.1/Jaspar(0.916)/6.744752	NA
chr1:109910166-109911486	0.158744	4.66535	0.633382	1	1	DHS_promoter	Stat3+il21(Stat)/CD4-Stat3-ChIP-Seq(GSE19198)/Homer/7.968004;Stat3+il21(Stat)/CD4-Stat3-ChIP-Seq(GSE19198)/Homer/7.742012;STAT1(Stat)/HelaS3-STAT1-ChIP-Seq(GSE12782)/Homer/8.92452;STAT1(Stat)/HelaS3-STAT1-ChIP-Seq(GSE12782)/Homer/9.010765;STAT4(Stat)/CD4-Stat4-ChIP-Seq(GSE22104)/Homer/7.256952;STAT4(Stat)/CD4-Stat4-ChIP-Seq(GSE22104)/Homer/7.425574;NF1(CTF)/LNCAP-NF1-ChIP-Seq(Unpublished)/Homer/8…	ENSG00000184371|CSF1
chr1:109927827-109929072	0.356194	3.39667	0.238034	1	1	DHS_enhancer	Chop(bZIP)/MEF-Chop-ChIP-Seq(GSE35681)/Homer/10.159019;SPDEF(ETS)/VCaP-SPDEF-ChIP-Seq(SRA014231)/Homer/7.129874;CEBP:AP1(bZIP)/ThioMac-CEBPb-ChIP-Seq(GSE21512)/Homer/6.612118;NF1(CTF)/LNCAP-NF1-ChIP-Seq(Unpublished)/Homer/8.291877;NF1(CTF)/LNCAP-NF1-ChIP-Seq(Unpublished)/Homer/8.564462;Atf4(bZIP)/MEF-Atf4-ChIP-Seq(GSE35681)/Homer/10.028367	ENSG00000184371|CSF1
chr1:109931081-109931612	0.33478	2.84771	0.217654	1	1	DHS_enhancer	NA	NA
chr1:109933697-109934677	0.179833	3.74992	0.577608	1	1	DHS_enhancer	NF1-halfsite(CTF)/LNCaP-NF1-ChIP-Seq(Unpublished)/Homer/7.187524	ENSG00000184371|CSF1
chr1:109984092-109985366	0.0532097	5.16535	0.897581	1	1	DHS_promoter	NF1-halfsite(CTF)/LNCaP-NF1-ChIP-Seq(Unpublished)/Homer/6.794103	ENSG00000168710|AHCYL1
chr1:110003658-110004480	-0.427493	3.47592	0.238946	1	1	DHS_enhancer	NF1-halfsite(CTF)/LNCaP-NF1-ChIP-Seq(Unpublished)/Homer/7.525956;CEBP:AP1(bZIP)/ThioMac-CEBPb-ChIP-Seq(GSE21512)/Homer/8.350645;4-HWCTTGGCAC,BestGuess:NFIX/MA0671.1/Jaspar(0.916)/6.791433;NF-E2(bZIP)/K562-NFE2-ChIP-Seq(GSE31477)/Homer/12.669411;Bach1(bZIP)/K562-Bach1-ChIP-Seq(GSE31477)/Homer/15.02664;Fra1(bZIP)/BT549-Fra1-ChIP-Seq(GSE46166)/Homer/8.114113;Fra1(bZIP)/BT549-Fra1-ChIP-Seq(GSE46166)/…	NA
chr1:110034265-110035513	0.135346	4.06207	0.667123	1	1	DHS_promoter	Stat3+il21(Stat)/CD4-Stat3-ChIP-Seq(GSE19198)/Homer/6.925704;Stat3+il21(Stat)/CD4-Stat3-ChIP-Seq(GSE19198)/Homer/7.213415;Stat3(Stat)/mES-Stat3-ChIP-Seq(GSE11431)/Homer/7.095195;Stat3(Stat)/mES-Stat3-ChIP-Seq(GSE11431)/Homer/7.699615;NF1(CTF)/LNCAP-NF1-ChIP-Seq(Unpublished)/Homer/8.206796;ETV1(ETS)/GIST48-ETV1-ChIP-Seq(GSE22441)/Homer/8.128605;EWS:FLI1-fusion(ETS)/SK_N_MC-EWS:FLI1-ChIP-Seq(SRA014…	CATG00000071083|CATG00000071083.1;ENSG00000143093|STRIP1
chr1:110053552-110054130	-0.0975534	2.27882	0.818673	1	1	DHS_enhancer	ETV1(ETS)/GIST48-ETV1-ChIP-Seq(GSE22441)/Homer/8.646448;EWS:FLI1-fusion(ETS)/SK_N_MC-EWS:FLI1-ChIP-Seq(SRA014231)/Homer/9.129046;NF1-halfsite(CTF)/LNCaP-NF1-ChIP-Seq(Unpublished)/Homer/7.253989;ERG(ETS)/VCaP-ERG-ChIP-Seq(GSE14097)/Homer/8.951314;ERG(ETS)/VCaP-ERG-ChIP-Seq(GSE14097)/Homer/9.394088;Elk1(ETS)/Hela-Elk1-ChIP-Seq(GSE31477)/Homer/7.044549;ETS(ETS)/Promoter/Homer/7.716367;SPDEF(ETS)/VCa…	NA
chr1:110064382-110066121	-0.0084133	3.55758	0.986302	1	1	DHS_enhancer	NF1-halfsite(CTF)/LNCaP-NF1-ChIP-Seq(Unpublished)/Homer/7.753075;NF1-halfsite(CTF)/LNCaP-NF1-ChIP-Seq(Unpublished)/Homer/7.02687;NF1-halfsite(CTF)/LNCaP-NF1-ChIP-Seq(Unpublished)/Homer/7.253989;NF1-halfsite(CTF)/LNCaP-NF1-ChIP-Seq(Unpublished)/Homer/8.07921;SPDEF(ETS)/VCaP-SPDEF-ChIP-Seq(SRA014231)/Homer/6.878725;EHF(ETS)/LoVo-EHF-ChIP-Seq(GSE49402)/Homer/8.498783	NA
chr1:110069699-110070632	0.0652791	2.69795	0.89473	1	1	DHS_promoter	ETV1(ETS)/GIST48-ETV1-ChIP-Seq(GSE22441)/Homer/7.401391;ERG(ETS)/VCaP-ERG-ChIP-Seq(GSE14097)/Homer/7.072333;CEBP(bZIP)/ThioMac-CEBPb-ChIP-Seq(GSE21512)/Homer/7.858266;EHF(ETS)/LoVo-EHF-ChIP-Seq(GSE49402)/Homer/7.642232;GABPA(ETS)/Jurkat-GABPa-ChIP-Seq(GSE17954)/Homer/6.727893;1-DATTGCGCAA,BestGuess:CEBPE/MA0837.1/Jaspar(0.936)/7.265993;1-GCCAAGCCAAAC,BestGuess:NF1:FOXA1(CTF,Forkhead)/LNCAP-FOXA1-…	NA
chr1:110079354-110080023	0.16915	2.03013	0.622014	1	1	DHS_enhancer	NA	ENSG00000186150|UBL4B;ENSG00000197106|SLC6A17;ENSG00000143093|STRIP1
chr1:110083942-110085034	0.275631	2.91401	0.389951	1	1	DHS_promoter	ETV1(ETS)/GIST48-ETV1-ChIP-Seq(GSE22441)/Homer/6.656696;EWS:FLI1-fusion(ETS)/SK_N_MC-EWS:FLI1-ChIP-Seq(SRA014231)/Homer/8.112145;ERG(ETS)/VCaP-ERG-ChIP-Seq(GSE14097)/Homer/7.593888;Etv2(ETS)/ES-ER71-ChIP-Seq(GSE59402)/Homer(0.967)/7.336471;Fli1(ETS)/CD8-FLI-ChIP-Seq(GSE20898)/Homer/6.041405	NA
chr1:110089387-110090218	-0.194899	2.59468	0.534157	1	1	DHS_enhancer	PU.1(ETS)/ThioMac-PU.1-ChIP-Seq(GSE21512)/Homer/9.078275;ETS1(ETS)/Jurkat-ETS1-ChIP-Seq(GSE17954)/Homer/7.292193;ETS1(ETS)/Jurkat-ETS1-ChIP-Seq(GSE17954)/Homer/7.992996;2-CAYTTCCTGT,BestGuess:ERG(ETS)/VCaP-ERG-ChIP-Seq(GSE14097)/Homer(0.967)/8.798239;2-CAYTTCCTGT,BestGuess:ERG(ETS)/VCaP-ERG-ChIP-Seq(GSE14097)/Homer(0.967)/8.721582	ENSG00000143093|STRIP1
chr1:110101381-110102227	0.309024	2.49969	0.272251	1	1	DHS_enhancer	EHF(ETS)/LoVo-EHF-ChIP-Seq(GSE49402)/Homer/8.036561;EHF(ETS)/LoVo-EHF-ChIP-Seq(GSE49402)/Homer/8.763608;EWS:ERG-fusion(ETS)/CADO_ES1-EWS:ERG-ChIP-Seq(SRA014231)/Homer/8.15621	NA
chr1:110106069-110106990	0.018003	2.82388	0.974423	1	1	DHS_enhancer	NA	ENSG00000197106|SLC6A17;ENSG00000184371|CSF1;ENSG00000186150|UBL4B
chr1:110112491-110115448	-0.171798	4.15437	0.466399	1	1	DHS_enhancer	NA	NA
chr1:110120993-110122286	0.201529	2.52555	0.557828	1	1	DHS_enhancer	NA	NA
chr1:11012134-11013217	0.133172	4.31034	0.702803	1	1	DHS_promoter	Stat3+il21(Stat)/CD4-Stat3-ChIP-Seq(GSE19198)/Homer/8.289975;Stat3+il21(Stat)/CD4-Stat3-ChIP-Seq(GSE19198)/Homer/8.343081;Stat3(Stat)/mES-Stat3-ChIP-Seq(GSE11431)/Homer/7.111502;STAT4(Stat)/CD4-Stat4-ChIP-Seq(GSE22104)/Homer/6.168161;STAT4(Stat)/CD4-Stat4-ChIP-Seq(GSE22104)/Homer/6.515612	CATG00000046764|CATG00000046764.1;ENSG00000120948|TARDBP
chr1:110129681-110131324	-0.192477	3.26886	0.467604	1	1	unannotated	ETV1(ETS)/GIST48-ETV1-ChIP-Seq(GSE22441)/Homer/6.382886;ERG(ETS)/VCaP-ERG-ChIP-Seq(GSE14097)/Homer/6.529604;EHF(ETS)/LoVo-EHF-ChIP-Seq(GSE49402)/Homer/7.640437;Etv2(ETS)/ES-ER71-ChIP-Seq(GSE59402)/Homer(0.967)/7.227705;ETS1(ETS)/Jurkat-ETS1-ChIP-Seq(GSE17954)/Homer/7.547822	NA
chr1:110135366-110136167	-0.125462	2.02822	0.767754	1	1	DHS_enhancer	ETV1(ETS)/GIST48-ETV1-ChIP-Seq(GSE22441)/Homer/7.154548;Stat3(Stat)/mES-Stat3-ChIP-Seq(GSE11431)/Homer/7.222779;Elk4(ETS)/Hela-Elk4-ChIP-Seq(GSE31477)/Homer/6.982129;Elk1(ETS)/Hela-Elk1-ChIP-Seq(GSE31477)/Homer/7.404378;ELF1(ETS)/Jurkat-ELF1-ChIP-Seq(SRA014231)/Homer/7.727621;Fli1(ETS)/CD8-FLI-ChIP-Seq(GSE20898)/Homer/6.271298;GABPA(ETS)/Jurkat-GABPa-ChIP-Seq(GSE17954)/Homer/6.974175	NA
chr1:110142925-110143844	-0.150855	2.1316	0.649176	1	1	unannotated	NA	NA
chr1:110150245-110151611	0.0208278	3.137	0.966258	1	1	DHS_promoter	NA	ENSG00000197106|SLC6A17
chr1:110164508-110165758	-0.160745	2.82313	0.630881	1	1	DHS_enhancer	NF1-halfsite(CTF)/LNCaP-NF1-ChIP-Seq(Unpublished)/Homer/6.794103;NF1-halfsite(CTF)/LNCaP-NF1-ChIP-Seq(Unpublished)/Homer/7.813211;CEBP(bZIP)/ThioMac-CEBPb-ChIP-Seq(GSE21512)/Homer/7.463688;CEBP(bZIP)/ThioMac-CEBPb-ChIP-Seq(GSE21512)/Homer/7.131846;1-DATTGCGCAA,BestGuess:CEBPE/MA0837.1/Jaspar(0.936)/7.768622	ENSG00000213366|GSTM2
chr1:110172688-110173290	-0.0358508	2.00005	0.948528	1	1	unannotated	NF1-halfsite(CTF)/LNCaP-NF1-ChIP-Seq(Unpublished)/Homer/7.813211;NF1-halfsite(CTF)/LNCaP-NF1-ChIP-Seq(Unpublished)/Homer/7.813211;1-GCCAAGCCAAAC,BestGuess:NF1:FOXA1(CTF,Forkhead)/LNCAP-FOXA1-ChIP-Seq(GSE27824)/Homer(0.788)/9.523018	NA
chr1:110188272-110188659	0.0262657	2.20325	0.969827	1	1	DHS_enhancer	ETV1(ETS)/GIST48-ETV1-ChIP-Seq(GSE22441)/Homer/6.722904;Stat3+il21(Stat)/CD4-Stat3-ChIP-Seq(GSE19198)/Homer/7.772782;Stat3+il21(Stat)/CD4-Stat3-ChIP-Seq(GSE19198)/Homer/7.659135;NF1-halfsite(CTF)/LNCaP-NF1-ChIP-Seq(Unpublished)/Homer/8.312297;NF1-halfsite(CTF)/LNCaP-NF1-ChIP-Seq(Unpublished)/Homer/7.060102;Elk4(ETS)/Hela-Elk4-ChIP-Seq(GSE31477)/Homer/6.796523;Elk1(ETS)/Hela-Elk1-ChIP-Seq(GSE31477…	NA
chr1:110197992-110199266	-0.0297184	3.09331	0.949548	1	1	unannotated	NF1(CTF)/LNCAP-NF1-ChIP-Seq(Unpublished)/Homer/8.238155	NA
chr1:110202908-110203435	0.068915	2.27389	0.875608	1	1	DHS_enhancer	Stat3+il21(Stat)/CD4-Stat3-ChIP-Seq(GSE19198)/Homer/7.057066;Stat3+il21(Stat)/CD4-Stat3-ChIP-Seq(GSE19198)/Homer/7.748405;Stat3(Stat)/mES-Stat3-ChIP-Seq(GSE11431)/Homer/9.011069;Stat3(Stat)/mES-Stat3-ChIP-Seq(GSE11431)/Homer/8.871421;STAT1(Stat)/HelaS3-STAT1-ChIP-Seq(GSE12782)/Homer/8.246738;STAT1(Stat)/HelaS3-STAT1-ChIP-Seq(GSE12782)/Homer/8.698667;STAT4(Stat)/CD4-Stat4-ChIP-Seq(GSE22104)/Homer/…	NA
chr1:110209777-110211727	0.221269	5.53891	0.35573	1	1	DHS_promoter	NA	ENSG00000116396|KCNC4;ENSG00000224965|KCNC4-AS1
chr1:110240093-110241180	0.110503	2.62082	0.756741	1	1	DHS_enhancer	NF1-halfsite(CTF)/LNCaP-NF1-ChIP-Seq(Unpublished)/Homer/7.353325;NF1-halfsite(CTF)/LNCaP-NF1-ChIP-Seq(Unpublished)/Homer/7.253989;CEBP:AP1(bZIP)/ThioMac-CEBPb-ChIP-Seq(GSE21512)/Homer/7.895252;NF1(CTF)/LNCAP-NF1-ChIP-Seq(Unpublished)/Homer/8.610634;NF1(CTF)/LNCAP-NF1-ChIP-Seq(Unpublished)/Homer/8.573049	ENSG00000143125|PROK1;ENSG00000116396|KCNC4;ENSG00000134248|LAMTOR5;ENSG00000168679|SLC16A4
chr1:110270122-110271429	0.0740128	2.37637	0.855314	1	1	DHS_enhancer	Ets1-distal(ETS)/CD4+-PolII-ChIP-Seq(Barski_et_al.)/Homer/8.980667	ENSG00000197106|SLC6A17;ENSG00000116396|KCNC4;ENSG00000134248|LAMTOR5;ENSG00000227963|RP5-1074L1.1
chr1:110281600-110282927	0.271475	2.64906	0.303767	1	1	DHS_enhancer	NA	ENSG00000134248|LAMTOR5
chr1:110291087-110292856	-0.0165938	3.05861	0.981331	1	1	DHS_enhancer	NF1-halfsite(CTF)/LNCaP-NF1-ChIP-Seq(Unpublished)/Homer/7.619324;NF1-halfsite(CTF)/LNCaP-NF1-ChIP-Seq(Unpublished)/Homer/6.966734;EHF(ETS)/LoVo-EHF-ChIP-Seq(GSE49402)/Homer/8.865806;4-HWCTTGGCAC,BestGuess:NFIX/MA0671.1/Jaspar(0.916)/7.355661	ENSG00000134248|LAMTOR5;ENSG00000224699|LAMTOR5-AS1;ENSG00000116396|KCNC4;ENSG00000168679|SLC16A4;ENSG00000065135|GNAI3;ENSG00000227963|RP5-1074L1.1
chr1:110303033-110304142	-0.0741835	2.42863	0.85807	1	1	unannotated	ETV1(ETS)/GIST48-ETV1-ChIP-Seq(GSE22441)/Homer/6.629297;ERG(ETS)/VCaP-ERG-ChIP-Seq(GSE14097)/Homer/7.646144;EHF(ETS)/LoVo-EHF-ChIP-Seq(GSE49402)/Homer/8.002272;EWS:ERG-fusion(ETS)/CADO_ES1-EWS:ERG-ChIP-Seq(SRA014231)/Homer/7.990886	NA
chr1:110309709-110310643	0.198412	2.48045	0.577608	1	1	DHS_enhancer	EHF(ETS)/LoVo-EHF-ChIP-Seq(GSE49402)/Homer/7.23544;PU.1(ETS)/ThioMac-PU.1-ChIP-Seq(GSE21512)/Homer/8.113998	ENSG00000224965|KCNC4-AS1;ENSG00000227963|RP5-1074L1.1;ENSG00000143125|PROK1;ENSG00000116396|KCNC4;ENSG00000168679|SLC16A4;ENSG00000134248|LAMTOR5
chr1:110312370-110313108	0.181284	3.15843	0.604208	1	1	DHS_enhancer	NF1-halfsite(CTF)/LNCaP-NF1-ChIP-Seq(Unpublished)/Homer/7.519988;NF1-halfsite(CTF)/LNCaP-NF1-ChIP-Seq(Unpublished)/Homer/8.07921;NF1-halfsite(CTF)/LNCaP-NF1-ChIP-Seq(Unpublished)/Homer/7.753075;NF1-halfsite(CTF)/LNCaP-NF1-ChIP-Seq(Unpublished)/Homer/8.312297	ENSG00000143125|PROK1;ENSG00000197106|SLC6A17;ENSG00000186150|UBL4B;ENSG00000168679|SLC16A4;ENSG00000134248|LAMTOR5;ENSG00000227963|RP5-1074L1.1;ENSG00000116396|KCNC4
chr1:110338189-110339715	-0.473836	6.442	0.216565	1	1	DHS_promoter	EHF(ETS)/LoVo-EHF-ChIP-Seq(GSE49402)/Homer/8.074534	ENSG00000162775|RBM15;ENSG00000227963|RP5-1074L1.1
chr1:11037630-11038415	-0.0908758	2.83812	0.822994	1	1	DHS_enhancer	Stat3+il21(Stat)/CD4-Stat3-ChIP-Seq(GSE19198)/Homer/7.027068;Stat3(Stat)/mES-Stat3-ChIP-Seq(GSE11431)/Homer/7.11122;Stat3(Stat)/mES-Stat3-ChIP-Seq(GSE11431)/Homer/7.065459;SPDEF(ETS)/VCaP-SPDEF-ChIP-Seq(SRA014231)/Homer/7.257639;CEBP:AP1(bZIP)/ThioMac-CEBPb-ChIP-Seq(GSE21512)/Homer/6.575421	ENSG00000120942|UBIAD1;ENSG00000120948|TARDBP;ENSG00000198793|MTOR;ENSG00000009724|MASP2;ENSG00000116649|SRM
chr1:110390110-110391369	-0.309988	3.64249	0.290519	1	1	DHS_enhancer	NF1-halfsite(CTF)/LNCaP-NF1-ChIP-Seq(Unpublished)/Homer/7.253989;NF1-halfsite(CTF)/LNCaP-NF1-ChIP-Seq(Unpublished)/Homer/7.353325;NFAT:AP1(RHD,bZIP)/Jurkat-NFATC1-ChIP-Seq(Jolma_et_al.)/Homer/10.572161	NA
chr1:110407224-110408205	0.116248	4.1027	0.710896	1	1	DHS_promoter	Stat3+il21(Stat)/CD4-Stat3-ChIP-Seq(GSE19198)/Homer/8.041528;Stat3+il21(Stat)/CD4-Stat3-ChIP-Seq(GSE19198)/Homer/8.59228;Stat3(Stat)/mES-Stat3-ChIP-Seq(GSE11431)/Homer/7.094723;Stat3(Stat)/mES-Stat3-ChIP-Seq(GSE11431)/Homer/7.156298;Elk4(ETS)/Hela-Elk4-ChIP-Seq(GSE31477)/Homer/6.838641;STAT1(Stat)/HelaS3-STAT1-ChIP-Seq(GSE12782)/Homer/9.02971;STAT1(Stat)/HelaS3-STAT1-ChIP-Seq(GSE12782)/Homer/9.43…	ENSG00000134248|LAMTOR5;ENSG00000224699|LAMTOR5-AS1
chr1:110425318-110426245	0.0845002	2.19341	0.848273	1	1	DHS_enhancer	NF1-halfsite(CTF)/LNCaP-NF1-ChIP-Seq(Unpublished)/Homer/7.519988;NF1-halfsite(CTF)/LNCaP-NF1-ChIP-Seq(Unpublished)/Homer/7.525956;4-HWCTTGGCAC,BestGuess:NFIX/MA0671.1/Jaspar(0.916)/6.888888	ENSG00000224699|LAMTOR5-AS1;ENSG00000143125|PROK1;ENSG00000134248|LAMTOR5
chr1:11042724-11045871	-0.00425671	4.15836	0.993153	1	1	DHS_promoter	NA	NA
chr1:110430127-110431675	-0.149106	2.99403	0.685355	1	1	DHS_enhancer	Stat3+il21(Stat)/CD4-Stat3-ChIP-Seq(GSE19198)/Homer/6.974806;ERG(ETS)/VCaP-ERG-ChIP-Seq(GSE14097)/Homer/7.946555;SPDEF(ETS)/VCaP-SPDEF-ChIP-Seq(SRA014231)/Homer/7.97683;STAT4(Stat)/CD4-Stat4-ChIP-Seq(GSE22104)/Homer/5.231517;EHF(ETS)/LoVo-EHF-ChIP-Seq(GSE49402)/Homer/8.098975;EHF(ETS)/LoVo-EHF-ChIP-Seq(GSE49402)/Homer/8.508321;PU.1(ETS)/ThioMac-PU.1-ChIP-Seq(GSE21512)/Homer/8.333011;EWS:ERG-fusio…	ENSG00000143125|PROK1;ENSG00000134248|LAMTOR5;ENSG00000227963|RP5-1074L1.1;ENSG00000224699|LAMTOR5-AS1;ENSG00000168679|SLC16A4;ENSG00000116396|KCNC4
chr1:110441046-110441839	0.385594	1.98965	0.241997	1	1	DHS_enhancer	NFAT:AP1(RHD,bZIP)/Jurkat-NFATC1-ChIP-Seq(Jolma_et_al.)/Homer/9.213038	ENSG00000143125|PROK1;ENSG00000134248|LAMTOR5;ENSG00000224699|LAMTOR5-AS1
chr1:110443098-110444076	-0.228106	2.18621	0.490119	1	0	DHS_enhancer	ETV1(ETS)/GIST48-ETV1-ChIP-Seq(GSE22441)/Homer/6.376024;ERG(ETS)/VCaP-ERG-ChIP-Seq(GSE14097)/Homer/7.640018;ERG(ETS)/VCaP-ERG-ChIP-Seq(GSE14097)/Homer/6.649447;ETS1(ETS)/Jurkat-ETS1-ChIP-Seq(GSE17954)/Homer/6.698672;Fra1(bZIP)/BT549-Fra1-ChIP-Seq(GSE46166)/Homer/7.573365;Atf3(bZIP)/GBM-ATF3-ChIP-Seq(GSE33912)/Homer/8.621337;BATF(bZIP)/Th17-BATF-ChIP-Seq(GSE39756)/Homer/8.746263;BATF(bZIP)/Th17-BA…	ENSG00000143125|PROK1;ENSG00000224699|LAMTOR5-AS1;ENSG00000168679|SLC16A4;ENSG00000134248|LAMTOR5
chr1:110448253-110449075	-0.180346	2.1479	0.598666	1	1	unannotated	NF1-halfsite(CTF)/LNCaP-NF1-ChIP-Seq(Unpublished)/Homer/7.24766;AP-1(bZIP)/ThioMac-PU.1-ChIP-Seq(GSE21512)/Homer/6.900788;1-BNVTGASTCABN,BestGuess:Jun-AP1(bZIP)/K562-cJun-ChIP-Seq(GSE31477)/Homer(0.977)/7.361675;1-BNVTGASTCABN,BestGuess:Jun-AP1(bZIP)/K562-cJun-ChIP-Seq(GSE31477)/Homer(0.977)/7.946087	NA
chr1:110453370-110454374	0.0517428	2.65565	0.886687	1	1	unannotated	NA	NA
chr1:110460319-110460690	0.151169	2.23526	0.659646	1	1	DHS_enhancer	NA	ENSG00000143125|PROK1;ENSG00000134248|LAMTOR5;ENSG00000116455|WDR77
chr1:110463124-110464149	-0.125126	2.92921	0.73604	1	1	DHS_enhancer	ETV1(ETS)/GIST48-ETV1-ChIP-Seq(GSE22441)/Homer/7.553231;ERG(ETS)/VCaP-ERG-ChIP-Seq(GSE14097)/Homer/8.345214;ERG(ETS)/VCaP-ERG-ChIP-Seq(GSE14097)/Homer/8.132703;GABPA(ETS)/Jurkat-GABPa-ChIP-Seq(GSE17954)/Homer/6.751937;2-CAYTTCCTGT,BestGuess:ERG(ETS)/VCaP-ERG-ChIP-Seq(GSE14097)/Homer(0.967)/8.422421;MafK(bZIP)/C2C12-MafK-ChIP-Seq(GSE36030)/Homer/9.02003	ENSG00000116396|KCNC4
chr1:11046321-11047405	0.20293	2.59681	0.540667	1	1	unannotated	NA	NA
chr1:110465325-110466298	0.0364794	2.35722	0.942258	1	1	DHS_enhancer	CEBP(bZIP)/ThioMac-CEBPb-ChIP-Seq(GSE21512)/Homer/6.384042	NA
chr1:110472655-110474021	-0.112687	2.41033	0.735273	1	1	unannotated	MafK(bZIP)/C2C12-MafK-ChIP-Seq(GSE36030)/Homer/8.6768	NA
chr1:110477017-110477935	-0.250187	2.19166	0.561405	1	1	DHS_enhancer	NF-E2(bZIP)/K562-NFE2-ChIP-Seq(GSE31477)/Homer/11.706785;Bach1(bZIP)/K562-Bach1-ChIP-Seq(GSE31477)/Homer/10.082626;Fra1(bZIP)/BT549-Fra1-ChIP-Seq(GSE46166)/Homer/7.513421;Fra1(bZIP)/BT549-Fra1-ChIP-Seq(GSE46166)/Homer/7.772599;Atf3(bZIP)/GBM-ATF3-ChIP-Seq(GSE33912)/Homer/8.121343;Atf3(bZIP)/GBM-ATF3-ChIP-Seq(GSE33912)/Homer/8.1443;BATF(bZIP)/Th17-BATF-ChIP-Seq(GSE39756)/Homer/8.711171;BATF(bZIP)/…	NA
chr1:110482005-110483284	-0.128068	2.87646	0.670568	1	1	DHS_enhancer	NA	NA
chr1:110491274-110491848	-0.0370985	2.09141	0.950234	1	1	DHS_enhancer	Stat3+il21(Stat)/CD4-Stat3-ChIP-Seq(GSE19198)/Homer/6.756113;Stat3+il21(Stat)/CD4-Stat3-ChIP-Seq(GSE19198)/Homer/7.073565;STAT4(Stat)/CD4-Stat4-ChIP-Seq(GSE22104)/Homer/6.38951;STAT4(Stat)/CD4-Stat4-ChIP-Seq(GSE22104)/Homer/6.267729	NA
chr1:110501488-110502474	0.0184543	2.20188	0.971058	1	1	DHS_enhancer	NF1-halfsite(CTF)/LNCaP-NF1-ChIP-Seq(Unpublished)/Homer/7.852411;NF1-halfsite(CTF)/LNCaP-NF1-ChIP-Seq(Unpublished)/Homer/7.519988;EWS:ERG-fusion(ETS)/CADO_ES1-EWS:ERG-ChIP-Seq(SRA014231)/Homer/8.673185	ENSG00000177301|KCNA2
chr1:110507905-110509294	-0.187129	2.70873	0.5161	1	1	DHS_enhancer	NA	ENSG00000177301|KCNA2
chr1:110513464-110514887	0.352718	2.75528	0.207593	1	1	DHS_enhancer	CEBP:AP1(bZIP)/ThioMac-CEBPb-ChIP-Seq(GSE21512)/Homer/9.684572	ENSG00000143125|PROK1
chr1:11052105-11054916	0.0560226	3.73449	0.88226	1	1	DHS_enhancer	NF1-halfsite(CTF)/LNCaP-NF1-ChIP-Seq(Unpublished)/Homer/7.852411;NF1-halfsite(CTF)/LNCaP-NF1-ChIP-Seq(Unpublished)/Homer/7.519988	NA
chr1:110524519-110525774	-0.156215	3.02616	0.680677	1	1	DHS_enhancer	NA	NA
chr1:110547543-110548661	-0.114571	2.24007	0.795862	1	1	DHS_enhancer	NFAT:AP1(RHD,bZIP)/Jurkat-NFATC1-ChIP-Seq(Jolma_et_al.)/Homer/9.462713	ENSG00000143125|PROK1
chr1:110555214-110556852	-0.196729	4.05572	0.410427	1	1	DHS_promoter	NA	NA
chr1:110560184-110560912	0.350827	2.39569	0.243426	1	1	DHS_enhancer	NF1-halfsite(CTF)/LNCaP-NF1-ChIP-Seq(Unpublished)/Homer/7.187524	ENSG00000143125|PROK1
chr1:110561484-110562567	0.0163477	2.64573	0.97161	1	1	unannotated	NF1-halfsite(CTF)/LNCaP-NF1-ChIP-Seq(Unpublished)/Homer/7.253989;NF1-halfsite(CTF)/LNCaP-NF1-ChIP-Seq(Unpublished)/Homer/7.813211;ERG(ETS)/VCaP-ERG-ChIP-Seq(GSE14097)/Homer/7.371897	NA
chr1:110565811-110566757	-0.177691	2.37509	0.545935	1	1	DHS_enhancer	Stat3+il21(Stat)/CD4-Stat3-ChIP-Seq(GSE19198)/Homer/6.779653;CEBP:AP1(bZIP)/ThioMac-CEBPb-ChIP-Seq(GSE21512)/Homer/6.709956	NA
chr1:110573818-110575184	-0.264587	2.40777	0.367682	1	1	unannotated	NA	NA
chr1:110581651-110583169	-0.148382	2.86611	0.664266	1	1	DHS_enhancer	NF1-halfsite(CTF)/LNCaP-NF1-ChIP-Seq(Unpublished)/Homer/7.353325;NF1-halfsite(CTF)/LNCaP-NF1-ChIP-Seq(Unpublished)/Homer/7.525956;NF1-halfsite(CTF)/LNCaP-NF1-ChIP-Seq(Unpublished)/Homer/7.253989;NF1(CTF)/LNCAP-NF1-ChIP-Seq(Unpublished)/Homer/7.896087;4-HWCTTGGCAC,BestGuess:NFIX/MA0671.1/Jaspar(0.916)/6.888888	NA
chr1:110584898-110586300	0.0672641	2.88997	0.85187	1	1	unannotated	NF1-halfsite(CTF)/LNCaP-NF1-ChIP-Seq(Unpublished)/Homer/7.253989;NF1-halfsite(CTF)/LNCaP-NF1-ChIP-Seq(Unpublished)/Homer/7.02687;NF1(CTF)/LNCAP-NF1-ChIP-Seq(Unpublished)/Homer/7.657867	NA
chr1:110591926-110592863	-0.309537	2.29339	0.351405	1	1	unannotated	NA	NA
chr1:11059466-11060546	0.266784	4.82201	0.290244	1	1	DHS_promoter	NA	CATG00000016561|CATG00000016561.1;ENSG00000116649|SRM
chr1:110605893-110608556	0.0122317	4.16441	0.97704	1	1	DHS_promoter	ETV1(ETS)/GIST48-ETV1-ChIP-Seq(GSE22441)/Homer/7.197103;Elk1(ETS)/Hela-Elk1-ChIP-Seq(GSE31477)/Homer/7.578596;ELF1(ETS)/Jurkat-ELF1-ChIP-Seq(SRA014231)/Homer/7.121618;Fli1(ETS)/CD8-FLI-ChIP-Seq(GSE20898)/Homer/6.155125;GABPA(ETS)/Jurkat-GABPa-ChIP-Seq(GSE17954)/Homer/6.702841	ENSG00000177301|KCNA2
chr1:110619409-110620731	0.086613	2.81586	0.815102	1	1	DHS_enhancer	ETV1(ETS)/GIST48-ETV1-ChIP-Seq(GSE22441)/Homer/6.656696;EWS:FLI1-fusion(ETS)/SK_N_MC-EWS:FLI1-ChIP-Seq(SRA014231)/Homer/8.112145;ERG(ETS)/VCaP-ERG-ChIP-Seq(GSE14097)/Homer/7.431369	ENSG00000177301|KCNA2
chr1:110634392-110635389	-0.747453	3.36397	0.00355388	1	1	DHS_enhancer	ETV1(ETS)/GIST48-ETV1-ChIP-Seq(GSE22441)/Homer/6.526558;NF1-halfsite(CTF)/LNCaP-NF1-ChIP-Seq(Unpublished)/Homer/8.07921;NF1-halfsite(CTF)/LNCaP-NF1-ChIP-Seq(Unpublished)/Homer/6.794103;NF1-halfsite(CTF)/LNCaP-NF1-ChIP-Seq(Unpublished)/Homer/7.353325;NF1-halfsite(CTF)/LNCaP-NF1-ChIP-Seq(Unpublished)/Homer/7.293189;EHF(ETS)/LoVo-EHF-ChIP-Seq(GSE49402)/Homer/8.769476;Fra1(bZIP)/BT549-Fra1-ChIP-Seq(G…	ENSG00000134248|LAMTOR5;ENSG00000116473|RAP1A;ENSG00000177301|KCNA2;ENSG00000177272|KCNA3;ENSG00000259834|RP11-284N8.3
chr1:110637433-110638051	0.241749	1.97978	0.555042	1	1	DHS_enhancer	4-HWCTTGGCAC,BestGuess:NFIX/MA0671.1/Jaspar(0.916)/7.326674;MafK(bZIP)/C2C12-MafK-ChIP-Seq(GSE36030)/Homer/8.91089;1-BNVTGASTCABN,BestGuess:Jun-AP1(bZIP)/K562-cJun-ChIP-Seq(GSE31477)/Homer(0.977)/7.313825	NA
chr1:110674114-110675942	0.254812	3.60644	0.317592	1	1	DHS_promoter	NA	CATG00000012771|CATG00000012771.1;ENSG00000177272|KCNA3;ENSG00000259834|RP11-284N8.3
chr1:110693026-110694526	-0.0772928	2.35153	0.878039	1	1	DHS_enhancer	STAT4(Stat)/CD4-Stat4-ChIP-Seq(GSE22104)/Homer/6.333051;STAT4(Stat)/CD4-Stat4-ChIP-Seq(GSE22104)/Homer/6.879357	NA
chr1:110700988-110702279	0.291987	1.95436	0.48076	1	1	DHS_enhancer	NF1-halfsite(CTF)/LNCaP-NF1-ChIP-Seq(Unpublished)/Homer/7.813211;NF1-halfsite(CTF)/LNCaP-NF1-ChIP-Seq(Unpublished)/Homer/7.253989	NA
chr1:110706257-110707639	-0.199266	2.23833	0.537088	1	1	DHS_enhancer	NF1-halfsite(CTF)/LNCaP-NF1-ChIP-Seq(Unpublished)/Homer/7.519988;NF1-halfsite(CTF)/LNCaP-NF1-ChIP-Seq(Unpublished)/Homer/8.312297;4-HWCTTGGCAC,BestGuess:NFIX/MA0671.1/Jaspar(0.916)/7.995276	ENSG00000134255|CEPT1;ENSG00000143119|CD53;ENSG00000177301|KCNA2;ENSG00000121931|LRIF1;ENSG00000116473|RAP1A
chr1:110716944-110718089	-0.110447	2.20633	0.770691	1	1	DHS_enhancer	NA	NA
chr1:110777251-110778383	0.0346166	2.25269	0.937804	1	1	DHS_enhancer	STAT4(Stat)/CD4-Stat4-ChIP-Seq(GSE22104)/Homer/6.653345;STAT4(Stat)/CD4-Stat4-ChIP-Seq(GSE22104)/Homer/7.32576	ENSG00000259834|RP11-284N8.3
chr1:110787364-110788481	0.109772	2.11155	0.825672	1	1	DHS_enhancer	ETV1(ETS)/GIST48-ETV1-ChIP-Seq(GSE22441)/Homer/7.287078;Stat3+il21(Stat)/CD4-Stat3-ChIP-Seq(GSE19198)/Homer/6.87348;Stat3+il21(Stat)/CD4-Stat3-ChIP-Seq(GSE19198)/Homer/7.391389;NF1-halfsite(CTF)/LNCaP-NF1-ChIP-Seq(Unpublished)/Homer/6.794103;NF1-halfsite(CTF)/LNCaP-NF1-ChIP-Seq(Unpublished)/Homer/7.813211;NF1-halfsite(CTF)/LNCaP-NF1-ChIP-Seq(Unpublished)/Homer/8.312297;ERG(ETS)/VCaP-ERG-ChIP-Seq(…	ENSG00000143119|CD53;ENSG00000156171|DRAM2
chr1:110850628-110852031	0.130256	2.2899	0.746021	1	1	DHS_enhancer	NA	ENSG00000143119|CD53;ENSG00000156171|DRAM2
chr1:110870827-110872647	-0.17421	2.4104	0.564105	1	1	DHS_enhancer	NA	NA
chr1:110902877-110904483	0.107651	2.33938	0.797344	1	1	DHS_enhancer	NA	ENSG00000143119|CD53;ENSG00000121931|LRIF1
chr1:110963244-110964434	-0.333953	4.85023	0.256116	1	1	DHS_promoter	ETV1(ETS)/GIST48-ETV1-ChIP-Seq(GSE22441)/Homer/8.820853;Elk4(ETS)/Hela-Elk4-ChIP-Seq(GSE31477)/Homer/6.833428;CEBP(bZIP)/ThioMac-CEBPb-ChIP-Seq(GSE21512)/Homer/7.318382;Elk1(ETS)/Hela-Elk1-ChIP-Seq(GSE31477)/Homer/7.627108;ETS(ETS)/Promoter/Homer/7.826399;ELF1(ETS)/Jurkat-ELF1-ChIP-Seq(SRA014231)/Homer/8.34819;Fli1(ETS)/CD8-FLI-ChIP-Seq(GSE20898)/Homer/6.305618;GABPA(ETS)/Jurkat-GABPa-ChIP-Seq(GS…	ENSG00000121931|LRIF1;ENSG00000273010|RP11-96K19.5
chr1:11099248-11100227	0.321055	3.19905	0.226894	1	1	DHS_promoter	ETV1(ETS)/GIST48-ETV1-ChIP-Seq(GSE22441)/Homer/7.802338;EWS:FLI1-fusion(ETS)/SK_N_MC-EWS:FLI1-ChIP-Seq(SRA014231)/Homer/6.931282;NF1-halfsite(CTF)/LNCaP-NF1-ChIP-Seq(Unpublished)/Homer/6.794103;NF1-halfsite(CTF)/LNCaP-NF1-ChIP-Seq(Unpublished)/Homer/7.813211;ERG(ETS)/VCaP-ERG-ChIP-Seq(GSE14097)/Homer/7.090408;Stat3(Stat)/mES-Stat3-ChIP-Seq(GSE11431)/Homer/7.532561;Elk4(ETS)/Hela-Elk4-ChIP-Seq(GSE…	ENSG00000171824|EXOSC10;ENSG00000230337|RP4-635E18.6
chr1:111139345-111140825	0.0927948	4.91503	0.757695	1	1	DHS_promoter	NA	ENSG00000134255|CEPT1;ENSG00000156171|DRAM2
chr1:111192263-111193590	-0.590359	3.98996	0.0349958	1	1	DHS_enhancer	Stat3+il21(Stat)/CD4-Stat3-ChIP-Seq(GSE19198)/Homer/7.789547;Stat3+il21(Stat)/CD4-Stat3-ChIP-Seq(GSE19198)/Homer/7.865409;STAT4(Stat)/CD4-Stat4-ChIP-Seq(GSE22104)/Homer/7.614794;STAT4(Stat)/CD4-Stat4-ChIP-Seq(GSE22104)/Homer/7.607978	ENSG00000134255|CEPT1;ENSG00000162777|DENND2D;ENSG00000064703|DDX20;ENSG00000064886|CHI3L2;ENSG00000156171|DRAM2
chr1:111203676-111204871	-0.10992	4.51126	0.760298	1	1	DHS_promoter	SPDEF(ETS)/VCaP-SPDEF-ChIP-Seq(SRA014231)/Homer/8.423224	ENSG00000064886|CHI3L2;ENSG00000162777|DENND2D
chr1:111222759-111223292	-0.26005	3.26775	0.45474	1	1	unannotated	NA	NA
chr1:111227420-111228966	-0.241478	4.7556	0.394832	1	1	DHS_enhancer	CEBP(bZIP)/ThioMac-CEBPb-ChIP-Seq(GSE21512)/Homer/7.530787	NA
chr1:111234221-111235227	-0.426299	2.58083	0.322799	1	1	DHS_enhancer	NA	NA
chr1:111247379-111249143	-0.233335	2.87213	0.507923	1	1	DHS_enhancer	Stat3+il21(Stat)/CD4-Stat3-ChIP-Seq(GSE19198)/Homer/8.631919;Stat3+il21(Stat)/CD4-Stat3-ChIP-Seq(GSE19198)/Homer/9.530214;Stat3(Stat)/mES-Stat3-ChIP-Seq(GSE11431)/Homer/9.042485;Stat3(Stat)/mES-Stat3-ChIP-Seq(GSE11431)/Homer/9.397486;STAT1(Stat)/HelaS3-STAT1-ChIP-Seq(GSE12782)/Homer/9.469339;STAT1(Stat)/HelaS3-STAT1-ChIP-Seq(GSE12782)/Homer/9.884039;STAT4(Stat)/CD4-Stat4-ChIP-Seq(GSE22104)/Homer/…	ENSG00000236040|CHIAP1;ENSG00000064886|CHI3L2;ENSG00000162777|DENND2D
chr1:111254273-111255631	-0.016815	2.46746	0.974111	1	1	DHS_enhancer	NA	ENSG00000064886|CHI3L2;ENSG00000134216|CHIA;ENSG00000162777|DENND2D
chr1:111270694-111271775	0.251615	2.10089	0.575596	1	1	DHS_promoter	NA	NA
chr1:111274671-111275565	0.620338	3.15539	0.0794828	1	1	DHS_enhancer	NF1-halfsite(CTF)/LNCaP-NF1-ChIP-Seq(Unpublished)/Homer/7.353325;1-GCCAAGCCAAAC,BestGuess:NF1:FOXA1(CTF,Forkhead)/LNCAP-FOXA1-ChIP-Seq(GSE27824)/Homer(0.788)/7.672691;4-HWCTTGGCAC,BestGuess:NFIX/MA0671.1/Jaspar(0.916)/7.670789;Fra1(bZIP)/BT549-Fra1-ChIP-Seq(GSE46166)/Homer/7.141027;Fra1(bZIP)/BT549-Fra1-ChIP-Seq(GSE46166)/Homer/7.244582;Atf3(bZIP)/GBM-ATF3-ChIP-Seq(GSE33912)/Homer/6.045552;Atf3(b…	ENSG00000134216|CHIA;ENSG00000203878|CHIAP2
chr1:111319086-111321198	0.0863948	2.974	0.798676	1	1	DHS_enhancer	4-HWCTTGGCAC,BestGuess:NFIX/MA0671.1/Jaspar(0.916)/6.884174	ENSG00000173947|PIFO
chr1:111346050-111347416	-0.0602355	4.21777	0.892245	1	1	DHS_promoter	ETV1(ETS)/GIST48-ETV1-ChIP-Seq(GSE22441)/Homer/6.742027;Stat3+il21(Stat)/CD4-Stat3-ChIP-Seq(GSE19198)/Homer/8.288495;Stat3+il21(Stat)/CD4-Stat3-ChIP-Seq(GSE19198)/Homer/8.176502;ERG(ETS)/VCaP-ERG-ChIP-Seq(GSE14097)/Homer/7.899006;STAT4(Stat)/CD4-Stat4-ChIP-Seq(GSE22104)/Homer/6.517188;STAT4(Stat)/CD4-Stat4-ChIP-Seq(GSE22104)/Homer/6.166585;EHF(ETS)/LoVo-EHF-ChIP-Seq(GSE49402)/Homer/7.674726;PU.1(…	CATG00000071671|CATG00000071671.1;ENSG00000173947|PIFO
chr1:111368677-111369634	0.2798	2.28751	0.323779	1	1	DHS_enhancer	NA	NA
chr1:111388868-111389855	-0.393591	4.70497	0.233423	1	1	DHS_enhancer	NA	ENSG00000121933|ADORA3;ENSG00000173947|PIFO
chr1:111399887-111400886	-0.126554	2.0384	0.754078	1	1	DHS_enhancer	SPDEF(ETS)/VCaP-SPDEF-ChIP-Seq(SRA014231)/Homer/7.743081	NA
chr1:111401425-111401840	-0.377298	2.26017	0.372226	1	1	DHS_enhancer	Stat3+il21(Stat)/CD4-Stat3-ChIP-Seq(GSE19198)/Homer/10.083997;Stat3+il21(Stat)/CD4-Stat3-ChIP-Seq(GSE19198)/Homer/10.218322;Stat3(Stat)/mES-Stat3-ChIP-Seq(GSE11431)/Homer/9.042485;Stat3(Stat)/mES-Stat3-ChIP-Seq(GSE11431)/Homer/10.10126;STAT1(Stat)/HelaS3-STAT1-ChIP-Seq(GSE12782)/Homer/9.798015;STAT1(Stat)/HelaS3-STAT1-ChIP-Seq(GSE12782)/Homer/9.714964;STAT4(Stat)/CD4-Stat4-ChIP-Seq(GSE22104)/Home…	ENSG00000116459|ATP5F1;ENSG00000085465|OVGP1
chr1:11142724-11144739	-0.428779	4.22852	0.156572	1	1	DHS_enhancer	ERG(ETS)/VCaP-ERG-ChIP-Seq(GSE14097)/Homer/7.954617;PU.1(ETS)/ThioMac-PU.1-ChIP-Seq(GSE21512)/Homer/8.87218;EWS:ERG-fusion(ETS)/CADO_ES1-EWS:ERG-ChIP-Seq(SRA014231)/Homer/9.188896;Etv2(ETS)/ES-ER71-ChIP-Seq(GSE59402)/Homer(0.967)/7.859422;Fli1(ETS)/CD8-FLI-ChIP-Seq(GSE20898)/Homer/6.337875;ETS1(ETS)/Jurkat-ETS1-ChIP-Seq(GSE17954)/Homer/8.300776;2-CAYTTCCTGT,BestGuess:ERG(ETS)/VCaP-ERG-ChIP-Seq(GS…	NA
chr1:111448492-111449796	-0.213225	5.05344	0.417402	1	1	DHS_promoter	NA	ENSG00000116455|WDR77;ENSG00000116459|ATP5F1
chr1:111490738-111492180	-0.286291	2.30295	0.349292	1	1	unannotated	CEBP(bZIP)/ThioMac-CEBPb-ChIP-Seq(GSE21512)/Homer/8.842432;CEBP:AP1(bZIP)/ThioMac-CEBPb-ChIP-Seq(GSE21512)/Homer/6.883583;Atf4(bZIP)/MEF-Atf4-ChIP-Seq(GSE35681)/Homer/6.839455;1-DATTGCGCAA,BestGuess:CEBPE/MA0837.1/Jaspar(0.936)/7.398132	NA
chr1:111507347-111508570	-0.166241	4.41952	0.52531	1	1	unannotated	NA	NA
chr1:111515329-111516374	0.0500832	3.35689	0.884692	1	1	unannotated	Elk4(ETS)/Hela-Elk4-ChIP-Seq(GSE31477)/Homer/7.174963;Elk1(ETS)/Hela-Elk1-ChIP-Seq(GSE31477)/Homer/7.081363;PU.1(ETS)/ThioMac-PU.1-ChIP-Seq(GSE21512)/Homer/8.535993;Fra1(bZIP)/BT549-Fra1-ChIP-Seq(GSE46166)/Homer/7.414517;Atf3(bZIP)/GBM-ATF3-ChIP-Seq(GSE33912)/Homer/6.756515;Atf3(bZIP)/GBM-ATF3-ChIP-Seq(GSE33912)/Homer/6.603933;BATF(bZIP)/Th17-BATF-ChIP-Seq(GSE39756)/Homer/6.740874;AP-1(bZIP)/Thio…	NA
chr1:11157067-11159318	0.253898	2.96558	0.385802	1	1	DHS_enhancer	NA	ENSG00000171824|EXOSC10
chr1:1115821-1116888	0.0809499	4.99026	0.838716	1	1	DHS_promoter	NA	CATG00000011129|CATG00000011129.1;ENSG00000131591|C1orf159
chr1:111592446-111593342	-0.644504	5.12252	0.0329982	1	1	DHS_enhancer	ERG(ETS)/VCaP-ERG-ChIP-Seq(GSE14097)/Homer/7.954617;PU.1(ETS)/ThioMac-PU.1-ChIP-Seq(GSE21512)/Homer/8.87218;EWS:ERG-fusion(ETS)/CADO_ES1-EWS:ERG-ChIP-Seq(SRA014231)/Homer/9.188896;Etv2(ETS)/ES-ER71-ChIP-Seq(GSE59402)/Homer(0.967)/7.859422;Fli1(ETS)/CD8-FLI-ChIP-Seq(GSE20898)/Homer/6.337875;ETS1(ETS)/Jurkat-ETS1-ChIP-Seq(GSE17954)/Homer/8.300776;2-CAYTTCCTGT,BestGuess:ERG(ETS)/VCaP-ERG-ChIP-Seq(GS…	ENSG00000116473|RAP1A;ENSG00000064703|DDX20
chr1:111604818-111606030	0.286761	2.38849	0.391098	1	1	DHS_enhancer	NA	ENSG00000116473|RAP1A
chr1:111619506-111620590	0.151434	5.0579	0.572989	1	1	DHS_promoter	NA	CATG00000071756|CATG00000071756.1;ENSG00000116473|RAP1A
chr1:11168111-11169618	0.0186809	3.41356	0.970275	1	1	DHS_enhancer	CEBP(bZIP)/ThioMac-CEBPb-ChIP-Seq(GSE21512)/Homer/6.705361;CEBP(bZIP)/ThioMac-CEBPb-ChIP-Seq(GSE21512)/Homer/6.324335;Atf4(bZIP)/MEF-Atf4-ChIP-Seq(GSE35681)/Homer/7.060318;1-DATTGCGCAA,BestGuess:CEBPE/MA0837.1/Jaspar(0.936)/7.155177	ENSG00000116649|SRM;ENSG00000171824|EXOSC10;ENSG00000009724|MASP2;ENSG00000198793|MTOR;ENSG00000226849|RP4-635E18.7;ENSG00000171819|ANGPTL7
chr1:111720904-111722309	0.0159504	3.00188	0.96928	1	1	DHS_enhancer	NF1(CTF)/LNCAP-NF1-ChIP-Seq(Unpublished)/Homer/8.374254;NF1(CTF)/LNCAP-NF1-ChIP-Seq(Unpublished)/Homer/9.04111;1-GCCAAGCCAAAC,BestGuess:NF1:FOXA1(CTF,Forkhead)/LNCAP-FOXA1-ChIP-Seq(GSE27824)/Homer(0.788)/7.553818	NA
chr1:111725207-111725608	0.293842	1.8943	0.396672	1	1	DHS_enhancer	NF1(CTF)/LNCAP-NF1-ChIP-Seq(Unpublished)/Homer/8.952224;NF1(CTF)/LNCAP-NF1-ChIP-Seq(Unpublished)/Homer/9.036895	ENSG00000116473|RAP1A;ENSG00000197852|FAM212B
chr1:111727125-111727969	0.114438	2.1956	0.787913	1	1	unannotated	NF1-halfsite(CTF)/LNCaP-NF1-ChIP-Seq(Unpublished)/Homer/8.312297;NF1-halfsite(CTF)/LNCaP-NF1-ChIP-Seq(Unpublished)/Homer/7.253989;NF1-halfsite(CTF)/LNCaP-NF1-ChIP-Seq(Unpublished)/Homer/7.813211;NF1-halfsite(CTF)/LNCaP-NF1-ChIP-Seq(Unpublished)/Homer/7.060102;4-HWCTTGGCAC,BestGuess:NFIX/MA0671.1/Jaspar(0.916)/7.46809	NA
chr1:111733314-111734129	0.0637225	3.32624	0.872729	1	1	DHS_enhancer	NA	ENSG00000064703|DDX20;ENSG00000197852|FAM212B
chr1:111738329-111740514	0.0644416	5.85242	0.85276	1	1	DHS_promoter	NA	ENSG00000197852|FAM212B;ENSG00000227811|RP4-773A18.4
chr1:111755225-111756388	-0.233255	5.18883	0.391944	1	1	DHS_promoter	NF1(CTF)/LNCAP-NF1-ChIP-Seq(Unpublished)/Homer/8.962081;NF1(CTF)/LNCAP-NF1-ChIP-Seq(Unpublished)/Homer/8.547796;4-HWCTTGGCAC,BestGuess:NFIX/MA0671.1/Jaspar(0.916)/6.733806	ENSG00000064703|DDX20;ENSG00000197852|FAM212B
chr1:11176149-11176838	0.100475	2.76728	0.807191	1	1	DHS_enhancer	NA	ENSG00000198793|MTOR;ENSG00000120942|UBIAD1;ENSG00000226849|RP4-635E18.7;ENSG00000171824|EXOSC10;ENSG00000009724|MASP2;ENSG00000171819|ANGPTL7
chr1:111779203-111780150	0.276936	1.81782	0.495356	1	1	DHS_enhancer	NA	NA
chr1:11178077-11179234	0.0216833	2.8857	0.965368	1	1	DHS_enhancer	NA	ENSG00000171824|EXOSC10
chr1:111789113-111790198	-0.7383	2.9876	0.0438568	1	1	DHS_enhancer	NF1-halfsite(CTF)/LNCaP-NF1-ChIP-Seq(Unpublished)/Homer/7.353325	ENSG00000227811|RP4-773A18.4
chr1:111800999-111801972	0.171725	2.41532	0.61387	1	1	DHS_enhancer	NA	ENSG00000171385|KCND3;ENSG00000197852|FAM212B;ENSG00000064703|DDX20
chr1:111804514-111806297	0.218067	2.96391	0.483245	1	1	DHS_enhancer	ERG(ETS)/VCaP-ERG-ChIP-Seq(GSE14097)/Homer/6.627295;CEBP:AP1(bZIP)/ThioMac-CEBPb-ChIP-Seq(GSE21512)/Homer/7.403657	ENSG00000171385|KCND3;ENSG00000197852|FAM212B;ENSG00000064703|DDX20;ENSG00000227811|RP4-773A18.4
chr1:111810315-111811660	0.453484	2.42167	0.122584	1	1	DHS_enhancer	ETS1(ETS)/Jurkat-ETS1-ChIP-Seq(GSE17954)/Homer/7.229232;2-CAYTTCCTGT,BestGuess:ERG(ETS)/VCaP-ERG-ChIP-Seq(GSE14097)/Homer(0.967)/8.387411;1-GCCAAGCCAAAC,BestGuess:NF1:FOXA1(CTF,Forkhead)/LNCAP-FOXA1-ChIP-Seq(GSE27824)/Homer(0.788)/8.674018	NA
chr1:111841877-111842678	0.122307	2.06744	0.745685	1	1	DHS_enhancer	NA	NA
chr1:111849077-111849674	0.37183	2.05478	0.295136	1	1	unannotated	Stat3+il21(Stat)/CD4-Stat3-ChIP-Seq(GSE19198)/Homer/6.857779;Stat3(Stat)/mES-Stat3-ChIP-Seq(GSE11431)/Homer/7.699615;Stat3(Stat)/mES-Stat3-ChIP-Seq(GSE11431)/Homer/7.095195	NA
chr1:111855923-111856899	0.133641	2.4066	0.740128	1	1	DHS_enhancer	NA	NA
chr1:111863844-111865157	-0.039081	2.17499	0.943038	1	1	DHS_enhancer	NA	NA
chr1:11186635-11189564	-0.150219	3.23709	0.572311	1	1	DHS_enhancer	Stat3+il21(Stat)/CD4-Stat3-ChIP-Seq(GSE19198)/Homer/7.321628;Stat3+il21(Stat)/CD4-Stat3-ChIP-Seq(GSE19198)/Homer/7.32203;STAT4(Stat)/CD4-Stat4-ChIP-Seq(GSE22104)/Homer/6.207359;STAT4(Stat)/CD4-Stat4-ChIP-Seq(GSE22104)/Homer/5.740755	NA
chr1:111872811-111873688	-0.0755076	1.99093	0.866695	1	1	DHS_enhancer	1-GCCAAGCCAAAC,BestGuess:NF1:FOXA1(CTF,Forkhead)/LNCAP-FOXA1-ChIP-Seq(GSE27824)/Homer(0.788)/10.468114	NA
chr1:111880889-111882009	-0.163441	2.55257	0.620237	1	1	DHS_enhancer	NF1-halfsite(CTF)/LNCaP-NF1-ChIP-Seq(Unpublished)/Homer/7.060102;NF1-halfsite(CTF)/LNCaP-NF1-ChIP-Seq(Unpublished)/Homer/8.312297;1-GCCAAGCCAAAC,BestGuess:NF1:FOXA1(CTF,Forkhead)/LNCAP-FOXA1-ChIP-Seq(GSE27824)/Homer(0.788)/7.525104;4-HWCTTGGCAC,BestGuess:NFIX/MA0671.1/Jaspar(0.916)/7.359629	NA
chr1:111896974-111897693	0.337204	2.19077	0.272907	1	1	unannotated	NF1-halfsite(CTF)/LNCaP-NF1-ChIP-Seq(Unpublished)/Homer/7.519988;NF1-halfsite(CTF)/LNCaP-NF1-ChIP-Seq(Unpublished)/Homer/8.312297;EHF(ETS)/LoVo-EHF-ChIP-Seq(GSE49402)/Homer/8.098975;4-HWCTTGGCAC,BestGuess:NFIX/MA0671.1/Jaspar(0.916)/7.439103	NA
chr1:111904186-111905843	-0.00381478	3.10548	0.994744	1	1	DHS_enhancer	ETV1(ETS)/GIST48-ETV1-ChIP-Seq(GSE22441)/Homer/8.865232;EWS:FLI1-fusion(ETS)/SK_N_MC-EWS:FLI1-ChIP-Seq(SRA014231)/Homer/7.733182;ERG(ETS)/VCaP-ERG-ChIP-Seq(GSE14097)/Homer/7.933496;Elk4(ETS)/Hela-Elk4-ChIP-Seq(GSE31477)/Homer/8.289575;Elk1(ETS)/Hela-Elk1-ChIP-Seq(GSE31477)/Homer/8.718929;ETS(ETS)/Promoter/Homer/10.145412;ELF1(ETS)/Jurkat-ELF1-ChIP-Seq(SRA014231)/Homer/9.355707;Etv2(ETS)/ES-ER71-C…	NA
chr1:111918395-111920969	0.0209484	3.52007	0.957665	1	1	DHS_enhancer	NA	ENSG00000171385|KCND3
chr1:111928643-111929410	0.573259	1.9431	0.0436325	1	1	DHS_enhancer	NF1-halfsite(CTF)/LNCaP-NF1-ChIP-Seq(Unpublished)/Homer/6.794103;NF1-halfsite(CTF)/LNCaP-NF1-ChIP-Seq(Unpublished)/Homer/7.02687;1-GCCAAGCCAAAC,BestGuess:NF1:FOXA1(CTF,Forkhead)/LNCAP-FOXA1-ChIP-Seq(GSE27824)/Homer(0.788)/7.729181	NA
chr1:111937123-111938083	0.505749	2.06715	0.107968	1	1	DHS_enhancer	ETV1(ETS)/GIST48-ETV1-ChIP-Seq(GSE22441)/Homer/7.944084;ERG(ETS)/VCaP-ERG-ChIP-Seq(GSE14097)/Homer/8.489232;ETS(ETS)/Promoter/Homer/7.558143;SPDEF(ETS)/VCaP-SPDEF-ChIP-Seq(SRA014231)/Homer/7.633123;SPDEF(ETS)/VCaP-SPDEF-ChIP-Seq(SRA014231)/Homer/8.708692;EHF(ETS)/LoVo-EHF-ChIP-Seq(GSE49402)/Homer/8.682781;ELF1(ETS)/Jurkat-ELF1-ChIP-Seq(SRA014231)/Homer/7.428263;Etv2(ETS)/ES-ER71-ChIP-Seq(GSE59402…	NA
chr1:111942389-111943437	0.442084	1.92989	0.251357	1	1	DHS_enhancer	ERG(ETS)/VCaP-ERG-ChIP-Seq(GSE14097)/Homer/7.193811;EHF(ETS)/LoVo-EHF-ChIP-Seq(GSE49402)/Homer/8.439954;EWS:ERG-fusion(ETS)/CADO_ES1-EWS:ERG-ChIP-Seq(SRA014231)/Homer/8.51237;Etv2(ETS)/ES-ER71-ChIP-Seq(GSE59402)/Homer(0.967)/7.474748;Fli1(ETS)/CD8-FLI-ChIP-Seq(GSE20898)/Homer/6.152732;ETS1(ETS)/Jurkat-ETS1-ChIP-Seq(GSE17954)/Homer/7.816195	NA
chr1:111948007-111949077	-0.176811	3.02199	0.543201	1	1	DHS_enhancer	PU.1(ETS)/ThioMac-PU.1-ChIP-Seq(GSE21512)/Homer/9.699025	ENSG00000171385|KCND3
chr1:111960461-111961260	0.181152	2.16615	0.608649	1	1	DHS_enhancer	NA	NA
chr1:111968495-111969348	0.348669	1.90128	0.291633	1	1	unannotated	NA	NA
chr1:111989110-111991830	-0.212344	5.03647	0.37169	1	1	DHS_promoter	NF1-halfsite(CTF)/LNCaP-NF1-ChIP-Seq(Unpublished)/Homer/7.187524	ENSG00000171385|KCND3;ENSG00000231437|RP11-88H9.2
chr1:112004649-112005703	-0.404217	2.21962	0.228783	1	1	DHS_enhancer	NF1-halfsite(CTF)/LNCaP-NF1-ChIP-Seq(Unpublished)/Homer/6.960405;1-GCCAAGCCAAAC,BestGuess:NF1:FOXA1(CTF,Forkhead)/LNCAP-FOXA1-ChIP-Seq(GSE27824)/Homer(0.788)/7.629019	ENSG00000231437|RP11-88H9.2;ENSG00000171385|KCND3
chr1:112011229-112012064	0.102237	2.30773	0.848412	1	1	DHS_enhancer	Stat3(Stat)/mES-Stat3-ChIP-Seq(GSE11431)/Homer/7.232254	ENSG00000171385|KCND3
chr1:112025346-112026360	-0.205698	2.29026	0.483212	1	1	DHS_enhancer	NF1-halfsite(CTF)/LNCaP-NF1-ChIP-Seq(Unpublished)/Homer/6.960405;SPDEF(ETS)/VCaP-SPDEF-ChIP-Seq(SRA014231)/Homer/7.399374;CEBP:AP1(bZIP)/ThioMac-CEBPb-ChIP-Seq(GSE21512)/Homer/6.485288;4-HWCTTGGCAC,BestGuess:NFIX/MA0671.1/Jaspar(0.916)/7.326491	NA
chr1:112041391-112042277	0.344831	2.01136	0.2221	0	1	DHS_enhancer	NF1-halfsite(CTF)/LNCaP-NF1-ChIP-Seq(Unpublished)/Homer/7.753075	NA
chr1:112054403-112054971	-1.06568	2.37224	0.0166369	1	1	DHS_enhancer	ETV1(ETS)/GIST48-ETV1-ChIP-Seq(GSE22441)/Homer/6.306663;ETV1(ETS)/GIST48-ETV1-ChIP-Seq(GSE22441)/Homer/7.214874;Stat3+il21(Stat)/CD4-Stat3-ChIP-Seq(GSE19198)/Homer/8.823317;Stat3+il21(Stat)/CD4-Stat3-ChIP-Seq(GSE19198)/Homer/9.452064;NF1-halfsite(CTF)/LNCaP-NF1-ChIP-Seq(Unpublished)/Homer/7.813211;NF1-halfsite(CTF)/LNCaP-NF1-ChIP-Seq(Unpublished)/Homer/8.312297;NF1-halfsite(CTF)/LNCaP-NF1-ChIP-Se…	NA
chr1:112067236-112069540	-0.00471212	3.08741	0.995629	1	1	unannotated	ETV1(ETS)/GIST48-ETV1-ChIP-Seq(GSE22441)/Homer/7.632655;NF1-halfsite(CTF)/LNCaP-NF1-ChIP-Seq(Unpublished)/Homer/6.960405;ERG(ETS)/VCaP-ERG-ChIP-Seq(GSE14097)/Homer/7.232365;SPDEF(ETS)/VCaP-SPDEF-ChIP-Seq(SRA014231)/Homer/7.204104;ETS1(ETS)/Jurkat-ETS1-ChIP-Seq(GSE17954)/Homer/6.528864;GABPA(ETS)/Jurkat-GABPa-ChIP-Seq(GSE17954)/Homer/6.787611;1-GCCAAGCCAAAC,BestGuess:NF1:FOXA1(CTF,Forkhead)/LNCAP-…	NA
chr1:112077014-112078537	0.0194343	2.42949	0.969316	1	1	unannotated	NA	NA
chr1:112133419-112135263	-0.258168	2.89673	0.303785	1	1	unannotated	NA	NA
chr1:1121814-1122609	0.3459	3.0834	0.227513	1	1	unannotated	NF1-halfsite(CTF)/LNCaP-NF1-ChIP-Seq(Unpublished)/Homer/7.24766;NF1-halfsite(CTF)/LNCaP-NF1-ChIP-Seq(Unpublished)/Homer/7.24766;4-HWCTTGGCAC,BestGuess:NFIX/MA0671.1/Jaspar(0.916)/6.74481	NA
chr1:112196773-112197968	-0.161049	2.14669	0.631707	1	1	unannotated	NA	NA
chr1:112243318-112244170	0.191793	2.24922	0.601609	1	1	unannotated	ETV1(ETS)/GIST48-ETV1-ChIP-Seq(GSE22441)/Homer/7.805124;NF1-halfsite(CTF)/LNCaP-NF1-ChIP-Seq(Unpublished)/Homer/7.253989;ERG(ETS)/VCaP-ERG-ChIP-Seq(GSE14097)/Homer/8.345214;Etv2(ETS)/ES-ER71-ChIP-Seq(GSE59402)/Homer(0.967)/7.262134;Etv2(ETS)/ES-ER71-ChIP-Seq(GSE59402)/Homer(0.967)/7.323418;GABPA(ETS)/Jurkat-GABPa-ChIP-Seq(GSE17954)/Homer/6.8666;2-CAYTTCCTGT,BestGuess:ERG(ETS)/VCaP-ERG-ChIP-Seq(GS…	NA
chr1:112248217-112249279	0.564976	2.23828	0.0373689	1	1	unannotated	NA	NA
chr1:112264023-112264981	-0.765435	2.6901	0.0190074	1	1	DHS_enhancer	ETV1(ETS)/GIST48-ETV1-ChIP-Seq(GSE22441)/Homer/6.928214;NF1-halfsite(CTF)/LNCaP-NF1-ChIP-Seq(Unpublished)/Homer/7.060102;NF1-halfsite(CTF)/LNCaP-NF1-ChIP-Seq(Unpublished)/Homer/8.312297;PU.1(ETS)/ThioMac-PU.1-ChIP-Seq(GSE21512)/Homer/8.581657;4-HWCTTGGCAC,BestGuess:NFIX/MA0671.1/Jaspar(0.916)/7.341647	NA
chr1:112300362-112301504	0.0244442	2.10283	0.965521	1	1	unannotated	NA	NA
chr1:112308365-112309675	0.14908	2.10621	0.74293	1	1	DHS_enhancer	PU.1(ETS)/ThioMac-PU.1-ChIP-Seq(GSE21512)/Homer/7.616076	NA
chr1:112316204-112318261	-0.307524	3.44294	0.166518	1	1	DHS_enhancer	NA	ENSG00000231246|RP5-965F6.2
chr1:112324934-112326111	0.207838	2.54656	0.490031	1	1	DHS_enhancer	SPDEF(ETS)/VCaP-SPDEF-ChIP-Seq(SRA014231)/Homer/7.257639	NA
chr1:112332509-112333249	-0.140649	2.01548	0.755531	1	1	DHS_enhancer	NA	NA
chr1:112336644-112337496	-0.407246	2.19322	0.173385	1	1	DHS_enhancer	Stat3+il21(Stat)/CD4-Stat3-ChIP-Seq(GSE19198)/Homer/6.789659;Stat3+il21(Stat)/CD4-Stat3-ChIP-Seq(GSE19198)/Homer/7.307962;Stat3(Stat)/mES-Stat3-ChIP-Seq(GSE11431)/Homer/7.254195;STAT4(Stat)/CD4-Stat4-ChIP-Seq(GSE22104)/Homer/5.781393;STAT4(Stat)/CD4-Stat4-ChIP-Seq(GSE22104)/Homer/6.611207;EHF(ETS)/LoVo-EHF-ChIP-Seq(GSE49402)/Homer/7.598408;PU.1(ETS)/ThioMac-PU.1-ChIP-Seq(GSE21512)/Homer/9.998191	NA
chr1:112358819-112359454	0.0203425	2.36667	0.972786	1	1	DHS_enhancer	Stat3(Stat)/mES-Stat3-ChIP-Seq(GSE11431)/Homer/7.160186;EHF(ETS)/LoVo-EHF-ChIP-Seq(GSE49402)/Homer/7.22154;AP-1(bZIP)/ThioMac-PU.1-ChIP-Seq(GSE21512)/Homer/6.058438	ENSG00000231246|RP5-965F6.2
chr1:112359759-112360823	-1.11516	3.81929	0.00206848	1	1	unannotated	Stat3+il21(Stat)/CD4-Stat3-ChIP-Seq(GSE19198)/Homer/7.018953;Stat3(Stat)/mES-Stat3-ChIP-Seq(GSE11431)/Homer/7.968718;Stat3(Stat)/mES-Stat3-ChIP-Seq(GSE11431)/Homer/7.325954;STAT4(Stat)/CD4-Stat4-ChIP-Seq(GSE22104)/Homer/6.170082;MafK(bZIP)/C2C12-MafK-ChIP-Seq(GSE36030)/Homer/8.503189	NA
chr1:112369690-112370148	0.11133	2.90427	0.77299	1	1	unannotated	NF1-halfsite(CTF)/LNCaP-NF1-ChIP-Seq(Unpublished)/Homer/7.353325;NF1-halfsite(CTF)/LNCaP-NF1-ChIP-Seq(Unpublished)/Homer/6.794103	NA
chr1:112388426-112390134	-0.613654	4.40194	0.0373024	1	1	DHS_enhancer	Fra1(bZIP)/BT549-Fra1-ChIP-Seq(GSE46166)/Homer/8.299014;Fra1(bZIP)/BT549-Fra1-ChIP-Seq(GSE46166)/Homer/7.93399;Fra1(bZIP)/BT549-Fra1-ChIP-Seq(GSE46166)/Homer/8.185441;Fra1(bZIP)/BT549-Fra1-ChIP-Seq(GSE46166)/Homer/8.344524;Atf3(bZIP)/GBM-ATF3-ChIP-Seq(GSE33912)/Homer/9.303161;Atf3(bZIP)/GBM-ATF3-ChIP-Seq(GSE33912)/Homer/7.451956;Atf3(bZIP)/GBM-ATF3-ChIP-Seq(GSE33912)/Homer/7.338155;Atf3(bZIP)/GBM…	ENSG00000143079|CTTNBP2NL;ENSG00000134245|WNT2B;ENSG00000155366|RHOC
chr1:112390804-112391306	-0.00679855	3.5384	0.988942	1	1	unannotated	ERG(ETS)/VCaP-ERG-ChIP-Seq(GSE14097)/Homer/6.447322;ERG(ETS)/VCaP-ERG-ChIP-Seq(GSE14097)/Homer/8.108227;SPDEF(ETS)/VCaP-SPDEF-ChIP-Seq(SRA014231)/Homer/8.184676;EHF(ETS)/LoVo-EHF-ChIP-Seq(GSE49402)/Homer/8.243496;2-CAYTTCCTGT,BestGuess:ERG(ETS)/VCaP-ERG-ChIP-Seq(GSE14097)/Homer(0.967)/8.737475	NA
chr1:112395863-112396692	-0.0342379	4.32698	0.928684	1	1	DHS_promoter	NA	CATG00000071908|CATG00000071908.1;ENSG00000143079|CTTNBP2NL
chr1:112464439-112466598	0.042004	4.36309	0.913227	1	1	DHS_enhancer	NA	NA
chr1:1124667-1126185	0.110297	3.28064	0.742686	1	1	unannotated	NA	NA
chr1:112501704-112502387	-0.0634879	3.47616	0.873337	1	1	DHS_promoter	NA	NA
chr1:112508621-112509580	0.27143	3.12439	0.355537	1	1	DHS_promoter	ETV1(ETS)/GIST48-ETV1-ChIP-Seq(GSE22441)/Homer/7.379266;EWS:FLI1-fusion(ETS)/SK_N_MC-EWS:FLI1-ChIP-Seq(SRA014231)/Homer/6.690021;Elk4(ETS)/Hela-Elk4-ChIP-Seq(GSE31477)/Homer/7.746543;Elk1(ETS)/Hela-Elk1-ChIP-Seq(GSE31477)/Homer/7.571708;ELF1(ETS)/Jurkat-ELF1-ChIP-Seq(SRA014231)/Homer/7.753806;Fli1(ETS)/CD8-FLI-ChIP-Seq(GSE20898)/Homer/6.754213;GABPA(ETS)/Jurkat-GABPa-ChIP-Seq(GSE17954)/Homer/7.23…	ENSG00000134245|WNT2B
chr1:112544039-112545092	-0.205659	2.54781	0.693093	1	1	DHS_enhancer	NA	ENSG00000155366|RHOC;ENSG00000155367|PPM1J;ENSG00000134245|WNT2B;ENSG00000007341|ST7L;ENSG00000116489|CAPZA1;ENSG00000273483|RP4-671G15.2
chr1:112618658-112620460	-0.0303658	4.55031	0.934697	1	1	DHS_promoter	NF1-halfsite(CTF)/LNCaP-NF1-ChIP-Seq(Unpublished)/Homer/7.353325;NF1-halfsite(CTF)/LNCaP-NF1-ChIP-Seq(Unpublished)/Homer/6.794103	ENSG00000007341|ST7L;ENSG00000116489|CAPZA1
chr1:11262215-11262980	-0.255022	4.65899	0.409873	1	1	DHS_promoter	NA	CATG00000018241|CATG00000018241.1;ENSG00000198793|MTOR
chr1:112673554-112675723	0.0572351	4.64992	0.844371	1	1	DHS_promoter	NF1(CTF)/LNCAP-NF1-ChIP-Seq(Unpublished)/Homer/9.600272;NF1(CTF)/LNCAP-NF1-ChIP-Seq(Unpublished)/Homer/11.323198	ENSG00000155363|MOV10
chr1:112688777-112690146	0.0946841	2.37033	0.853461	1	1	DHS_enhancer	NA	NA
chr1:112700757-112701111	0.178731	2.91239	0.566374	1	1	DHS_enhancer	NF1(CTF)/LNCAP-NF1-ChIP-Seq(Unpublished)/Homer/12.313954;NF1(CTF)/LNCAP-NF1-ChIP-Seq(Unpublished)/Homer/12.495954	ENSG00000134245|WNT2B;ENSG00000116489|CAPZA1
chr1:112704471-112705541	-0.492776	5.83247	0.146501	1	1	unannotated	ETV1(ETS)/GIST48-ETV1-ChIP-Seq(GSE22441)/Homer/7.287078;ERG(ETS)/VCaP-ERG-ChIP-Seq(GSE14097)/Homer/7.899006;EHF(ETS)/LoVo-EHF-ChIP-Seq(GSE49402)/Homer/9.303488;ELF1(ETS)/Jurkat-ELF1-ChIP-Seq(SRA014231)/Homer/6.968307;PU.1(ETS)/ThioMac-PU.1-ChIP-Seq(GSE21512)/Homer/8.333011;PU.1(ETS)/ThioMac-PU.1-ChIP-Seq(GSE21512)/Homer/11.035433;Etv2(ETS)/ES-ER71-ChIP-Seq(GSE59402)/Homer(0.967)/7.63171;Fli1(ETS)…	NA
chr1:112706863-112707622	0.0586956	4.61239	0.868116	1	1	DHS_promoter	4-HWCTTGGCAC,BestGuess:NFIX/MA0671.1/Jaspar(0.916)/7.326674	ENSG00000155366|RHOC
chr1:112714872-112715957	-0.0622229	5.1203	0.883685	1	1	DHS_promoter	NF1(CTF)/LNCAP-NF1-ChIP-Seq(Unpublished)/Homer/10.439707;NF1(CTF)/LNCAP-NF1-ChIP-Seq(Unpublished)/Homer/10.817529	ENSG00000155367|PPM1J;ENSG00000261595|RP11-426L16.9;ENSG00000271810|RP11-426L16.10
chr1:112716311-112716589	-0.105591	2.83758	0.792967	1	1	DHS_promoter	1-GCCAAGCCAAAC,BestGuess:NF1:FOXA1(CTF,Forkhead)/LNCAP-FOXA1-ChIP-Seq(GSE27824)/Homer(0.788)/7.834796	NA
chr1:112718721-112719157	0.0817467	3.44359	0.822074	1	1	unannotated	NF1-halfsite(CTF)/LNCaP-NF1-ChIP-Seq(Unpublished)/Homer/7.24766	NA
chr1:112722182-112723695	-0.0882165	3.69346	0.795633	1	1	DHS_enhancer	ETV1(ETS)/GIST48-ETV1-ChIP-Seq(GSE22441)/Homer/7.287078;ERG(ETS)/VCaP-ERG-ChIP-Seq(GSE14097)/Homer/7.899006;EHF(ETS)/LoVo-EHF-ChIP-Seq(GSE49402)/Homer/9.303488;ELF1(ETS)/Jurkat-ELF1-ChIP-Seq(SRA014231)/Homer/6.968307;PU.1(ETS)/ThioMac-PU.1-ChIP-Seq(GSE21512)/Homer/11.035433;Etv2(ETS)/ES-ER71-ChIP-Seq(GSE59402)/Homer(0.967)/7.900741;Fli1(ETS)/CD8-FLI-ChIP-Seq(GSE20898)/Homer/6.276471;ETS1(ETS)/Jur…	NA
chr1:11272753-11273880	0.178161	4.42204	0.559827	1	1	DHS_promoter	NA	ENSG00000120942|UBIAD1;ENSG00000198793|MTOR
chr1:112727599-112728299	0.218175	1.9715	0.536341	1	1	DHS_enhancer	Fosl2(bZIP)/3T3L1-Fosl2-ChIP-Seq(GSE56872)/Homer/7.066734	NA
chr1:112743264-112744667	0.123246	3.34042	0.682505	1	1	DHS_promoter	NA	NA
chr1:1127524-1128738	0.171266	2.74414	0.637886	1	1	DHS_promoter	NF1-halfsite(CTF)/LNCaP-NF1-ChIP-Seq(Unpublished)/Homer/8.312297;4-HWCTTGGCAC,BestGuess:NFIX/MA0671.1/Jaspar(0.916)/7.439103	CATG00000043041|CATG00000043041.1;ENSG00000272141|RP11-465B22.8
chr1:112756830-112759282	0.0738556	3.26811	0.814143	1	1	DHS_enhancer	NA	ENSG00000155367|PPM1J;ENSG00000155366|RHOC;ENSG00000155380|SLC16A1
chr1:112762213-112763129	0.0246974	2.12754	0.960984	1	1	DHS_enhancer	ETV1(ETS)/GIST48-ETV1-ChIP-Seq(GSE22441)/Homer/9.814017;EWS:FLI1-fusion(ETS)/SK_N_MC-EWS:FLI1-ChIP-Seq(SRA014231)/Homer/8.888215;NF1-halfsite(CTF)/LNCaP-NF1-ChIP-Seq(Unpublished)/Homer/7.746746;ERG(ETS)/VCaP-ERG-ChIP-Seq(GSE14097)/Homer/8.694302;Elk4(ETS)/Hela-Elk4-ChIP-Seq(GSE31477)/Homer/8.668229;Elk1(ETS)/Hela-Elk1-ChIP-Seq(GSE31477)/Homer/8.881939;ETS(ETS)/Promoter/Homer/10.852686;ELF1(ETS)/J…	ENSG00000184599|FAM19A3;ENSG00000134245|WNT2B
chr1:112770586-112771678	0.296334	2.34034	0.365721	1	1	DHS_enhancer	ERG(ETS)/VCaP-ERG-ChIP-Seq(GSE14097)/Homer/6.959397;ETV1(ETS)/GIST48-ETV1-ChIP-Seq(GSE22441)/Homer/6.683871	NA
chr1:112793521-112794614	-0.045654	2.31972	0.938001	1	1	DHS_enhancer	NF1-halfsite(CTF)/LNCaP-NF1-ChIP-Seq(Unpublished)/Homer/7.253989;NF1-halfsite(CTF)/LNCaP-NF1-ChIP-Seq(Unpublished)/Homer/7.813211;4-HWCTTGGCAC,BestGuess:NFIX/MA0671.1/Jaspar(0.916)/6.905756	ENSG00000155367|PPM1J
chr1:11279799-11281326	0.0920808	2.35065	0.807244	1	1	DHS_enhancer	CEBP(bZIP)/ThioMac-CEBPb-ChIP-Seq(GSE21512)/Homer/6.760316;1-DATTGCGCAA,BestGuess:CEBPE/MA0837.1/Jaspar(0.936)/7.316435	ENSG00000083444|PLOD1
chr1:112804223-112805826	0.0765477	3.12276	0.817924	1	1	DHS_enhancer	NA	ENSG00000155367|PPM1J
chr1:112809046-112809698	-0.0418704	2.18698	0.931196	1	1	DHS_enhancer	NF1-halfsite(CTF)/LNCaP-NF1-ChIP-Seq(Unpublished)/Homer/8.312297;NF1-halfsite(CTF)/LNCaP-NF1-ChIP-Seq(Unpublished)/Homer/7.519988;4-HWCTTGGCAC,BestGuess:NFIX/MA0671.1/Jaspar(0.916)/7.46809	NA
chr1:11281648-11282431	-0.651487	2.04696	0.0364249	1	1	DHS_enhancer	NF1(CTF)/LNCAP-NF1-ChIP-Seq(Unpublished)/Homer/8.099629;1-GCCAAGCCAAAC,BestGuess:NF1:FOXA1(CTF,Forkhead)/LNCAP-FOXA1-ChIP-Seq(GSE27824)/Homer(0.788)/7.603434	ENSG00000083444|PLOD1
chr1:112849271-112850143	0.0238662	2.26538	0.96491	1	1	DHS_promoter	NA	ENSG00000215866|RP11-426L16.8;ENSG00000224167|RP3-522D1.1
chr1:112878340-112880177	-0.103386	3.27966	0.756189	1	1	DHS_enhancer	NF1(CTF)/LNCAP-NF1-ChIP-Seq(Unpublished)/Homer/7.917431;2-CAYTTCCTGT,BestGuess:ERG(ETS)/VCaP-ERG-ChIP-Seq(GSE14097)/Homer(0.967)/8.371379;1-GCCAAGCCAAAC,BestGuess:NF1:FOXA1(CTF,Forkhead)/LNCAP-FOXA1-ChIP-Seq(GSE27824)/Homer(0.788)/7.932108	ENSG00000226419|RP11-31F15.1;ENSG00000238198|RP11-31F15.2;ENSG00000155380|SLC16A1
chr1:112880882-112881285	0.16035	2.39792	0.673553	1	1	DHS_enhancer	NF1-halfsite(CTF)/LNCaP-NF1-ChIP-Seq(Unpublished)/Homer/8.312297;NF1-halfsite(CTF)/LNCaP-NF1-ChIP-Seq(Unpublished)/Homer/7.519988;4-HWCTTGGCAC,BestGuess:NFIX/MA0671.1/Jaspar(0.916)/7.46809	ENSG00000238198|RP11-31F15.2;ENSG00000155380|SLC16A1
chr1:112886937-112888150	-0.103574	2.24139	0.823616	1	1	DHS_enhancer	STAT4(Stat)/CD4-Stat4-ChIP-Seq(GSE22104)/Homer/6.643097;STAT4(Stat)/CD4-Stat4-ChIP-Seq(GSE22104)/Homer/6.765895	ENSG00000155380|SLC16A1;ENSG00000226419|RP11-31F15.1;ENSG00000238198|RP11-31F15.2
chr1:11294485-11295951	0.0681174	2.40651	0.870936	1	1	DHS_enhancer	ETV1(ETS)/GIST48-ETV1-ChIP-Seq(GSE22441)/Homer/6.726426;Stat3+il21(Stat)/CD4-Stat3-ChIP-Seq(GSE19198)/Homer/10.991893;Stat3+il21(Stat)/CD4-Stat3-ChIP-Seq(GSE19198)/Homer/9.35028;Stat3+il21(Stat)/CD4-Stat3-ChIP-Seq(GSE19198)/Homer/9.63449;Stat3+il21(Stat)/CD4-Stat3-ChIP-Seq(GSE19198)/Homer/11.222685;ERG(ETS)/VCaP-ERG-ChIP-Seq(GSE14097)/Homer/6.733981;Stat3(Stat)/mES-Stat3-ChIP-Seq(GSE11431)/Homer/…	ENSG00000120942|UBIAD1
chr1:11301621-11302810	-0.0415469	2.05399	0.934974	1	1	DHS_enhancer	NF1-halfsite(CTF)/LNCaP-NF1-ChIP-Seq(Unpublished)/Homer/7.02687;STAT4(Stat)/CD4-Stat4-ChIP-Seq(GSE22104)/Homer/6.930327;STAT4(Stat)/CD4-Stat4-ChIP-Seq(GSE22104)/Homer/6.478665	ENSG00000120942|UBIAD1;ENSG00000198793|MTOR
chr1:113042000-113043141	-0.411557	3.56704	0.209927	1	1	DHS_enhancer	ETV1(ETS)/GIST48-ETV1-ChIP-Seq(GSE22441)/Homer/7.554078;EWS:FLI1-fusion(ETS)/SK_N_MC-EWS:FLI1-ChIP-Seq(SRA014231)/Homer/10.177429;ERG(ETS)/VCaP-ERG-ChIP-Seq(GSE14097)/Homer/9.693652;Elk4(ETS)/Hela-Elk4-ChIP-Seq(GSE31477)/Homer/6.689879;Elk1(ETS)/Hela-Elk1-ChIP-Seq(GSE31477)/Homer/6.942573;SPDEF(ETS)/VCaP-SPDEF-ChIP-Seq(SRA014231)/Homer/8.393262;EHF(ETS)/LoVo-EHF-ChIP-Seq(GSE49402)/Homer/9.013912;…	ENSG00000198799|LRIG2;ENSG00000155380|SLC16A1;ENSG00000238198|RP11-31F15.2
chr1:113058787-113059865	0.0874097	2.14961	0.830833	1	1	DHS_enhancer	NA	ENSG00000155380|SLC16A1;ENSG00000238198|RP11-31F15.2
chr1:113072615-113073803	0.073543	5.04905	0.83071	1	1	DHS_promoter	NA	ENSG00000198799|LRIG2;ENSG00000238198|RP11-31F15.2
chr1:11311442-11312697	-0.0850163	2.65015	0.829319	1	1	DHS_enhancer	ETV1(ETS)/GIST48-ETV1-ChIP-Seq(GSE22441)/Homer/8.128605;EWS:FLI1-fusion(ETS)/SK_N_MC-EWS:FLI1-ChIP-Seq(SRA014231)/Homer/8.777127;ERG(ETS)/VCaP-ERG-ChIP-Seq(GSE14097)/Homer/8.388482;SPDEF(ETS)/VCaP-SPDEF-ChIP-Seq(SRA014231)/Homer/8.984434;EHF(ETS)/LoVo-EHF-ChIP-Seq(GSE49402)/Homer/8.672933;ELF1(ETS)/Jurkat-ELF1-ChIP-Seq(SRA014231)/Homer/7.309778;Etv2(ETS)/ES-ER71-ChIP-Seq(GSE59402)/Homer(0.967)/7.…	ENSG00000226849|RP4-635E18.7;ENSG00000120942|UBIAD1;ENSG00000198793|MTOR;ENSG00000171824|EXOSC10;ENSG00000171819|ANGPTL7
chr1:113140584-113141218	0.285934	2.14764	0.374886	1	1	DHS_enhancer	NF1-halfsite(CTF)/LNCaP-NF1-ChIP-Seq(Unpublished)/Homer/7.293189;NF1-halfsite(CTF)/LNCaP-NF1-ChIP-Seq(Unpublished)/Homer/7.292869	NA
chr1:113145792-113148158	0.0926787	3.33304	0.762624	1	1	DHS_enhancer	ETV1(ETS)/GIST48-ETV1-ChIP-Seq(GSE22441)/Homer/7.466767;ERG(ETS)/VCaP-ERG-ChIP-Seq(GSE14097)/Homer/7.814922;ETS:RUNX(ETS,Runt)/Jurkat-RUNX1-ChIP-Seq(GSE17954)/Homer/13.169043;SPDEF(ETS)/VCaP-SPDEF-ChIP-Seq(SRA014231)/Homer/7.579589;Ets1-distal(ETS)/CD4+-PolII-ChIP-Seq(Barski_et_al.)/Homer/9.57945;Etv2(ETS)/ES-ER71-ChIP-Seq(GSE59402)/Homer(0.967)/7.796383;Fli1(ETS)/CD8-FLI-ChIP-Seq(GSE20898)/Homer…	ENSG00000198799|LRIG2;ENSG00000116489|CAPZA1;ENSG00000236887|RP11-389O22.5
chr1:113170690-113171864	-0.118294	2.14668	0.783405	1	1	unannotated	NA	NA
chr1:113177581-113178827	-0.172038	2.31618	0.682205	1	1	DHS_enhancer	ETV1(ETS)/GIST48-ETV1-ChIP-Seq(GSE22441)/Homer/8.023909;ERG(ETS)/VCaP-ERG-ChIP-Seq(GSE14097)/Homer/6.884621;Elk4(ETS)/Hela-Elk4-ChIP-Seq(GSE31477)/Homer/7.175177;Elk1(ETS)/Hela-Elk1-ChIP-Seq(GSE31477)/Homer/7.965091;ELF1(ETS)/Jurkat-ELF1-ChIP-Seq(SRA014231)/Homer/7.195511;Fli1(ETS)/CD8-FLI-ChIP-Seq(GSE20898)/Homer/6.355011;GABPA(ETS)/Jurkat-GABPa-ChIP-Seq(GSE17954)/Homer/7.534105	ENSG00000198799|LRIG2;ENSG00000236887|RP11-389O22.5
chr1:113189689-113190746	0.20245	1.96756	0.560683	1	1	unannotated	ERG(ETS)/VCaP-ERG-ChIP-Seq(GSE14097)/Homer/6.519206;Fra1(bZIP)/BT549-Fra1-ChIP-Seq(GSE46166)/Homer/7.712932;Fra1(bZIP)/BT549-Fra1-ChIP-Seq(GSE46166)/Homer/7.412282;Atf3(bZIP)/GBM-ATF3-ChIP-Seq(GSE33912)/Homer/8.284247;Atf3(bZIP)/GBM-ATF3-ChIP-Seq(GSE33912)/Homer/8.302804;BATF(bZIP)/Th17-BATF-ChIP-Seq(GSE39756)/Homer/7.652237;BATF(bZIP)/Th17-BATF-ChIP-Seq(GSE39756)/Homer/6.445482;BATF(bZIP)/Th17-B…	NA
chr1:113216739-113218487	-0.100859	2.90097	0.739186	1	1	DHS_enhancer	NA	NA
chr1:11324608-11325364	0.172238	1.95414	0.643314	1	1	DHS_enhancer	ETV1(ETS)/GIST48-ETV1-ChIP-Seq(GSE22441)/Homer/6.540285;ERG(ETS)/VCaP-ERG-ChIP-Seq(GSE14097)/Homer/7.531929;EHF(ETS)/LoVo-EHF-ChIP-Seq(GSE49402)/Homer/7.407583;Fli1(ETS)/CD8-FLI-ChIP-Seq(GSE20898)/Homer/5.947891;2-CAYTTCCTGT,BestGuess:ERG(ETS)/VCaP-ERG-ChIP-Seq(GSE14097)/Homer(0.967)/8.899345	ENSG00000198793|MTOR
chr1:113247556-113248363	0.13211	2.12339	0.743889	1	1	DHS_enhancer	ETV1(ETS)/GIST48-ETV1-ChIP-Seq(GSE22441)/Homer/7.401391;Stat3+il21(Stat)/CD4-Stat3-ChIP-Seq(GSE19198)/Homer/8.615136;Stat3+il21(Stat)/CD4-Stat3-ChIP-Seq(GSE19198)/Homer/8.736757;ERG(ETS)/VCaP-ERG-ChIP-Seq(GSE14097)/Homer/7.584408;Stat3(Stat)/mES-Stat3-ChIP-Seq(GSE11431)/Homer/9.011069;Stat3(Stat)/mES-Stat3-ChIP-Seq(GSE11431)/Homer/9.428902;STAT1(Stat)/HelaS3-STAT1-ChIP-Seq(GSE12782)/Homer/9.29278…	NA
chr1:113255405-113256702	-0.0757712	2.2657	0.869959	1	1	DHS_enhancer	ETV1(ETS)/GIST48-ETV1-ChIP-Seq(GSE22441)/Homer/7.553231;ERG(ETS)/VCaP-ERG-ChIP-Seq(GSE14097)/Homer/7.833139;GABPA(ETS)/Jurkat-GABPa-ChIP-Seq(GSE17954)/Homer/6.751937	NA
chr1:113265795-113267569	-0.0983254	2.64888	0.76289	1	1	DHS_enhancer	NA	NA
chr1:11326944-11327892	-0.114778	2.22518	0.77962	1	1	unannotated	Stat3+il21(Stat)/CD4-Stat3-ChIP-Seq(GSE19198)/Homer/6.843805;NF1-halfsite(CTF)/LNCaP-NF1-ChIP-Seq(Unpublished)/Homer/7.24766;Stat3(Stat)/mES-Stat3-ChIP-Seq(GSE11431)/Homer/7.579031;Stat3(Stat)/mES-Stat3-ChIP-Seq(GSE11431)/Homer/8.170431;STAT4(Stat)/CD4-Stat4-ChIP-Seq(GSE22104)/Homer/6.901606;STAT4(Stat)/CD4-Stat4-ChIP-Seq(GSE22104)/Homer/6.363363;4-HWCTTGGCAC,BestGuess:NFIX/MA0671.1/Jaspar(0.916)…	NA
chr1:1133052-1133779	-0.166528	2.71135	0.695284	1	1	DHS_enhancer	NF1-halfsite(CTF)/LNCaP-NF1-ChIP-Seq(Unpublished)/Homer/8.312297;NF1-halfsite(CTF)/LNCaP-NF1-ChIP-Seq(Unpublished)/Homer/7.519988;4-HWCTTGGCAC,BestGuess:NFIX/MA0671.1/Jaspar(0.916)/7.341647	NA
chr1:113327385-113328790	0.00165697	2.36797	0.998319	1	1	DHS_enhancer	NA	ENSG00000118655|DCLRE1B;ENSG00000081026|MAGI3
chr1:11334397-11335845	0.00252946	3.12099	0.99606	1	1	DHS_enhancer	NA	ENSG00000142655|PEX14
chr1:113364067-113365300	-0.0258967	2.11272	0.961526	1	1	DHS_enhancer	NA	NA
chr1:113389833-113391531	-0.0350915	5.82439	0.9332	1	1	DHS_promoter	NA	CATG00000072246|CATG00000072246.1;ENSG00000081026|MAGI3
chr1:11339341-11340248	0.0877454	2.66465	0.821924	1	1	DHS_enhancer	NA	NA
chr1:11345188-11346671	0.00761509	2.65508	0.988611	1	1	DHS_enhancer	NA	ENSG00000271895|RP4-635E18.8
chr1:11350006-11350946	-0.0253037	2.12551	0.962799	1	1	DHS_enhancer	ETV1(ETS)/GIST48-ETV1-ChIP-Seq(GSE22441)/Homer/6.382886;ERG(ETS)/VCaP-ERG-ChIP-Seq(GSE14097)/Homer/7.534363;EHF(ETS)/LoVo-EHF-ChIP-Seq(GSE49402)/Homer/7.640437;PU.1(ETS)/ThioMac-PU.1-ChIP-Seq(GSE21512)/Homer/9.281256;Etv2(ETS)/ES-ER71-ChIP-Seq(GSE59402)/Homer(0.967)/7.488431;Fli1(ETS)/CD8-FLI-ChIP-Seq(GSE20898)/Homer/5.922009;ETS1(ETS)/Jurkat-ETS1-ChIP-Seq(GSE17954)/Homer/9.1789;Fra1(bZIP)/BT549-…	NA
chr1:11355370-11356448	-0.0193414	2.33614	0.970012	1	1	DHS_enhancer	SPDEF(ETS)/VCaP-SPDEF-ChIP-Seq(SRA014231)/Homer/7.399374	ENSG00000198793|MTOR;ENSG00000120942|UBIAD1
chr1:1136850-1138158	0.114472	2.52798	0.787149	1	1	DHS_enhancer	Stat3+il21(Stat)/CD4-Stat3-ChIP-Seq(GSE19198)/Homer/9.562299;Stat3+il21(Stat)/CD4-Stat3-ChIP-Seq(GSE19198)/Homer/9.749961;Stat3(Stat)/mES-Stat3-ChIP-Seq(GSE11431)/Homer/10.124623;Stat3(Stat)/mES-Stat3-ChIP-Seq(GSE11431)/Homer/9.212706;Elk4(ETS)/Hela-Elk4-ChIP-Seq(GSE31477)/Homer/7.771323;Elk4(ETS)/Hela-Elk4-ChIP-Seq(GSE31477)/Homer/6.982866;STAT1(Stat)/HelaS3-STAT1-ChIP-Seq(GSE12782)/Homer/9.4539…	ENSG00000008130|NADK;ENSG00000131591|C1orf159;ENSG00000162571|TTLL10;ENSG00000272141|RP11-465B22.8
chr1:11374562-11375937	-0.141299	2.51822	0.721371	1	1	DHS_enhancer	NA	ENSG00000048707|VPS13D
chr1:113758698-113760101	0.106907	4.49032	0.727913	1	1	DHS_promoter	Fra1(bZIP)/BT549-Fra1-ChIP-Seq(GSE46166)/Homer/8.118508;Fra1(bZIP)/BT549-Fra1-ChIP-Seq(GSE46166)/Homer/8.126825;Atf3(bZIP)/GBM-ATF3-ChIP-Seq(GSE33912)/Homer/9.255886;Atf3(bZIP)/GBM-ATF3-ChIP-Seq(GSE33912)/Homer/9.075179;BATF(bZIP)/Th17-BATF-ChIP-Seq(GSE39756)/Homer/8.345184;BATF(bZIP)/Th17-BATF-ChIP-Seq(GSE39756)/Homer/8.637405;AP-1(bZIP)/ThioMac-PU.1-ChIP-Seq(GSE21512)/Homer/9.878922;AP-1(bZIP)/…	CATG00000013312|CATG00000013312.1;ENSG00000116793|PHTF1
chr1:11376639-11378237	0.191211	2.71458	0.542665	1	1	DHS_enhancer	NF1-halfsite(CTF)/LNCaP-NF1-ChIP-Seq(Unpublished)/Homer/7.353325	ENSG00000116649|SRM
chr1:113783505-113784763	0.156592	2.00957	0.670243	1	1	DHS_enhancer	Stat3+il21(Stat)/CD4-Stat3-ChIP-Seq(GSE19198)/Homer/8.599565;Stat3+il21(Stat)/CD4-Stat3-ChIP-Seq(GSE19198)/Homer/8.561805;ERG(ETS)/VCaP-ERG-ChIP-Seq(GSE14097)/Homer/7.127943;Stat3(Stat)/mES-Stat3-ChIP-Seq(GSE11431)/Homer/7.187714;STAT1(Stat)/HelaS3-STAT1-ChIP-Seq(GSE12782)/Homer/8.624623;STAT1(Stat)/HelaS3-STAT1-ChIP-Seq(GSE12782)/Homer/8.57553;STAT4(Stat)/CD4-Stat4-ChIP-Seq(GSE22104)/Homer/7.949…	ENSG00000118655|DCLRE1B;ENSG00000116793|PHTF1;ENSG00000163349|HIPK1;ENSG00000116752|BCAS2;ENSG00000134262|AP4B1;ENSG00000134242|PTPN22
chr1:113811515-113812736	-0.130422	5.31877	0.717451	1	1	DHS_promoter	NA	ENSG00000081019|RSBN1;ENSG00000231128|RP5-1073O3.2
chr1:11384128-11385851	0.0708548	2.9102	0.830222	1	1	DHS_enhancer	STAT4(Stat)/CD4-Stat4-ChIP-Seq(GSE22104)/Homer/7.19394;STAT4(Stat)/CD4-Stat4-ChIP-Seq(GSE22104)/Homer/7.230175	NA
chr1:113868265-113869112	-0.547316	3.66396	0.0944699	1	1	DHS_enhancer	ERG(ETS)/VCaP-ERG-ChIP-Seq(GSE14097)/Homer/6.792026;EHF(ETS)/LoVo-EHF-ChIP-Seq(GSE49402)/Homer/8.074534;ETS1(ETS)/Jurkat-ETS1-ChIP-Seq(GSE17954)/Homer/7.851101;Fra1(bZIP)/BT549-Fra1-ChIP-Seq(GSE46166)/Homer/8.086075;Fra1(bZIP)/BT549-Fra1-ChIP-Seq(GSE46166)/Homer/8.103135;Atf3(bZIP)/GBM-ATF3-ChIP-Seq(GSE33912)/Homer/8.77118;Atf3(bZIP)/GBM-ATF3-ChIP-Seq(GSE33912)/Homer/8.837013;BATF(bZIP)/Th17-BATF…	NA
chr1:11386978-11388377	-0.0535045	2.66391	0.887181	1	1	DHS_enhancer	CEBP(bZIP)/ThioMac-CEBPb-ChIP-Seq(GSE21512)/Homer/7.205506;1-DATTGCGCAA,BestGuess:CEBPE/MA0837.1/Jaspar(0.936)/7.442557	ENSG00000198793|MTOR
chr1:113871437-113871922	0.0831574	3.441	0.853662	1	1	unannotated	SPDEF(ETS)/VCaP-SPDEF-ChIP-Seq(SRA014231)/Homer/8.708692;EHF(ETS)/LoVo-EHF-ChIP-Seq(GSE49402)/Homer/7.436003;EWS:ERG-fusion(ETS)/CADO_ES1-EWS:ERG-ChIP-Seq(SRA014231)/Homer/8.987812;1-GCCAAGCCAAAC,BestGuess:NF1:FOXA1(CTF,Forkhead)/LNCAP-FOXA1-ChIP-Seq(GSE27824)/Homer(0.788)/8.040146	NA
chr1:113904487-113905706	-0.371767	6.0798	0.27514	1	1	DHS_promoter	Elk1(ETS)/Hela-Elk1-ChIP-Seq(GSE31477)/Homer/6.85089;ELF1(ETS)/Jurkat-ELF1-ChIP-Seq(SRA014231)/Homer/7.220444;Fli1(ETS)/CD8-FLI-ChIP-Seq(GSE20898)/Homer/6.367934;GABPA(ETS)/Jurkat-GABPa-ChIP-Seq(GSE17954)/Homer/6.668169	ENSG00000118655|DCLRE1B;ENSG00000134262|AP4B1
chr1:113928646-113930996	0.117804	5.26915	0.648012	1	1	DHS_promoter	NA	ENSG00000163349|HIPK1;ENSG00000235527|RP5-1073O3.7
chr1:11395192-11396525	-0.288374	2.66857	0.284598	1	1	DHS_enhancer	ERG(ETS)/VCaP-ERG-ChIP-Seq(GSE14097)/Homer/7.193811;EHF(ETS)/LoVo-EHF-ChIP-Seq(GSE49402)/Homer/7.500265;EWS:ERG-fusion(ETS)/CADO_ES1-EWS:ERG-ChIP-Seq(SRA014231)/Homer/8.446412;Fli1(ETS)/CD8-FLI-ChIP-Seq(GSE20898)/Homer/6.152732;ETS1(ETS)/Jurkat-ETS1-ChIP-Seq(GSE17954)/Homer/7.816195;NF-E2(bZIP)/K562-NFE2-ChIP-Seq(GSE31477)/Homer/9.929684;Atf3(bZIP)/GBM-ATF3-ChIP-Seq(GSE33912)/Homer/6.17418;Atf3(b…	ENSG00000120942|UBIAD1;ENSG00000198793|MTOR;ENSG00000116663|FBXO6
chr1:11397152-11398584	0.0873963	2.71914	0.796153	1	1	DHS_enhancer	NA	NA
chr1:113978839-113979639	0.152968	2.93228	0.680996	1	1	unannotated	Stat3+il21(Stat)/CD4-Stat3-ChIP-Seq(GSE19198)/Homer/8.321663;Stat3+il21(Stat)/CD4-Stat3-ChIP-Seq(GSE19198)/Homer/8.182049;STAT4(Stat)/CD4-Stat4-ChIP-Seq(GSE22104)/Homer/7.260022;STAT4(Stat)/CD4-Stat4-ChIP-Seq(GSE22104)/Homer/6.83061	NA
chr1:113981980-113983155	0.135025	4.07102	0.704733	1	1	unannotated	NA	NA
chr1:113984711-113985283	-0.290598	2.34121	0.525364	1	1	DHS_enhancer	ETV1(ETS)/GIST48-ETV1-ChIP-Seq(GSE22441)/Homer/7.632655;ERG(ETS)/VCaP-ERG-ChIP-Seq(GSE14097)/Homer/7.74444;ERG(ETS)/VCaP-ERG-ChIP-Seq(GSE14097)/Homer/6.618845;Etv2(ETS)/ES-ER71-ChIP-Seq(GSE59402)/Homer(0.967)/7.507169;GABPA(ETS)/Jurkat-GABPa-ChIP-Seq(GSE17954)/Homer/6.787611	ENSG00000081026|MAGI3
chr1:114002354-114003328	-0.00641812	2.47084	0.991963	1	1	DHS_enhancer	NA	ENSG00000116774|OLFML3
chr1:114032498-114033704	-0.106601	2.81098	0.779446	1	1	DHS_enhancer	NF1-halfsite(CTF)/LNCaP-NF1-ChIP-Seq(Unpublished)/Homer/7.353325;NF1(CTF)/LNCAP-NF1-ChIP-Seq(Unpublished)/Homer/7.617521;NF1(CTF)/LNCAP-NF1-ChIP-Seq(Unpublished)/Homer/8.344518;Fra1(bZIP)/BT549-Fra1-ChIP-Seq(GSE46166)/Homer/7.763599;Fra1(bZIP)/BT549-Fra1-ChIP-Seq(GSE46166)/Homer/7.229556;Fra1(bZIP)/BT549-Fra1-ChIP-Seq(GSE46166)/Homer/7.46188;Fra1(bZIP)/BT549-Fra1-ChIP-Seq(GSE46166)/Homer/8.135665…	ENSG00000163349|HIPK1;ENSG00000116793|PHTF1
chr1:114040283-114041114	-0.741976	2.49837	0.0568128	1	1	unannotated	ETS:RUNX(ETS,Runt)/Jurkat-RUNX1-ChIP-Seq(GSE17954)/Homer/10.641098;SPDEF(ETS)/VCaP-SPDEF-ChIP-Seq(SRA014231)/Homer/7.677322	NA
chr1:114042698-114043979	-0.427097	2.73797	0.155313	1	1	DHS_enhancer	Stat3+il21(Stat)/CD4-Stat3-ChIP-Seq(GSE19198)/Homer/10.509449;Stat3(Stat)/mES-Stat3-ChIP-Seq(GSE11431)/Homer/9.397486;Stat3(Stat)/mES-Stat3-ChIP-Seq(GSE11431)/Homer/9.428902;STAT1(Stat)/HelaS3-STAT1-ChIP-Seq(GSE12782)/Homer/11.07328;STAT4(Stat)/CD4-Stat4-ChIP-Seq(GSE22104)/Homer/11.980228;STAT4(Stat)/CD4-Stat4-ChIP-Seq(GSE22104)/Homer/11.971836	ENSG00000116774|OLFML3
chr1:114053124-114054302	-0.33604	2.04049	0.32947	1	1	unannotated	NF1-halfsite(CTF)/LNCaP-NF1-ChIP-Seq(Unpublished)/Homer/6.794103;NF1-halfsite(CTF)/LNCaP-NF1-ChIP-Seq(Unpublished)/Homer/7.353325;SPDEF(ETS)/VCaP-SPDEF-ChIP-Seq(SRA014231)/Homer/8.192519	NA
chr1:114055336-114057213	0.017112	2.88543	0.971068	1	1	unannotated	NA	NA
chr1:114060958-114062112	-0.0886316	2.24836	0.862633	1	1	DHS_enhancer	EHF(ETS)/LoVo-EHF-ChIP-Seq(GSE49402)/Homer/7.829788;Fra1(bZIP)/BT549-Fra1-ChIP-Seq(GSE46166)/Homer/7.763599;Fra1(bZIP)/BT549-Fra1-ChIP-Seq(GSE46166)/Homer/8.337531;Atf3(bZIP)/GBM-ATF3-ChIP-Seq(GSE33912)/Homer/9.216984;Atf3(bZIP)/GBM-ATF3-ChIP-Seq(GSE33912)/Homer/9.079823;BATF(bZIP)/Th17-BATF-ChIP-Seq(GSE39756)/Homer/8.483649;BATF(bZIP)/Th17-BATF-ChIP-Seq(GSE39756)/Homer/8.324792;AP-1(bZIP)/ThioMa…	NA
chr1:114080884-114082015	0.0618845	2.92947	0.868097	1	1	DHS_enhancer	STAT4(Stat)/CD4-Stat4-ChIP-Seq(GSE22104)/Homer/5.651104;1-GCCAAGCCAAAC,BestGuess:NF1:FOXA1(CTF,Forkhead)/LNCAP-FOXA1-ChIP-Seq(GSE27824)/Homer(0.788)/8.452773;4-HWCTTGGCAC,BestGuess:NFIX/MA0671.1/Jaspar(0.916)/6.949279	ENSG00000134207|SYT6
chr1:114088356-114089132	-0.221669	2.11484	0.592567	1	1	DHS_enhancer	NF1-halfsite(CTF)/LNCaP-NF1-ChIP-Seq(Unpublished)/Homer/7.753075	NA
chr1:114103526-114104238	-0.43946	2.02316	0.153724	1	1	DHS_enhancer	NA	ENSG00000134207|SYT6
chr1:114114166-114114913	0.00102107	2.17461	0.999172	1	1	DHS_enhancer	CEBP(bZIP)/ThioMac-CEBPb-ChIP-Seq(GSE21512)/Homer/6.156033;Fra1(bZIP)/BT549-Fra1-ChIP-Seq(GSE46166)/Homer/9.083306;Fra1(bZIP)/BT549-Fra1-ChIP-Seq(GSE46166)/Homer/8.486608;Atf3(bZIP)/GBM-ATF3-ChIP-Seq(GSE33912)/Homer/9.78315;Atf3(bZIP)/GBM-ATF3-ChIP-Seq(GSE33912)/Homer/9.736257;BATF(bZIP)/Th17-BATF-ChIP-Seq(GSE39756)/Homer/9.289631;BATF(bZIP)/Th17-BATF-ChIP-Seq(GSE39756)/Homer/9.46217;AP-1(bZIP)/T…	NA
chr1:11412070-11412860	-0.360035	1.94406	0.2543	1	1	DHS_enhancer	EWS:FLI1-fusion(ETS)/SK_N_MC-EWS:FLI1-ChIP-Seq(SRA014231)/Homer/8.925548;Chop(bZIP)/MEF-Chop-ChIP-Seq(GSE35681)/Homer/7.85467;NF1-halfsite(CTF)/LNCaP-NF1-ChIP-Seq(Unpublished)/Homer/7.519988;NF1-halfsite(CTF)/LNCaP-NF1-ChIP-Seq(Unpublished)/Homer/7.813211;NF1-halfsite(CTF)/LNCaP-NF1-ChIP-Seq(Unpublished)/Homer/7.525956;ERG(ETS)/VCaP-ERG-ChIP-Seq(GSE14097)/Homer/8.35788;SPDEF(ETS)/VCaP-SPDEF-ChIP-…	NA
chr1:114126713-114127562	0.0915537	2.26688	0.822604	1	1	DHS_enhancer	4-HWCTTGGCAC,BestGuess:NFIX/MA0671.1/Jaspar(0.916)/6.92005;4-HWCTTGGCAC,BestGuess:NFIX/MA0671.1/Jaspar(0.916)/7.258206	ENSG00000116752|BCAS2
chr1:114139274-114140225	-0.14882	2.37827	0.628665	1	1	unannotated	Stat3+il21(Stat)/CD4-Stat3-ChIP-Seq(GSE19198)/Homer/8.042103;Stat3+il21(Stat)/CD4-Stat3-ChIP-Seq(GSE19198)/Homer/7.635762;ERG(ETS)/VCaP-ERG-ChIP-Seq(GSE14097)/Homer/7.808663;SPDEF(ETS)/VCaP-SPDEF-ChIP-Seq(SRA014231)/Homer/8.568003;EHF(ETS)/LoVo-EHF-ChIP-Seq(GSE49402)/Homer/8.167342	NA
chr1:114152312-114155267	0.158854	4.25076	0.530108	1	1	DHS_promoter	NF1-halfsite(CTF)/LNCaP-NF1-ChIP-Seq(Unpublished)/Homer/7.24766;4-HWCTTGGCAC,BestGuess:NFIX/MA0671.1/Jaspar(0.916)/6.943137	CATG00000013625|CATG00000013625.1;ENSG00000134207|SYT6
chr1:114164670-114167636	-0.0450598	3.65108	0.891312	1	1	DHS_enhancer	NA	NA
chr1:114176394-114177559	-0.182262	2.2724	0.581542	1	1	DHS_enhancer	STAT4(Stat)/CD4-Stat4-ChIP-Seq(GSE22104)/Homer/5.358518;Fra1(bZIP)/BT549-Fra1-ChIP-Seq(GSE46166)/Homer/7.383942	NA
chr1:114180649-114181719	0.129604	2.10414	0.796408	1	1	DHS_enhancer	1-DATTGCGCAA,BestGuess:CEBPE/MA0837.1/Jaspar(0.936)/7.265993	ENSG00000116774|OLFML3
chr1:114189148-114190387	-0.189039	2.11105	0.614085	1	1	DHS_enhancer	NF1-halfsite(CTF)/LNCaP-NF1-ChIP-Seq(Unpublished)/Homer/7.525956;NF1-halfsite(CTF)/LNCaP-NF1-ChIP-Seq(Unpublished)/Homer/8.11841;NF1-halfsite(CTF)/LNCaP-NF1-ChIP-Seq(Unpublished)/Homer/7.232733;4-HWCTTGGCAC,BestGuess:NFIX/MA0671.1/Jaspar(0.916)/6.791433;Fra1(bZIP)/BT549-Fra1-ChIP-Seq(GSE46166)/Homer/8.517715;Fra1(bZIP)/BT549-Fra1-ChIP-Seq(GSE46166)/Homer/8.753845;Atf3(bZIP)/GBM-ATF3-ChIP-Seq(GSE3…	NA
chr1:114190962-114192672	-0.19495	2.96039	0.543806	1	1	unannotated	NF1-halfsite(CTF)/LNCaP-NF1-ChIP-Seq(Unpublished)/Homer/8.11841;NF1-halfsite(CTF)/LNCaP-NF1-ChIP-Seq(Unpublished)/Homer/7.559188	NA
chr1:114207670-114208934	-0.189147	2.70895	0.472021	1	1	DHS_enhancer	NA	ENSG00000134207|SYT6
chr1:114213018-114214054	0.0135153	2.28215	0.976298	1	1	DHS_enhancer	CEBP(bZIP)/ThioMac-CEBPb-ChIP-Seq(GSE21512)/Homer/7.318382;1-DATTGCGCAA,BestGuess:CEBPE/MA0837.1/Jaspar(0.936)/7.239317	ENSG00000116774|OLFML3
chr1:114218610-114219885	-0.256922	2.72308	0.371028	1	1	DHS_enhancer	NF1-halfsite(CTF)/LNCaP-NF1-ChIP-Seq(Unpublished)/Homer/7.292869;NF1-halfsite(CTF)/LNCaP-NF1-ChIP-Seq(Unpublished)/Homer/6.966734;EHF(ETS)/LoVo-EHF-ChIP-Seq(GSE49402)/Homer/7.66287	NA
chr1:114224250-114224944	-0.617047	1.95615	0.0832073	1	1	DHS_enhancer	NF1-halfsite(CTF)/LNCaP-NF1-ChIP-Seq(Unpublished)/Homer/7.060102;NF1-halfsite(CTF)/LNCaP-NF1-ChIP-Seq(Unpublished)/Homer/7.525956;4-HWCTTGGCAC,BestGuess:NFIX/MA0671.1/Jaspar(0.916)/7.032479	NA
chr1:114229181-114230143	0.0623611	2.28898	0.870581	1	1	DHS_enhancer	Stat3+il21(Stat)/CD4-Stat3-ChIP-Seq(GSE19198)/Homer/7.476361;Stat3+il21(Stat)/CD4-Stat3-ChIP-Seq(GSE19198)/Homer/6.76143;ERG(ETS)/VCaP-ERG-ChIP-Seq(GSE14097)/Homer/6.84207	NA
chr1:114237677-114238488	-0.342971	1.84891	0.254993	1	1	DHS_enhancer	NA	NA
chr1:114248305-114251747	-0.0836024	3.60965	0.80593	1	1	DHS_enhancer	EWS:FLI1-fusion(ETS)/SK_N_MC-EWS:FLI1-ChIP-Seq(SRA014231)/Homer/8.697417;ERG(ETS)/VCaP-ERG-ChIP-Seq(GSE14097)/Homer/6.726173;CEBP:AP1(bZIP)/ThioMac-CEBPb-ChIP-Seq(GSE21512)/Homer/6.963362;EWS:ERG-fusion(ETS)/CADO_ES1-EWS:ERG-ChIP-Seq(SRA014231)/Homer/8.3377	NA
chr1:114256781-114258130	-0.109316	2.19394	0.813453	1	1	unannotated	4-HWCTTGGCAC,BestGuess:NFIX/MA0671.1/Jaspar(0.916)/7.117173;Fra1(bZIP)/BT549-Fra1-ChIP-Seq(GSE46166)/Homer/8.211402;Fra1(bZIP)/BT549-Fra1-ChIP-Seq(GSE46166)/Homer/8.415916;Atf3(bZIP)/GBM-ATF3-ChIP-Seq(GSE33912)/Homer/9.041924;Atf3(bZIP)/GBM-ATF3-ChIP-Seq(GSE33912)/Homer/9.016422;BATF(bZIP)/Th17-BATF-ChIP-Seq(GSE39756)/Homer/8.403236;BATF(bZIP)/Th17-BATF-ChIP-Seq(GSE39756)/Homer/9.154159;AP-1(bZIP…	NA
chr1:114282860-114283125	0.111232	2.06673	0.8006	1	1	DHS_enhancer	NA	NA
chr1:11428698-11429637	0.127181	2.39753	0.760984	1	1	DHS_enhancer	NF1-halfsite(CTF)/LNCaP-NF1-ChIP-Seq(Unpublished)/Homer/7.852411;NF1-halfsite(CTF)/LNCaP-NF1-ChIP-Seq(Unpublished)/Homer/7.060102	ENSG00000142655|PEX14
chr1:114297314-114299060	-0.257121	2.49979	0.326211	1	1	DHS_enhancer	ETV1(ETS)/GIST48-ETV1-ChIP-Seq(GSE22441)/Homer/7.009027;EWS:FLI1-fusion(ETS)/SK_N_MC-EWS:FLI1-ChIP-Seq(SRA014231)/Homer/9.727448;ERG(ETS)/VCaP-ERG-ChIP-Seq(GSE14097)/Homer/8.688892;EHF(ETS)/LoVo-EHF-ChIP-Seq(GSE49402)/Homer/7.38515;EWS:ERG-fusion(ETS)/CADO_ES1-EWS:ERG-ChIP-Seq(SRA014231)/Homer/10.684377;Etv2(ETS)/ES-ER71-ChIP-Seq(GSE59402)/Homer(0.967)/7.875968;Fli1(ETS)/CD8-FLI-ChIP-Seq(GSE20898…	NA
chr1:114323127-114324720	-0.0302579	2.53751	0.942125	1	1	DHS_enhancer	CEBP(bZIP)/ThioMac-CEBPb-ChIP-Seq(GSE21512)/Homer/7.824419	ENSG00000116752|BCAS2
chr1:114330020-114331344	-0.149372	2.1848	0.729705	1	1	DHS_enhancer	ETV1(ETS)/GIST48-ETV1-ChIP-Seq(GSE22441)/Homer/7.214874;Chop(bZIP)/MEF-Chop-ChIP-Seq(GSE35681)/Homer/8.390434;ERG(ETS)/VCaP-ERG-ChIP-Seq(GSE14097)/Homer/7.814922;ETS:RUNX(ETS,Runt)/Jurkat-RUNX1-ChIP-Seq(GSE17954)/Homer/12.854384;CEBP:AP1(bZIP)/ThioMac-CEBPb-ChIP-Seq(GSE21512)/Homer/7.502847;Ets1-distal(ETS)/CD4+-PolII-ChIP-Seq(Barski_et_al.)/Homer/10.014216;Etv2(ETS)/ES-ER71-ChIP-Seq(GSE59402)/Ho…	ENSG00000134262|AP4B1
chr1:11433868-11435606	0.029764	3.1641	0.937335	1	1	DHS_enhancer	NF1-halfsite(CTF)/LNCaP-NF1-ChIP-Seq(Unpublished)/Homer/7.353325;NF1-halfsite(CTF)/LNCaP-NF1-ChIP-Seq(Unpublished)/Homer/6.794103	NA
chr1:114345942-114347021	0.193831	4.21294	0.57739	1	1	unannotated	NF1-halfsite(CTF)/LNCaP-NF1-ChIP-Seq(Unpublished)/Homer/8.312297;1-GCCAAGCCAAAC,BestGuess:NF1:FOXA1(CTF,Forkhead)/LNCAP-FOXA1-ChIP-Seq(GSE27824)/Homer(0.788)/9.242663;4-HWCTTGGCAC,BestGuess:NFIX/MA0671.1/Jaspar(0.916)/6.828194;AP-1(bZIP)/ThioMac-PU.1-ChIP-Seq(GSE21512)/Homer/6.893541;AP-1(bZIP)/ThioMac-PU.1-ChIP-Seq(GSE21512)/Homer/6.676533;1-BNVTGASTCABN,BestGuess:Jun-AP1(bZIP)/K562-cJun-ChIP-Se…	NA
chr1:1143510-1145243	0.302166	3.35169	0.281047	1	1	DHS_enhancer	NA	ENSG00000272141|RP11-465B22.8;ENSG00000162571|TTLL10
chr1:114352448-114353627	-0.132633	3.13531	0.678004	1	1	DHS_enhancer	NF1-halfsite(CTF)/LNCaP-NF1-ChIP-Seq(Unpublished)/Homer/7.253989;NF1-halfsite(CTF)/LNCaP-NF1-ChIP-Seq(Unpublished)/Homer/7.353325;NF1-halfsite(CTF)/LNCaP-NF1-ChIP-Seq(Unpublished)/Homer/7.353325;CEBP(bZIP)/ThioMac-CEBPb-ChIP-Seq(GSE21512)/Homer/6.324335;4-HWCTTGGCAC,BestGuess:NFIX/MA0671.1/Jaspar(0.916)/6.918059	NA
chr1:11436501-11437120	-0.178324	2.06803	0.633382	1	1	unannotated	NA	NA
chr1:11442847-11443311	-0.347163	1.80261	0.377779	1	1	unannotated	NA	NA
chr1:11446036-11446696	-0.109622	2.08773	0.826664	1	0	DHS_enhancer	NF1-halfsite(CTF)/LNCaP-NF1-ChIP-Seq(Unpublished)/Homer/6.966734;NF1-halfsite(CTF)/LNCaP-NF1-ChIP-Seq(Unpublished)/Homer/7.619324;NF1-halfsite(CTF)/LNCaP-NF1-ChIP-Seq(Unpublished)/Homer/6.787775;SPDEF(ETS)/VCaP-SPDEF-ChIP-Seq(SRA014231)/Homer/7.204104	NA
chr1:11450571-11451318	-0.0351705	2.35085	0.941987	1	1	DHS_enhancer	NA	ENSG00000142655|PEX14
chr1:114510257-114512069	0.127055	5.19553	0.627029	1	1	DHS_promoter	NA	CATG00000013679|CATG00000013679.1;ENSG00000197323|TRIM33
chr1:114549050-114549629	-0.262837	2.91471	0.520118	1	1	DHS_enhancer	Stat3+il21(Stat)/CD4-Stat3-ChIP-Seq(GSE19198)/Homer/8.864452;Stat3+il21(Stat)/CD4-Stat3-ChIP-Seq(GSE19198)/Homer/9.578988;NF1-halfsite(CTF)/LNCaP-NF1-ChIP-Seq(Unpublished)/Homer/7.813211;NF1-halfsite(CTF)/LNCaP-NF1-ChIP-Seq(Unpublished)/Homer/6.960405;ERG(ETS)/VCaP-ERG-ChIP-Seq(GSE14097)/Homer/6.629559;Stat3(Stat)/mES-Stat3-ChIP-Seq(GSE11431)/Homer/8.372475;Stat3(Stat)/mES-Stat3-ChIP-Seq(GSE11431…	NA
chr1:1145754-1146933	0.323349	2.73401	0.271605	1	1	DHS_enhancer	ETV1(ETS)/GIST48-ETV1-ChIP-Seq(GSE22441)/Homer/7.553231;ERG(ETS)/VCaP-ERG-ChIP-Seq(GSE14097)/Homer/7.833139;Etv2(ETS)/ES-ER71-ChIP-Seq(GSE59402)/Homer(0.967)/7.278698;GABPA(ETS)/Jurkat-GABPa-ChIP-Seq(GSE17954)/Homer/6.751937	NA
chr1:114581318-114582198	-0.351695	3.79373	0.21293	1	1	DHS_promoter	ETV1(ETS)/GIST48-ETV1-ChIP-Seq(GSE22441)/Homer/7.957811;EWS:FLI1-fusion(ETS)/SK_N_MC-EWS:FLI1-ChIP-Seq(SRA014231)/Homer/10.882482;Chop(bZIP)/MEF-Chop-ChIP-Seq(GSE35681)/Homer/10.382162;ERG(ETS)/VCaP-ERG-ChIP-Seq(GSE14097)/Homer/9.287179;Elk4(ETS)/Hela-Elk4-ChIP-Seq(GSE31477)/Homer/6.862681;CEBP:AP1(bZIP)/ThioMac-CEBPb-ChIP-Seq(GSE21512)/Homer/6.734616;EHF(ETS)/LoVo-EHF-ChIP-Seq(GSE49402)/Homer/7.…	CATG00000013738|CATG00000013738.1;ENSG00000116752|BCAS2
chr1:11458669-11459442	-0.0754785	2.39767	0.846204	1	1	DHS_enhancer	ETV1(ETS)/GIST48-ETV1-ChIP-Seq(GSE22441)/Homer/6.879113;ETV1(ETS)/GIST48-ETV1-ChIP-Seq(GSE22441)/Homer/7.439968;EWS:FLI1-fusion(ETS)/SK_N_MC-EWS:FLI1-ChIP-Seq(SRA014231)/Homer/9.949298;EWS:FLI1-fusion(ETS)/SK_N_MC-EWS:FLI1-ChIP-Seq(SRA014231)/Homer/10.530562;ERG(ETS)/VCaP-ERG-ChIP-Seq(GSE14097)/Homer/7.569261;ERG(ETS)/VCaP-ERG-ChIP-Seq(GSE14097)/Homer/9.118686;Elk4(ETS)/Hela-Elk4-ChIP-Seq(GSE3147…	NA
chr1:114669281-114670905	0.165094	4.98601	0.476729	1	1	DHS_promoter	NF1-halfsite(CTF)/LNCaP-NF1-ChIP-Seq(Unpublished)/Homer/7.753075;NF1-halfsite(CTF)/LNCaP-NF1-ChIP-Seq(Unpublished)/Homer/8.07921	ENSG00000175984|DENND2C
chr1:11468267-11469407	-0.0379023	2.51189	0.942401	1	1	DHS_enhancer	1-GCCAAGCCAAAC,BestGuess:NF1:FOXA1(CTF,Forkhead)/LNCAP-FOXA1-ChIP-Seq(GSE27824)/Homer(0.788)/7.663535	NA
chr1:114687105-114689134	-0.059301	2.72219	0.885384	1	1	unannotated	Chop(bZIP)/MEF-Chop-ChIP-Seq(GSE35681)/Homer/7.99155;CEBP:AP1(bZIP)/ThioMac-CEBPb-ChIP-Seq(GSE21512)/Homer/7.708355;Atf4(bZIP)/MEF-Atf4-ChIP-Seq(GSE35681)/Homer/6.795226	NA
chr1:114716287-114717202	-0.0412965	3.36366	0.92328	1	1	DHS_promoter	ETV1(ETS)/GIST48-ETV1-ChIP-Seq(GSE22441)/Homer/9.117125;EWS:FLI1-fusion(ETS)/SK_N_MC-EWS:FLI1-ChIP-Seq(SRA014231)/Homer/7.720052;ERG(ETS)/VCaP-ERG-ChIP-Seq(GSE14097)/Homer/8.938255;Elk4(ETS)/Hela-Elk4-ChIP-Seq(GSE31477)/Homer/8.754938;Elk4(ETS)/Hela-Elk4-ChIP-Seq(GSE31477)/Homer/7.448229;Elk1(ETS)/Hela-Elk1-ChIP-Seq(GSE31477)/Homer/9.311992;Elk1(ETS)/Hela-Elk1-ChIP-Seq(GSE31477)/Homer/6.754456;ET…	CATG00000013771|CATG00000013771.1;ENSG00000213281|NRAS
chr1:114756933-114758287	0.0467667	4.46543	0.916434	1	1	DHS_promoter	4-HWCTTGGCAC,BestGuess:NFIX/MA0671.1/Jaspar(0.916)/7.06165	CATG00000013845|CATG00000013845.1;ENSG00000009307|CSDE1
chr1:114780176-114780984	-0.00336026	3.89363	0.994964	1	1	DHS_promoter	NA	CATG00000013855|CATG00000013855.1;ENSG00000052723|SIKE1
chr1:11478457-11480385	0.0182692	3.59424	0.968097	1	1	DHS_promoter	NA	ENSG00000204624|PTCHD2
chr1:114795166-114796654	0.0339443	2.47266	0.94357	1	1	unannotated	NA	NA
chr1:114832118-114833830	0.0940923	2.48109	0.824698	1	1	DHS_enhancer	4-HWCTTGGCAC,BestGuess:NFIX/MA0671.1/Jaspar(0.916)/7.359629	ENSG00000175984|DENND2C;ENSG00000009307|CSDE1;ENSG00000052723|SIKE1;ENSG00000134198|TSPAN2;ENSG00000116748|AMPD1;ENSG00000118729|CASQ2;ENSG00000134200|TSHB
chr1:11487566-11489742	-0.0909252	3.71445	0.756793	1	1	DHS_enhancer	NA	ENSG00000177000|MTHFR;ENSG00000009724|MASP2
chr1:114891988-114892986	0.299475	2.02326	0.384992	1	1	DHS_enhancer	NF1-halfsite(CTF)/LNCaP-NF1-ChIP-Seq(Unpublished)/Homer/7.353325	NA
chr1:114955818-114956831	0.0155463	2.11743	0.991769	1	1	DHS_enhancer	ETV1(ETS)/GIST48-ETV1-ChIP-Seq(GSE22441)/Homer/7.401391;ERG(ETS)/VCaP-ERG-ChIP-Seq(GSE14097)/Homer/7.584408;EHF(ETS)/LoVo-EHF-ChIP-Seq(GSE49402)/Homer/7.642232;Atf4(bZIP)/MEF-Atf4-ChIP-Seq(GSE35681)/Homer/6.728368;GABPA(ETS)/Jurkat-GABPa-ChIP-Seq(GSE17954)/Homer/6.727893	ENSG00000134198|TSPAN2
chr1:11496286-11497039	0.0817062	2.14606	0.845155	1	1	unannotated	NA	NA
chr1:11499246-11500446	-0.133666	2.68499	0.69912	1	1	DHS_enhancer	ERG(ETS)/VCaP-ERG-ChIP-Seq(GSE14097)/Homer/6.733981;EHF(ETS)/LoVo-EHF-ChIP-Seq(GSE49402)/Homer/8.098975;EHF(ETS)/LoVo-EHF-ChIP-Seq(GSE49402)/Homer/7.829788	NA
chr1:1149956-1151838	0.0787508	3.43239	0.83657	1	1	DHS_enhancer	NA	ENSG00000272141|RP11-465B22.8;ENSG00000237973|hsa-mir-6723;ENSG00000187642|C1orf170;ENSG00000162571|TTLL10;ENSG00000225972|MTND1P23;ENSG00000248333|CDK11B
chr1:11500932-11502854	0.023375	3.0337	0.957306	1	1	DHS_enhancer	ETV1(ETS)/GIST48-ETV1-ChIP-Seq(GSE22441)/Homer/6.747753;Stat3(Stat)/mES-Stat3-ChIP-Seq(GSE11431)/Homer/7.620695;Elk4(ETS)/Hela-Elk4-ChIP-Seq(GSE31477)/Homer/7.793796;Elk1(ETS)/Hela-Elk1-ChIP-Seq(GSE31477)/Homer/7.320393;ETS(ETS)/Promoter/Homer/7.814369;SPDEF(ETS)/VCaP-SPDEF-ChIP-Seq(SRA014231)/Homer/8.000111;EHF(ETS)/LoVo-EHF-ChIP-Seq(GSE49402)/Homer/7.604521;ELF1(ETS)/Jurkat-ELF1-ChIP-Seq(SRA014…	NA
chr1:115056293-115058028	0.243491	3.90268	0.352773	1	1	DHS_enhancer	CEBP(bZIP)/ThioMac-CEBPb-ChIP-Seq(GSE21512)/Homer/6.384165;4-HWCTTGGCAC,BestGuess:NFIX/MA0671.1/Jaspar(0.916)/7.131415	ENSG00000134198|TSPAN2;ENSG00000134200|TSHB
chr1:115067421-115068262	0.261692	3.47797	0.375299	1	1	DHS_enhancer	ETV1(ETS)/GIST48-ETV1-ChIP-Seq(GSE22441)/Homer/10.140283;EWS:FLI1-fusion(ETS)/SK_N_MC-EWS:FLI1-ChIP-Seq(SRA014231)/Homer/10.73406;ERG(ETS)/VCaP-ERG-ChIP-Seq(GSE14097)/Homer/10.154894;Elk1(ETS)/Hela-Elk1-ChIP-Seq(GSE31477)/Homer/7.20756;ETS(ETS)/Promoter/Homer/9.379563;SPDEF(ETS)/VCaP-SPDEF-ChIP-Seq(SRA014231)/Homer/9.472237;EHF(ETS)/LoVo-EHF-ChIP-Seq(GSE49402)/Homer/9.813185;ELF1(ETS)/Jurkat-ELF1…	NA
chr1:115069138-115069516	-0.00257451	2.6635	0.997501	1	1	DHS_enhancer	NF1-halfsite(CTF)/LNCaP-NF1-ChIP-Seq(Unpublished)/Homer/7.852411;NF1(CTF)/LNCAP-NF1-ChIP-Seq(Unpublished)/Homer/7.861556;NF1(CTF)/LNCAP-NF1-ChIP-Seq(Unpublished)/Homer/8.822727;Fra1(bZIP)/BT549-Fra1-ChIP-Seq(GSE46166)/Homer/8.383899;Fra1(bZIP)/BT549-Fra1-ChIP-Seq(GSE46166)/Homer/8.245296;Atf3(bZIP)/GBM-ATF3-ChIP-Seq(GSE33912)/Homer/9.232742;Atf3(bZIP)/GBM-ATF3-ChIP-Seq(GSE33912)/Homer/9.286901;BA…	NA
chr1:115073197-115073993	-0.313169	4.43432	0.27205	1	1	DHS_enhancer	NA	ENSG00000134198|TSPAN2
chr1:115074323-115075548	-0.077599	5.07919	0.861605	1	1	DHS_enhancer	NFAT:AP1(RHD,bZIP)/Jurkat-NFATC1-ChIP-Seq(Jolma_et_al.)/Homer/9.951288	ENSG00000116748|AMPD1;ENSG00000134198|TSPAN2;ENSG00000134200|TSHB
chr1:115088539-115090873	0.307318	4.49465	0.219732	1	1	DHS_promoter	NA	CATG00000013923|CATG00000013923.1;ENSG00000134198|TSPAN2
chr1:115098985-115100268	0.0241486	3.21628	0.952312	1	1	DHS_promoter	Stat3+il21(Stat)/CD4-Stat3-ChIP-Seq(GSE19198)/Homer/7.528187;Stat3(Stat)/mES-Stat3-ChIP-Seq(GSE11431)/Homer/7.111502;STAT4(Stat)/CD4-Stat4-ChIP-Seq(GSE22104)/Homer/5.809831;STAT4(Stat)/CD4-Stat4-ChIP-Seq(GSE22104)/Homer/6.701714	ENSG00000233730|RP4-666F24.3
chr1:115107488-115108326	-0.156445	2.03971	0.742604	1	1	DHS_enhancer	CEBP:AP1(bZIP)/ThioMac-CEBPb-ChIP-Seq(GSE21512)/Homer/7.154581	ENSG00000134198|TSPAN2
chr1:115112847-115114689	0.385202	3.8913	0.0895407	1	1	DHS_enhancer	SPDEF(ETS)/VCaP-SPDEF-ChIP-Seq(SRA014231)/Homer/9.198961;EHF(ETS)/LoVo-EHF-ChIP-Seq(GSE49402)/Homer/7.697159	ENSG00000134198|TSPAN2
chr1:115128980-115129819	0.289987	3.47355	0.355091	1	1	DHS_enhancer	NA	ENSG00000134198|TSPAN2
chr1:115130785-115131465	0.984844	2.30067	0.00189086	0	1	unannotated	NF1-halfsite(CTF)/LNCaP-NF1-ChIP-Seq(Unpublished)/Homer/7.24766;4-HWCTTGGCAC,BestGuess:NFIX/MA0671.1/Jaspar(0.916)/7.470323	NA
chr1:115134893-115135542	-0.28007	4.08439	0.40224	1	1	DHS_enhancer	Stat3+il21(Stat)/CD4-Stat3-ChIP-Seq(GSE19198)/Homer/8.075009;SPDEF(ETS)/VCaP-SPDEF-ChIP-Seq(SRA014231)/Homer/7.231662;STAT4(Stat)/CD4-Stat4-ChIP-Seq(GSE22104)/Homer/6.502724;STAT4(Stat)/CD4-Stat4-ChIP-Seq(GSE22104)/Homer/6.491175;Fra1(bZIP)/BT549-Fra1-ChIP-Seq(GSE46166)/Homer/8.169248;Fra1(bZIP)/BT549-Fra1-ChIP-Seq(GSE46166)/Homer/7.88082;Atf3(bZIP)/GBM-ATF3-ChIP-Seq(GSE33912)/Homer/8.171964;Atf3…	NA
chr1:115138764-115139291	0.0836606	3.6562	0.834625	1	1	DHS_enhancer	NA	ENSG00000134259|NGF;ENSG00000134198|TSPAN2
chr1:11514435-11516240	0.181628	3.01867	0.52385	1	1	DHS_enhancer	ETV1(ETS)/GIST48-ETV1-ChIP-Seq(GSE22441)/Homer/7.028542;NF1-halfsite(CTF)/LNCaP-NF1-ChIP-Seq(Unpublished)/Homer/7.619324;ERG(ETS)/VCaP-ERG-ChIP-Seq(GSE14097)/Homer/8.237124;EHF(ETS)/LoVo-EHF-ChIP-Seq(GSE49402)/Homer/7.331429;Fli1(ETS)/CD8-FLI-ChIP-Seq(GSE20898)/Homer/6.07163;ETS1(ETS)/Jurkat-ETS1-ChIP-Seq(GSE17954)/Homer/8.159942;2-CAYTTCCTGT,BestGuess:ERG(ETS)/VCaP-ERG-ChIP-Seq(GSE14097)/Homer(0…	ENSG00000132879|FBXO44;ENSG00000162490|DRAXIN;ENSG00000204624|PTCHD2
chr1:115168148-115169448	0.044745	3.42027	0.932386	1	1	DHS_enhancer	CEBP(bZIP)/ThioMac-CEBPb-ChIP-Seq(GSE21512)/Homer/7.274287;CEBP:AP1(bZIP)/ThioMac-CEBPb-ChIP-Seq(GSE21512)/Homer/8.663482;1-DATTGCGCAA,BestGuess:CEBPE/MA0837.1/Jaspar(0.936)/7.838436	NA
chr1:115184394-115185564	-0.377293	4.90621	0.278077	1	1	DHS_enhancer	NFAT:AP1(RHD,bZIP)/Jurkat-NFATC1-ChIP-Seq(Jolma_et_al.)/Homer/10.213595	NA
chr1:11518851-11520177	0.144428	2.69309	0.670932	1	1	unannotated	NF1-halfsite(CTF)/LNCaP-NF1-ChIP-Seq(Unpublished)/Homer/7.813211;NF1-halfsite(CTF)/LNCaP-NF1-ChIP-Seq(Unpublished)/Homer/6.787775;EHF(ETS)/LoVo-EHF-ChIP-Seq(GSE49402)/Homer/7.255829;4-HWCTTGGCAC,BestGuess:NFIX/MA0671.1/Jaspar(0.916)/6.834676	NA
chr1:115189881-115191083	-0.36203	4.16802	0.235287	1	1	DHS_enhancer	Atf3(bZIP)/GBM-ATF3-ChIP-Seq(GSE33912)/Homer/6.571012;Atf3(bZIP)/GBM-ATF3-ChIP-Seq(GSE33912)/Homer/6.55716;AP-1(bZIP)/ThioMac-PU.1-ChIP-Seq(GSE21512)/Homer/6.414726;AP-1(bZIP)/ThioMac-PU.1-ChIP-Seq(GSE21512)/Homer/6.23533;1-BNVTGASTCABN,BestGuess:Jun-AP1(bZIP)/K562-cJun-ChIP-Seq(GSE31477)/Homer(0.977)/8.060789;1-BNVTGASTCABN,BestGuess:Jun-AP1(bZIP)/K562-cJun-ChIP-Seq(GSE31477)/Homer(0.977)/7.3617…	ENSG00000134259|NGF;ENSG00000134198|TSPAN2
chr1:11523831-11524506	0.270314	2.36625	0.350738	1	1	unannotated	NA	NA
chr1:115266518-115267358	-0.252052	2.65872	0.413646	1	1	unannotated	STAT4(Stat)/CD4-Stat4-ChIP-Seq(GSE22104)/Homer/6.815405;STAT4(Stat)/CD4-Stat4-ChIP-Seq(GSE22104)/Homer/6.879357	NA
chr1:115282862-115283570	0.256021	2.16839	0.475954	1	1	DHS_enhancer	Elk4(ETS)/Hela-Elk4-ChIP-Seq(GSE31477)/Homer/6.799088;EHF(ETS)/LoVo-EHF-ChIP-Seq(GSE49402)/Homer/7.337252;AP-1(bZIP)/ThioMac-PU.1-ChIP-Seq(GSE21512)/Homer/6.176038;AP-1(bZIP)/ThioMac-PU.1-ChIP-Seq(GSE21512)/Homer/6.900788;1-BNVTGASTCABN,BestGuess:Jun-AP1(bZIP)/K562-cJun-ChIP-Seq(GSE31477)/Homer(0.977)/7.21136;1-BNVTGASTCABN,BestGuess:Jun-AP1(bZIP)/K562-cJun-ChIP-Seq(GSE31477)/Homer(0.977)/7.460683	ENSG00000228035|RP4-663N10.1
chr1:115286366-115287406	0.173718	2.12632	0.631627	1	1	DHS_enhancer	NA	ENSG00000134198|TSPAN2;ENSG00000134259|NGF;ENSG00000228035|RP4-663N10.1
chr1:11528760-11529819	0.0252875	2.75767	0.955437	1	1	unannotated	NF1-halfsite(CTF)/LNCaP-NF1-ChIP-Seq(Unpublished)/Homer/7.519988;NF1-halfsite(CTF)/LNCaP-NF1-ChIP-Seq(Unpublished)/Homer/8.312297;4-HWCTTGGCAC,BestGuess:NFIX/MA0671.1/Jaspar(0.916)/6.828194	NA
chr1:11530457-11531450	0.0908729	2.78255	0.805827	1	1	DHS_enhancer	STAT4(Stat)/CD4-Stat4-ChIP-Seq(GSE22104)/Homer/7.821143;STAT4(Stat)/CD4-Stat4-ChIP-Seq(GSE22104)/Homer/8.163454;EHF(ETS)/LoVo-EHF-ChIP-Seq(GSE49402)/Homer/7.900073	NA
chr1:115313924-115315263	-0.385252	2.65318	0.220337	1	1	DHS_enhancer	Stat3+il21(Stat)/CD4-Stat3-ChIP-Seq(GSE19198)/Homer/6.989457;Stat3+il21(Stat)/CD4-Stat3-ChIP-Seq(GSE19198)/Homer/7.072482;Stat3(Stat)/mES-Stat3-ChIP-Seq(GSE11431)/Homer/7.142636;CEBP(bZIP)/ThioMac-CEBPb-ChIP-Seq(GSE21512)/Homer/9.931437;SPDEF(ETS)/VCaP-SPDEF-ChIP-Seq(SRA014231)/Homer/6.922028;1-DATTGCGCAA,BestGuess:CEBPE/MA0837.1/Jaspar(0.936)/7.608564;1-DATTGCGCAA,BestGuess:CEBPE/MA0837.1/Jaspar…	ENSG00000134259|NGF
chr1:115323387-115324025	0.740859	2.4391	0.0229025	1	1	DHS_enhancer	Chop(bZIP)/MEF-Chop-ChIP-Seq(GSE35681)/Homer/9.312706;CEBP:AP1(bZIP)/ThioMac-CEBPb-ChIP-Seq(GSE21512)/Homer/7.590632;Atf4(bZIP)/MEF-Atf4-ChIP-Seq(GSE35681)/Homer/9.26246	ENSG00000134259|NGF
chr1:115326019-115326781	0.231981	2.11896	0.476191	1	1	DHS_enhancer	CEBP(bZIP)/ThioMac-CEBPb-ChIP-Seq(GSE21512)/Homer/6.760316;1-DATTGCGCAA,BestGuess:CEBPE/MA0837.1/Jaspar(0.936)/8.115804	NA
chr1:115330499-115330965	0.345769	2.31559	0.337842	1	1	DHS_enhancer	1-DATTGCGCAA,BestGuess:CEBPE/MA0837.1/Jaspar(0.936)/7.957201	ENSG00000134198|TSPAN2;ENSG00000134259|NGF
chr1:115332812-115333654	-0.330017	3.6415	0.351405	1	1	DHS_enhancer	ERG(ETS)/VCaP-ERG-ChIP-Seq(GSE14097)/Homer/7.589974;CEBP(bZIP)/ThioMac-CEBPb-ChIP-Seq(GSE21512)/Homer/7.318382;CEBP(bZIP)/ThioMac-CEBPb-ChIP-Seq(GSE21512)/Homer/7.957391;CEBP(bZIP)/ThioMac-CEBPb-ChIP-Seq(GSE21512)/Homer/7.882244;EWS:ERG-fusion(ETS)/CADO_ES1-EWS:ERG-ChIP-Seq(SRA014231)/Homer/9.049261;Etv2(ETS)/ES-ER71-ChIP-Seq(GSE59402)/Homer(0.967)/7.686536;Fli1(ETS)/CD8-FLI-ChIP-Seq(GSE20898)/Ho…	ENSG00000134259|NGF
chr1:115337386-115338711	0.416043	3.95738	0.11645	1	1	DHS_promoter	NA	ENSG00000134259|NGF
chr1:11535331-11536610	-0.164598	3.01732	0.593185	1	1	DHS_enhancer	NF1-halfsite(CTF)/LNCaP-NF1-ChIP-Seq(Unpublished)/Homer/6.960405;Fra1(bZIP)/BT549-Fra1-ChIP-Seq(GSE46166)/Homer/8.841328;Fra1(bZIP)/BT549-Fra1-ChIP-Seq(GSE46166)/Homer/9.206003;Atf3(bZIP)/GBM-ATF3-ChIP-Seq(GSE33912)/Homer/9.737467;Atf3(bZIP)/GBM-ATF3-ChIP-Seq(GSE33912)/Homer/9.58586;BATF(bZIP)/Th17-BATF-ChIP-Seq(GSE39756)/Homer/9.232602;BATF(bZIP)/Th17-BATF-ChIP-Seq(GSE39756)/Homer/10.094004;AP-1…	ENSG00000132879|FBXO44
chr1:115363351-115365197	0.154	2.90697	0.572586	1	1	DHS_enhancer	NF1-halfsite(CTF)/LNCaP-NF1-ChIP-Seq(Unpublished)/Homer/7.353325;NF1-halfsite(CTF)/LNCaP-NF1-ChIP-Seq(Unpublished)/Homer/6.794103	NA
chr1:115398194-115400499	-0.129326	2.82843	0.678886	1	1	DHS_enhancer	NF1-halfsite(CTF)/LNCaP-NF1-ChIP-Seq(Unpublished)/Homer/7.253989;NF1-halfsite(CTF)/LNCaP-NF1-ChIP-Seq(Unpublished)/Homer/7.353325	ENSG00000134259|NGF;ENSG00000175984|DENND2C
chr1:115408514-115409763	-0.39425	1.98855	0.226173	1	1	DHS_enhancer	STAT1(Stat)/HelaS3-STAT1-ChIP-Seq(GSE12782)/Homer/8.48024;STAT4(Stat)/CD4-Stat4-ChIP-Seq(GSE22104)/Homer/6.772742;STAT4(Stat)/CD4-Stat4-ChIP-Seq(GSE22104)/Homer/6.24008	ENSG00000134198|TSPAN2;ENSG00000134259|NGF
chr1:115426210-115426685	-0.636847	2.13891	0.0876526	1	1	DHS_enhancer	ETV1(ETS)/GIST48-ETV1-ChIP-Seq(GSE22441)/Homer/6.927937;ETV1(ETS)/GIST48-ETV1-ChIP-Seq(GSE22441)/Homer/9.191499;ETV1(ETS)/GIST48-ETV1-ChIP-Seq(GSE22441)/Homer/6.643024;EWS:FLI1-fusion(ETS)/SK_N_MC-EWS:FLI1-ChIP-Seq(SRA014231)/Homer/9.579027;EWS:FLI1-fusion(ETS)/SK_N_MC-EWS:FLI1-ChIP-Seq(SRA014231)/Homer/10.093711;ERG(ETS)/VCaP-ERG-ChIP-Seq(GSE14097)/Homer/10.398847;ERG(ETS)/VCaP-ERG-ChIP-Seq(GSE1…	ENSG00000134259|NGF
chr1:115434452-115435531	0.323772	2.17782	0.277642	1	1	DHS_enhancer	Stat3+il21(Stat)/CD4-Stat3-ChIP-Seq(GSE19198)/Homer/7.603636;Stat3+il21(Stat)/CD4-Stat3-ChIP-Seq(GSE19198)/Homer/7.515965;Stat3(Stat)/mES-Stat3-ChIP-Seq(GSE11431)/Homer/7.466657;Stat3(Stat)/mES-Stat3-ChIP-Seq(GSE11431)/Homer/7.750096;STAT1(Stat)/HelaS3-STAT1-ChIP-Seq(GSE12782)/Homer/8.152784;STAT4(Stat)/CD4-Stat4-ChIP-Seq(GSE22104)/Homer/8.327684;STAT4(Stat)/CD4-Stat4-ChIP-Seq(GSE22104)/Homer/7.6…	NA
chr1:115454892-115455830	0.481186	2.6374	0.123838	1	1	DHS_enhancer	NA	NA
chr1:115465894-115466900	-0.307801	2.31001	0.375569	1	1	DHS_enhancer	NA	ENSG00000173218|VANGL1;ENSG00000134259|NGF
chr1:115469757-115470503	0.0645622	2.0635	0.907635	1	1	DHS_enhancer	CEBP(bZIP)/ThioMac-CEBPb-ChIP-Seq(GSE21512)/Homer/6.40346;Fra1(bZIP)/BT549-Fra1-ChIP-Seq(GSE46166)/Homer/7.664398;Fra1(bZIP)/BT549-Fra1-ChIP-Seq(GSE46166)/Homer/8.128637;Atf3(bZIP)/GBM-ATF3-ChIP-Seq(GSE33912)/Homer/8.501804;Atf3(bZIP)/GBM-ATF3-ChIP-Seq(GSE33912)/Homer/8.62122;BATF(bZIP)/Th17-BATF-ChIP-Seq(GSE39756)/Homer/8.448558;BATF(bZIP)/Th17-BATF-ChIP-Seq(GSE39756)/Homer/7.516765;AP-1(bZIP)/T…	ENSG00000134259|NGF;ENSG00000173218|VANGL1
chr1:115475359-115476038	-0.213111	2.26408	0.477613	1	1	DHS_enhancer	NA	NA
chr1:115478857-115479575	0.271508	2.40749	0.359396	1	1	DHS_enhancer	NF1-halfsite(CTF)/LNCaP-NF1-ChIP-Seq(Unpublished)/Homer/7.253989;NF1-halfsite(CTF)/LNCaP-NF1-ChIP-Seq(Unpublished)/Homer/7.813211;Elk4(ETS)/Hela-Elk4-ChIP-Seq(GSE31477)/Homer/6.798451;NF1(CTF)/LNCAP-NF1-ChIP-Seq(Unpublished)/Homer/9.979993;NF1(CTF)/LNCAP-NF1-ChIP-Seq(Unpublished)/Homer/9.145374;Fli1(ETS)/CD8-FLI-ChIP-Seq(GSE20898)/Homer/6.530697	ENSG00000134259|NGF;ENSG00000173218|VANGL1
chr1:115491248-115493134	0.150513	2.98545	0.64085	1	1	DHS_enhancer	NA	ENSG00000163399|ATP1A1
chr1:115497952-115498885	-0.198503	2.08195	0.543478	1	1	DHS_enhancer	NA	NA
chr1:115506528-115507855	-0.0376571	2.5208	0.9361	1	1	DHS_enhancer	Chop(bZIP)/MEF-Chop-ChIP-Seq(GSE35681)/Homer/8.606292;CEBP:AP1(bZIP)/ThioMac-CEBPb-ChIP-Seq(GSE21512)/Homer/9.265549;Atf4(bZIP)/MEF-Atf4-ChIP-Seq(GSE35681)/Homer/8.06185	NA
chr1:115526799-115527999	0.270003	2.8248	0.479861	1	1	DHS_enhancer	Stat3+il21(Stat)/CD4-Stat3-ChIP-Seq(GSE19198)/Homer/7.328793;Stat3+il21(Stat)/CD4-Stat3-ChIP-Seq(GSE19198)/Homer/7.719546;STAT4(Stat)/CD4-Stat4-ChIP-Seq(GSE22104)/Homer/6.999132;STAT4(Stat)/CD4-Stat4-ChIP-Seq(GSE22104)/Homer/7.606402	NA
chr1:115545741-115546635	0.188964	2.78908	0.632927	1	1	DHS_enhancer	NF1-halfsite(CTF)/LNCaP-NF1-ChIP-Seq(Unpublished)/Homer/7.24766;NF1(CTF)/LNCAP-NF1-ChIP-Seq(Unpublished)/Homer/7.725923;4-HWCTTGGCAC,BestGuess:NFIX/MA0671.1/Jaspar(0.916)/6.943137	ENSG00000173218|VANGL1
chr1:115595514-115596287	-0.0330218	3.12744	0.928749	1	1	DHS_enhancer	ETV1(ETS)/GIST48-ETV1-ChIP-Seq(GSE22441)/Homer/6.813827;Stat3+il21(Stat)/CD4-Stat3-ChIP-Seq(GSE19198)/Homer/8.899801;Stat3+il21(Stat)/CD4-Stat3-ChIP-Seq(GSE19198)/Homer/8.716748;NF1-halfsite(CTF)/LNCaP-NF1-ChIP-Seq(Unpublished)/Homer/7.353325;ERG(ETS)/VCaP-ERG-ChIP-Seq(GSE14097)/Homer/6.447322;Stat3(Stat)/mES-Stat3-ChIP-Seq(GSE11431)/Homer/8.124234;Stat3(Stat)/mES-Stat3-ChIP-Seq(GSE11431)/Homer/8…	ENSG00000173218|VANGL1
chr1:115608268-115609760	0.155526	2.3836	0.664299	1	1	DHS_enhancer	NA	ENSG00000134259|NGF;ENSG00000173218|VANGL1
chr1:11560832-11561609	-0.0735459	2.03024	0.885279	1	1	DHS_enhancer	NF1-halfsite(CTF)/LNCaP-NF1-ChIP-Seq(Unpublished)/Homer/8.312297;NF1-halfsite(CTF)/LNCaP-NF1-ChIP-Seq(Unpublished)/Homer/6.787775;4-HWCTTGGCAC,BestGuess:NFIX/MA0671.1/Jaspar(0.916)/7.880673;Fra1(bZIP)/BT549-Fra1-ChIP-Seq(GSE46166)/Homer/7.053005;Atf3(bZIP)/GBM-ATF3-ChIP-Seq(GSE33912)/Homer/6.596522;Atf3(bZIP)/GBM-ATF3-ChIP-Seq(GSE33912)/Homer/6.600887;BATF(bZIP)/Th17-BATF-ChIP-Seq(GSE39756)/Homer…	NA
chr1:115616909-115618202	0.0471637	2.18467	0.923532	1	1	unannotated	EHF(ETS)/LoVo-EHF-ChIP-Seq(GSE49402)/Homer/7.395691	NA
chr1:115624524-115625642	0.0725696	2.14854	0.860741	1	1	DHS_enhancer	STAT4(Stat)/CD4-Stat4-ChIP-Seq(GSE22104)/Homer/5.944285;STAT4(Stat)/CD4-Stat4-ChIP-Seq(GSE22104)/Homer/5.844715;Fli1(ETS)/CD8-FLI-ChIP-Seq(GSE20898)/Homer/5.960744	ENSG00000173218|VANGL1
chr1:115628047-115630049	0.0436603	2.75823	0.916254	1	1	unannotated	CEBP(bZIP)/ThioMac-CEBPb-ChIP-Seq(GSE21512)/Homer/7.230118	NA
chr1:115641412-115643060	0.184221	4.43798	0.460562	1	1	DHS_promoter	ETV1(ETS)/GIST48-ETV1-ChIP-Seq(GSE22441)/Homer/6.376024;ERG(ETS)/VCaP-ERG-ChIP-Seq(GSE14097)/Homer/7.32404;Etv2(ETS)/ES-ER71-ChIP-Seq(GSE59402)/Homer(0.967)/7.262109;Fli1(ETS)/CD8-FLI-ChIP-Seq(GSE20898)/Homer/5.991021;ETS1(ETS)/Jurkat-ETS1-ChIP-Seq(GSE17954)/Homer/6.753732	ENSG00000173218|VANGL1
chr1:115655048-115656247	0.139607	2.12286	0.741417	1	1	DHS_enhancer	NF1-halfsite(CTF)/LNCaP-NF1-ChIP-Seq(Unpublished)/Homer/8.312297;1-GCCAAGCCAAAC,BestGuess:NF1:FOXA1(CTF,Forkhead)/LNCAP-FOXA1-ChIP-Seq(GSE27824)/Homer(0.788)/9.944191;AP-1(bZIP)/ThioMac-PU.1-ChIP-Seq(GSE21512)/Homer/6.250417;MafK(bZIP)/C2C12-MafK-ChIP-Seq(GSE36030)/Homer/9.00383;MafK(bZIP)/C2C12-MafK-ChIP-Seq(GSE36030)/Homer/8.432069;1-BNVTGASTCABN,BestGuess:Jun-AP1(bZIP)/K562-cJun-ChIP-Seq(GSE31…	ENSG00000173218|VANGL1
chr1:1156673-1158651	0.164228	4.52257	0.531825	1	1	DHS_promoter	ETV1(ETS)/GIST48-ETV1-ChIP-Seq(GSE22441)/Homer/7.401391;ERG(ETS)/VCaP-ERG-ChIP-Seq(GSE14097)/Homer/8.077092;EHF(ETS)/LoVo-EHF-ChIP-Seq(GSE49402)/Homer/7.642232;Etv2(ETS)/ES-ER71-ChIP-Seq(GSE59402)/Homer(0.967)/7.420139;GABPA(ETS)/Jurkat-GABPa-ChIP-Seq(GSE17954)/Homer/6.727893;1-GCCAAGCCAAAC,BestGuess:NF1:FOXA1(CTF,Forkhead)/LNCAP-FOXA1-ChIP-Seq(GSE27824)/Homer(0.788)/8.883501	CATG00000043113|CATG00000043113.1;ENSG00000272141|RP11-465B22.8
chr1:115670348-115672053	0.128914	3.45629	0.677315	1	1	DHS_enhancer	NF1-halfsite(CTF)/LNCaP-NF1-ChIP-Seq(Unpublished)/Homer/6.966734;NF1-halfsite(CTF)/LNCaP-NF1-ChIP-Seq(Unpublished)/Homer/7.619324;ERG(ETS)/VCaP-ERG-ChIP-Seq(GSE14097)/Homer/7.531929;Etv2(ETS)/ES-ER71-ChIP-Seq(GSE59402)/Homer(0.967)/7.404282;Fli1(ETS)/CD8-FLI-ChIP-Seq(GSE20898)/Homer/5.947891;2-CAYTTCCTGT,BestGuess:ERG(ETS)/VCaP-ERG-ChIP-Seq(GSE14097)/Homer(0.967)/8.899345	NA
chr1:115679050-115679691	0.00756182	2.54891	0.988766	1	1	DHS_enhancer	ETV1(ETS)/GIST48-ETV1-ChIP-Seq(GSE22441)/Homer/7.692191;ERG(ETS)/VCaP-ERG-ChIP-Seq(GSE14097)/Homer/9.65651;Elk1(ETS)/Hela-Elk1-ChIP-Seq(GSE31477)/Homer/6.907734;ETS(ETS)/Promoter/Homer/7.644711;ELF1(ETS)/Jurkat-ELF1-ChIP-Seq(SRA014231)/Homer/7.236372;EWS:ERG-fusion(ETS)/CADO_ES1-EWS:ERG-ChIP-Seq(SRA014231)/Homer/7.362799;Etv2(ETS)/ES-ER71-ChIP-Seq(GSE59402)/Homer(0.967)/7.918439;Fli1(ETS)/CD8-FLI…	ENSG00000173218|VANGL1
chr1:11570453-11571396	-0.00721804	2.2599	0.990238	1	1	unannotated	ETV1(ETS)/GIST48-ETV1-ChIP-Seq(GSE22441)/Homer/7.401391;ERG(ETS)/VCaP-ERG-ChIP-Seq(GSE14097)/Homer/7.584408;EHF(ETS)/LoVo-EHF-ChIP-Seq(GSE49402)/Homer/7.642232;Etv2(ETS)/ES-ER71-ChIP-Seq(GSE59402)/Homer(0.967)/7.369708;GABPA(ETS)/Jurkat-GABPa-ChIP-Seq(GSE17954)/Homer/6.727893	NA
chr1:115710508-115711313	-0.0558453	2.0867	0.904439	1	1	DHS_enhancer	NF1-halfsite(CTF)/LNCaP-NF1-ChIP-Seq(Unpublished)/Homer/7.253989;NF1-halfsite(CTF)/LNCaP-NF1-ChIP-Seq(Unpublished)/Homer/7.813211;4-HWCTTGGCAC,BestGuess:NFIX/MA0671.1/Jaspar(0.916)/6.74872;4-HWCTTGGCAC,BestGuess:NFIX/MA0671.1/Jaspar(0.916)/6.918059	ENSG00000118729|CASQ2
chr1:115713146-115714181	-0.143897	2.56179	0.698539	1	1	DHS_enhancer	NA	ENSG00000118729|CASQ2
chr1:115719183-115720269	-0.382958	2.05388	0.235446	1	1	DHS_enhancer	NF1-halfsite(CTF)/LNCaP-NF1-ChIP-Seq(Unpublished)/Homer/7.24766;NF1-halfsite(CTF)/LNCaP-NF1-ChIP-Seq(Unpublished)/Homer/7.753075;NF1-halfsite(CTF)/LNCaP-NF1-ChIP-Seq(Unpublished)/Homer/7.619324;SPDEF(ETS)/VCaP-SPDEF-ChIP-Seq(SRA014231)/Homer/6.878725;EHF(ETS)/LoVo-EHF-ChIP-Seq(GSE49402)/Homer/8.498783;Atf3(bZIP)/GBM-ATF3-ChIP-Seq(GSE33912)/Homer/6.163061;Atf3(bZIP)/GBM-ATF3-ChIP-Seq(GSE33912)/Hom…	ENSG00000118729|CASQ2
chr1:115726853-115728382	0.314234	2.74451	0.256951	1	1	DHS_enhancer	CEBP:AP1(bZIP)/ThioMac-CEBPb-ChIP-Seq(GSE21512)/Homer/6.963362	NA
chr1:115752767-115754355	-0.27252	2.98154	0.362473	1	1	DHS_enhancer	MafK(bZIP)/C2C12-MafK-ChIP-Seq(GSE36030)/Homer/8.518234	ENSG00000118729|CASQ2
chr1:115771656-115772339	0.0761193	3.28008	0.82626	1	1	DHS_enhancer	NF1-halfsite(CTF)/LNCaP-NF1-ChIP-Seq(Unpublished)/Homer/7.525956;NF1-halfsite(CTF)/LNCaP-NF1-ChIP-Seq(Unpublished)/Homer/7.060102;Stat3(Stat)/mES-Stat3-ChIP-Seq(GSE11431)/Homer/9.042485;Stat3(Stat)/mES-Stat3-ChIP-Seq(GSE11431)/Homer/10.10126;STAT4(Stat)/CD4-Stat4-ChIP-Seq(GSE22104)/Homer/10.111078;1-GCCAAGCCAAAC,BestGuess:NF1:FOXA1(CTF,Forkhead)/LNCAP-FOXA1-ChIP-Seq(GSE27824)/Homer(0.788)/8.29774…	ENSG00000163393|SLC22A15;ENSG00000173218|VANGL1;ENSG00000177551|NHLH2;ENSG00000118729|CASQ2
chr1:115782378-115783319	0.361128	2.37662	0.229038	1	1	DHS_enhancer	Fra1(bZIP)/BT549-Fra1-ChIP-Seq(GSE46166)/Homer/8.162708;Fra1(bZIP)/BT549-Fra1-ChIP-Seq(GSE46166)/Homer/8.197254;Atf3(bZIP)/GBM-ATF3-ChIP-Seq(GSE33912)/Homer/8.687652;Atf3(bZIP)/GBM-ATF3-ChIP-Seq(GSE33912)/Homer/8.667634;BATF(bZIP)/Th17-BATF-ChIP-Seq(GSE39756)/Homer/9.501863;BATF(bZIP)/Th17-BATF-ChIP-Seq(GSE39756)/Homer/8.477002;AP-1(bZIP)/ThioMac-PU.1-ChIP-Seq(GSE21512)/Homer/8.914729;AP-1(bZIP)/…	ENSG00000118729|CASQ2
chr1:115790056-115791329	-0.202075	2.18479	0.564105	1	1	DHS_enhancer	Elk4(ETS)/Hela-Elk4-ChIP-Seq(GSE31477)/Homer/7.194822;Fli1(ETS)/CD8-FLI-ChIP-Seq(GSE20898)/Homer/6.504232	ENSG00000173218|VANGL1;ENSG00000177551|NHLH2;ENSG00000118729|CASQ2
chr1:115793000-115794189	-0.291376	2.29896	0.410495	1	1	DHS_enhancer	STAT4(Stat)/CD4-Stat4-ChIP-Seq(GSE22104)/Homer/5.573886;STAT4(Stat)/CD4-Stat4-ChIP-Seq(GSE22104)/Homer/5.22735	NA
chr1:115810707-115811873	0.0485209	2.4152	0.904651	1	1	DHS_enhancer	NA	ENSG00000177551|NHLH2
chr1:115828122-115829645	0.45414	4.15245	0.0582288	1	1	DHS_promoter	NA	CATG00000072715|CATG00000072715.1
chr1:115837595-115839713	0.227635	3.55854	0.444408	1	1	DHS_promoter	ETV1(ETS)/GIST48-ETV1-ChIP-Seq(GSE22441)/Homer/7.154548;Elk4(ETS)/Hela-Elk4-ChIP-Seq(GSE31477)/Homer/7.447492;Elk1(ETS)/Hela-Elk1-ChIP-Seq(GSE31477)/Homer/7.997442;ELF1(ETS)/Jurkat-ELF1-ChIP-Seq(SRA014231)/Homer/7.727621;Fli1(ETS)/CD8-FLI-ChIP-Seq(GSE20898)/Homer/6.599296;ETS1(ETS)/Jurkat-ETS1-ChIP-Seq(GSE17954)/Homer/6.703302;GABPA(ETS)/Jurkat-GABPa-ChIP-Seq(GSE17954)/Homer/6.974175	CATG00000014113|CATG00000014113.1
chr1:115842302-115843311	-0.058692	2.27604	0.899176	1	1	DHS_enhancer	NA	ENSG00000177551|NHLH2
chr1:11585678-11587446	0.300919	2.49362	0.343299	1	1	DHS_enhancer	1-GCCAAGCCAAAC,BestGuess:NF1:FOXA1(CTF,Forkhead)/LNCAP-FOXA1-ChIP-Seq(GSE27824)/Homer(0.788)/7.521591	ENSG00000009724|MASP2;ENSG00000171824|EXOSC10
chr1:115862996-115864154	-0.149141	2.45787	0.727461	1	1	unannotated	ETV1(ETS)/GIST48-ETV1-ChIP-Seq(GSE22441)/Homer/6.927937;ERG(ETS)/VCaP-ERG-ChIP-Seq(GSE14097)/Homer/7.041679;SPDEF(ETS)/VCaP-SPDEF-ChIP-Seq(SRA014231)/Homer/7.087311;EHF(ETS)/LoVo-EHF-ChIP-Seq(GSE49402)/Homer/9.269199;EHF(ETS)/LoVo-EHF-ChIP-Seq(GSE49402)/Homer/7.22154;Etv2(ETS)/ES-ER71-ChIP-Seq(GSE59402)/Homer(0.967)/7.673781;ETS1(ETS)/Jurkat-ETS1-ChIP-Seq(GSE17954)/Homer/7.414291;GABPA(ETS)/Jurka…	NA
chr1:11597589-11598359	-0.168494	2.33207	0.603715	1	1	unannotated	NF1-halfsite(CTF)/LNCaP-NF1-ChIP-Seq(Unpublished)/Homer/7.852411;NF1-halfsite(CTF)/LNCaP-NF1-ChIP-Seq(Unpublished)/Homer/7.060102	NA
chr1:115975961-115977037	0.102471	4.09079	0.754767	1	1	DHS_promoter	NA	CATG00000072770|CATG00000072770.1;ENSG00000163393|SLC22A15
chr1:116060053-116061576	0.29084	3.02911	0.431145	1	1	unannotated	NF1-halfsite(CTF)/LNCaP-NF1-ChIP-Seq(Unpublished)/Homer/7.02687;NF1-halfsite(CTF)/LNCaP-NF1-ChIP-Seq(Unpublished)/Homer/7.813211;STAT4(Stat)/CD4-Stat4-ChIP-Seq(GSE22104)/Homer/5.416949;STAT4(Stat)/CD4-Stat4-ChIP-Seq(GSE22104)/Homer/5.762608;1-DATTGCGCAA,BestGuess:CEBPE/MA0837.1/Jaspar(0.936)/7.265993	NA
chr1:116067111-116068720	0.0953802	3.55449	0.82132	1	1	DHS_enhancer	NA	ENSG00000163393|SLC22A15
chr1:11609927-11611130	-0.104676	2.84567	0.771944	1	1	unannotated	4-HWCTTGGCAC,BestGuess:NFIX/MA0671.1/Jaspar(0.916)/7.441277	NA
chr1:116106322-116107664	-0.427226	2.44023	0.236075	1	1	DHS_enhancer	ETV1(ETS)/GIST48-ETV1-ChIP-Seq(GSE22441)/Homer/6.699027;ERG(ETS)/VCaP-ERG-ChIP-Seq(GSE14097)/Homer/6.84207;EHF(ETS)/LoVo-EHF-ChIP-Seq(GSE49402)/Homer/8.076329;NFAT:AP1(RHD,bZIP)/Jurkat-NFATC1-ChIP-Seq(Jolma_et_al.)/Homer/9.287887	ENSG00000163393|SLC22A15;ENSG00000173212|MAB21L3;ENSG00000116830|TTF2
chr1:11611768-11612447	-0.0916269	2.05822	0.846569	1	1	DHS_enhancer	Stat3+il21(Stat)/CD4-Stat3-ChIP-Seq(GSE19198)/Homer/6.900904;Stat3(Stat)/mES-Stat3-ChIP-Seq(GSE11431)/Homer/7.111502;STAT4(Stat)/CD4-Stat4-ChIP-Seq(GSE22104)/Homer/5.366723;NF1(CTF)/LNCAP-NF1-ChIP-Seq(Unpublished)/Homer/10.642257;NF1(CTF)/LNCAP-NF1-ChIP-Seq(Unpublished)/Homer/10.533161;4-HWCTTGGCAC,BestGuess:NFIX/MA0671.1/Jaspar(0.916)/6.809415;NFAT:AP1(RHD,bZIP)/Jurkat-NFATC1-ChIP-Seq(Jolma_et_a…	ENSG00000132879|FBXO44;ENSG00000116670|MAD2L2;ENSG00000162490|DRAXIN
chr1:116128784-116129650	0.254058	2.19432	0.470925	1	1	DHS_enhancer	NA	ENSG00000228127|RP11-12L8.1;ENSG00000173212|MAB21L3
chr1:116131761-116134316	-0.179753	3.18182	0.522675	1	1	DHS_enhancer	NFAT:AP1(RHD,bZIP)/Jurkat-NFATC1-ChIP-Seq(Jolma_et_al.)/Homer/9.205584	ENSG00000163393|SLC22A15;ENSG00000173212|MAB21L3
chr1:116138884-116140238	0.0446456	3.00324	0.910202	1	1	DHS_enhancer	ERG(ETS)/VCaP-ERG-ChIP-Seq(GSE14097)/Homer/7.615543;Etv2(ETS)/ES-ER71-ChIP-Seq(GSE59402)/Homer(0.967)/7.327426	ENSG00000163393|SLC22A15;ENSG00000173212|MAB21L3
chr1:116151718-116152593	0.242346	3.6675	0.332306	1	1	unannotated	NA	NA
chr1:11616121-11617633	0.0762872	2.97805	0.857382	1	1	DHS_enhancer	Ets1-distal(ETS)/CD4+-PolII-ChIP-Seq(Barski_et_al.)/Homer/8.980667	ENSG00000116663|FBXO6;ENSG00000132879|FBXO44;ENSG00000162490|DRAXIN;ENSG00000116670|MAD2L2;ENSG00000116685|KIAA2013;ENSG00000116661|FBXO2
chr1:116164138-116165005	-0.163967	2.64097	0.672884	1	1	DHS_enhancer	NFAT:AP1(RHD,bZIP)/Jurkat-NFATC1-ChIP-Seq(Jolma_et_al.)/Homer/9.93736	ENSG00000235933|RP5-1185H19.2
chr1:116167664-116168718	0.309331	3.61587	0.187879	1	1	DHS_promoter	EHF(ETS)/LoVo-EHF-ChIP-Seq(GSE49402)/Homer/7.727132	NA
chr1:116181680-116182809	0.444568	2.50749	0.0700393	1	1	DHS_enhancer	NF1-halfsite(CTF)/LNCaP-NF1-ChIP-Seq(Unpublished)/Homer/7.24766;ERG(ETS)/VCaP-ERG-ChIP-Seq(GSE14097)/Homer/7.371897;4-HWCTTGGCAC,BestGuess:NFIX/MA0671.1/Jaspar(0.916)/6.943137	ENSG00000116830|TTF2
chr1:116199289-116200475	0.0454103	2.07729	0.929432	1	1	DHS_enhancer	NF1-halfsite(CTF)/LNCaP-NF1-ChIP-Seq(Unpublished)/Homer/6.966734;NF1-halfsite(CTF)/LNCaP-NF1-ChIP-Seq(Unpublished)/Homer/7.292869	NA
chr1:116208238-116209868	-0.295412	2.64511	0.252262	1	1	DHS_enhancer	NA	NA
chr1:116210191-116211729	-0.116411	2.37359	0.77573	1	1	DHS_enhancer	EHF(ETS)/LoVo-EHF-ChIP-Seq(GSE49402)/Homer/7.761421	NA
chr1:116221932-116222971	-0.377157	2.25416	0.160909	1	1	DHS_enhancer	NA	NA
chr1:116232996-116234563	0.131056	2.64615	0.661611	1	1	DHS_enhancer	CEBP(bZIP)/ThioMac-CEBPb-ChIP-Seq(GSE21512)/Homer/7.249478	NA
chr1:116242951-116244174	0.0731956	2.50607	0.860394	1	1	DHS_enhancer	NA	ENSG00000163393|SLC22A15
chr1:116255066-116256163	-0.146852	2.06232	0.674864	1	1	DHS_enhancer	ETV1(ETS)/GIST48-ETV1-ChIP-Seq(GSE22441)/Homer/6.526558;EHF(ETS)/LoVo-EHF-ChIP-Seq(GSE49402)/Homer/8.769476	NA
chr1:116267408-116268532	-0.165148	2.17291	0.65447	1	1	DHS_enhancer	ETV1(ETS)/GIST48-ETV1-ChIP-Seq(GSE22441)/Homer/7.632655;NF1-halfsite(CTF)/LNCaP-NF1-ChIP-Seq(Unpublished)/Homer/7.353325;ERG(ETS)/VCaP-ERG-ChIP-Seq(GSE14097)/Homer/7.954617;ERG(ETS)/VCaP-ERG-ChIP-Seq(GSE14097)/Homer/7.74444;EHF(ETS)/LoVo-EHF-ChIP-Seq(GSE49402)/Homer/7.271333;PU.1(ETS)/ThioMac-PU.1-ChIP-Seq(GSE21512)/Homer/9.288637;PU.1(ETS)/ThioMac-PU.1-ChIP-Seq(GSE21512)/Homer/8.87218;EWS:ERG-fu…	ENSG00000163399|ATP1A1
chr1:116276254-116277349	0.0480127	2.24356	0.919296	1	1	DHS_enhancer	NA	NA
chr1:116285719-116286919	-0.129096	2.01433	0.777023	1	1	DHS_enhancer	STAT4(Stat)/CD4-Stat4-ChIP-Seq(GSE22104)/Homer/5.276686	ENSG00000163399|ATP1A1
chr1:11629301-11630460	0.260561	2.40637	0.440397	1	1	DHS_enhancer	Fra1(bZIP)/BT549-Fra1-ChIP-Seq(GSE46166)/Homer/7.04609;Atf3(bZIP)/GBM-ATF3-ChIP-Seq(GSE33912)/Homer/6.554887;Atf3(bZIP)/GBM-ATF3-ChIP-Seq(GSE33912)/Homer/6.563253;BATF(bZIP)/Th17-BATF-ChIP-Seq(GSE39756)/Homer/6.68703;AP-1(bZIP)/ThioMac-PU.1-ChIP-Seq(GSE21512)/Homer/7.190648;AP-1(bZIP)/ThioMac-PU.1-ChIP-Seq(GSE21512)/Homer/6.387376;1-BNVTGASTCABN,BestGuess:Jun-AP1(bZIP)/K562-cJun-ChIP-Seq(GSE31477…	ENSG00000116663|FBXO6;ENSG00000162490|DRAXIN;ENSG00000116670|MAD2L2;ENSG00000132879|FBXO44;ENSG00000177000|MTHFR;ENSG00000116661|FBXO2
chr1:116298680-116299833	0.165416	2.13555	0.726026	1	1	DHS_enhancer	CEBP(bZIP)/ThioMac-CEBPb-ChIP-Seq(GSE21512)/Homer/6.76926;STAT4(Stat)/CD4-Stat4-ChIP-Seq(GSE22104)/Homer/5.626267;4-HWCTTGGCAC,BestGuess:NFIX/MA0671.1/Jaspar(0.916)/6.74872	ENSG00000163399|ATP1A1
chr1:116311936-116313425	0.0392667	2.43261	0.933749	1	1	DHS_enhancer	4-HWCTTGGCAC,BestGuess:NFIX/MA0671.1/Jaspar(0.916)/6.833494	NA
chr1:116316424-116317732	0.0705031	2.29213	0.889085	1	1	DHS_enhancer	CEBP(bZIP)/ThioMac-CEBPb-ChIP-Seq(GSE21512)/Homer/6.76926;EHF(ETS)/LoVo-EHF-ChIP-Seq(GSE49402)/Homer/7.66287;Bach2(bZIP)/OCILy7-Bach2-ChIP-Seq(GSE44420)/Homer/8.697356	NA
chr1:116333810-116334516	-0.0524831	2.12715	0.916259	1	1	DHS_enhancer	ETV1(ETS)/GIST48-ETV1-ChIP-Seq(GSE22441)/Homer/7.331661;EWS:FLI1-fusion(ETS)/SK_N_MC-EWS:FLI1-ChIP-Seq(SRA014231)/Homer/8.340276;ERG(ETS)/VCaP-ERG-ChIP-Seq(GSE14097)/Homer/8.388482;Fli1(ETS)/CD8-FLI-ChIP-Seq(GSE20898)/Homer/6.092439;ETS1(ETS)/Jurkat-ETS1-ChIP-Seq(GSE17954)/Homer/7.59762;GABPA(ETS)/Jurkat-GABPa-ChIP-Seq(GSE17954)/Homer/7.148177	NA
chr1:116372609-116374274	0.193083	5.37469	0.527357	1	1	DHS_promoter	4-HWCTTGGCAC,BestGuess:NFIX/MA0671.1/Jaspar(0.916)/7.768244	ENSG00000163399|ATP1A1;ENSG00000269279|AL136376.1
chr1:116376313-116376784	-0.0353634	3.07532	0.939203	1	1	DHS_promoter	ETV1(ETS)/GIST48-ETV1-ChIP-Seq(GSE22441)/Homer/7.028542;Stat3+il21(Stat)/CD4-Stat3-ChIP-Seq(GSE19198)/Homer/7.928111;Stat3+il21(Stat)/CD4-Stat3-ChIP-Seq(GSE19198)/Homer/7.873897;ERG(ETS)/VCaP-ERG-ChIP-Seq(GSE14097)/Homer/7.74444;Stat3(Stat)/mES-Stat3-ChIP-Seq(GSE11431)/Homer/7.891489;STAT4(Stat)/CD4-Stat4-ChIP-Seq(GSE22104)/Homer/7.763594;STAT4(Stat)/CD4-Stat4-ChIP-Seq(GSE22104)/Homer/7.374071;EH…	NA
chr1:116377892-116378168	-0.400174	2.18035	0.394542	1	1	unannotated	ETV1(ETS)/GIST48-ETV1-ChIP-Seq(GSE22441)/Homer/7.690811;ERG(ETS)/VCaP-ERG-ChIP-Seq(GSE14097)/Homer/8.659812;EHF(ETS)/LoVo-EHF-ChIP-Seq(GSE49402)/Homer/7.610464;PU.1(ETS)/ThioMac-PU.1-ChIP-Seq(GSE21512)/Homer/12.497631;EWS:ERG-fusion(ETS)/CADO_ES1-EWS:ERG-ChIP-Seq(SRA014231)/Homer/7.495354;Ets1-distal(ETS)/CD4+-PolII-ChIP-Seq(Barski_et_al.)/Homer/8.890654;Etv2(ETS)/ES-ER71-ChIP-Seq(GSE59402)/Homer…	NA
chr1:116418256-116418924	0.0938371	2.75948	0.767272	1	1	DHS_promoter	ETV1(ETS)/GIST48-ETV1-ChIP-Seq(GSE22441)/Homer/7.099974;Stat3(Stat)/mES-Stat3-ChIP-Seq(GSE11431)/Homer/7.55797;Elk4(ETS)/Hela-Elk4-ChIP-Seq(GSE31477)/Homer/8.053307;Elk1(ETS)/Hela-Elk1-ChIP-Seq(GSE31477)/Homer/7.396766;ETS(ETS)/Promoter/Homer/8.375205;ELF1(ETS)/Jurkat-ELF1-ChIP-Seq(SRA014231)/Homer/8.574381;Fli1(ETS)/CD8-FLI-ChIP-Seq(GSE20898)/Homer/5.993469;GABPA(ETS)/Jurkat-GABPa-ChIP-Seq(GSE17…	CATG00000014291|CATG00000014291.1;ENSG00000203865|ATP1A1OS
chr1:11642160-11642719	-0.0808122	2.00272	0.840873	1	1	DHS_enhancer	NA	NA
chr1:116425991-116426971	0.105211	2.38522	0.794132	1	1	DHS_enhancer	NF1-halfsite(CTF)/LNCaP-NF1-ChIP-Seq(Unpublished)/Homer/7.060102;NF1-halfsite(CTF)/LNCaP-NF1-ChIP-Seq(Unpublished)/Homer/7.525956;NF1-halfsite(CTF)/LNCaP-NF1-ChIP-Seq(Unpublished)/Homer/6.787775	ENSG00000143061|IGSF3;ENSG00000116815|CD58
chr1:116431994-116434420	-0.134654	3.25805	0.614801	1	1	DHS_enhancer	NF1-halfsite(CTF)/LNCaP-NF1-ChIP-Seq(Unpublished)/Homer/8.019074;NF1-halfsite(CTF)/LNCaP-NF1-ChIP-Seq(Unpublished)/Homer/7.286861;4-HWCTTGGCAC,BestGuess:NFIX/MA0671.1/Jaspar(0.916)/7.519821	ENSG00000203865|ATP1A1OS
chr1:116453884-116455544	-0.112025	3.13495	0.713407	1	1	DHS_enhancer	NA	ENSG00000116815|CD58;ENSG00000143061|IGSF3
chr1:116474919-116476387	-0.177316	2.6848	0.530108	1	1	DHS_enhancer	NF1-halfsite(CTF)/LNCaP-NF1-ChIP-Seq(Unpublished)/Homer/8.312297;4-HWCTTGGCAC,BestGuess:NFIX/MA0671.1/Jaspar(0.916)/7.341647;Fra1(bZIP)/BT549-Fra1-ChIP-Seq(GSE46166)/Homer/7.562828;Fra1(bZIP)/BT549-Fra1-ChIP-Seq(GSE46166)/Homer/7.854156;Atf3(bZIP)/GBM-ATF3-ChIP-Seq(GSE33912)/Homer/8.383983;Atf3(bZIP)/GBM-ATF3-ChIP-Seq(GSE33912)/Homer/8.328736;BATF(bZIP)/Th17-BATF-ChIP-Seq(GSE39756)/Homer/8.537024…	ENSG00000233154|RP4-655J12.4
chr1:11647963-11649223	-0.0108986	3.58707	0.981325	1	1	DHS_enhancer	ETS1(ETS)/Jurkat-ETS1-ChIP-Seq(GSE17954)/Homer/7.937266;1-GCCAAGCCAAAC,BestGuess:NF1:FOXA1(CTF,Forkhead)/LNCAP-FOXA1-ChIP-Seq(GSE27824)/Homer(0.788)/9.307042	NA
chr1:116485019-116485726	0.0472391	2.81908	0.928481	1	1	DHS_enhancer	4-HWCTTGGCAC,BestGuess:NFIX/MA0671.1/Jaspar(0.916)/7.768244;AP-1(bZIP)/ThioMac-PU.1-ChIP-Seq(GSE21512)/Homer/6.257663;1-BNVTGASTCABN,BestGuess:Jun-AP1(bZIP)/K562-cJun-ChIP-Seq(GSE31477)/Homer(0.977)/7.195453	NA
chr1:116489324-116489758	-0.476701	2.26827	0.212596	1	1	DHS_enhancer	ETV1(ETS)/GIST48-ETV1-ChIP-Seq(GSE22441)/Homer/7.367369;EWS:FLI1-fusion(ETS)/SK_N_MC-EWS:FLI1-ChIP-Seq(SRA014231)/Homer/8.707074;NF1-halfsite(CTF)/LNCaP-NF1-ChIP-Seq(Unpublished)/Homer/8.07921;NF1-halfsite(CTF)/LNCaP-NF1-ChIP-Seq(Unpublished)/Homer/7.24766;NF1-halfsite(CTF)/LNCaP-NF1-ChIP-Seq(Unpublished)/Homer/7.753075;ERG(ETS)/VCaP-ERG-ChIP-Seq(GSE14097)/Homer/8.436975;Elk4(ETS)/Hela-Elk4-ChIP-…	NA
chr1:116503128-116504843	0.127404	2.60766	0.687858	1	1	DHS_enhancer	NA	ENSG00000134247|PTGFRN;ENSG00000116824|CD2;ENSG00000177173|NAP1L4P1;ENSG00000116815|CD58
chr1:11650470-11650950	0.256022	2.65902	0.43897	1	1	unannotated	NA	NA
chr1:116508466-116509730	0.247537	2.77623	0.411413	1	1	DHS_enhancer	Fra1(bZIP)/BT549-Fra1-ChIP-Seq(GSE46166)/Homer/8.308563;Fra1(bZIP)/BT549-Fra1-ChIP-Seq(GSE46166)/Homer/7.50376;Fra1(bZIP)/BT549-Fra1-ChIP-Seq(GSE46166)/Homer/7.471505;Fra1(bZIP)/BT549-Fra1-ChIP-Seq(GSE46166)/Homer/8.778865;Atf3(bZIP)/GBM-ATF3-ChIP-Seq(GSE33912)/Homer/9.520092;Atf3(bZIP)/GBM-ATF3-ChIP-Seq(GSE33912)/Homer/7.389746;Atf3(bZIP)/GBM-ATF3-ChIP-Seq(GSE33912)/Homer/7.271821;Atf3(bZIP)/GBM…	ENSG00000116824|CD2;ENSG00000116830|TTF2
chr1:116514917-116515970	0.0311194	2.42888	0.948624	1	1	DHS_enhancer	NA	NA
chr1:11653164-11655148	0.145716	4.81404	0.588343	1	1	DHS_promoter	ETV1(ETS)/GIST48-ETV1-ChIP-Seq(GSE22441)/Homer/7.944084;NF1-halfsite(CTF)/LNCaP-NF1-ChIP-Seq(Unpublished)/Homer/7.753075;ERG(ETS)/VCaP-ERG-ChIP-Seq(GSE14097)/Homer/9.163825;ETS(ETS)/Promoter/Homer/7.558143;SPDEF(ETS)/VCaP-SPDEF-ChIP-Seq(SRA014231)/Homer/7.633123;EHF(ETS)/LoVo-EHF-ChIP-Seq(GSE49402)/Homer/8.682781;ELF1(ETS)/Jurkat-ELF1-ChIP-Seq(SRA014231)/Homer/7.428263;Etv2(ETS)/ES-ER71-ChIP-Seq(…	ENSG00000116661|FBXO2;ENSG00000132879|FBXO44
chr1:116544467-116545772	0.0299212	2.46491	0.947429	1	1	DHS_enhancer	NA	NA
chr1:116570055-116571270	0.09128	4.87216	0.775511	1	1	DHS_promoter	Stat3+il21(Stat)/CD4-Stat3-ChIP-Seq(GSE19198)/Homer/6.862596;Stat3+il21(Stat)/CD4-Stat3-ChIP-Seq(GSE19198)/Homer/7.039526;ERG(ETS)/VCaP-ERG-ChIP-Seq(GSE14097)/Homer/6.84207;ERG(ETS)/VCaP-ERG-ChIP-Seq(GSE14097)/Homer/6.519206;STAT4(Stat)/CD4-Stat4-ChIP-Seq(GSE22104)/Homer/5.959103;STAT4(Stat)/CD4-Stat4-ChIP-Seq(GSE22104)/Homer/6.57919	CATG00000014352|CATG00000014352.1;ENSG00000116815|CD58
chr1:116574689-116575192	-0.0509435	2.39234	0.925897	1	1	DHS_enhancer	STAT4(Stat)/CD4-Stat4-ChIP-Seq(GSE22104)/Homer/6.625684;STAT4(Stat)/CD4-Stat4-ChIP-Seq(GSE22104)/Homer/6.745965	NA
chr1:116584620-116585476	0.130469	1.90163	0.755432	1	1	DHS_enhancer	1-GCCAAGCCAAAC,BestGuess:NF1:FOXA1(CTF,Forkhead)/LNCAP-FOXA1-ChIP-Seq(GSE27824)/Homer(0.788)/8.128199	NA
chr1:1166158-1167061	0.105152	2.6793	0.808092	1	1	DHS_enhancer	NA	ENSG00000187961|KLHL17
chr1:11663956-11665033	0.0813621	3.84129	0.794854	1	1	DHS_promoter	NA	ENSG00000116663|FBXO6
chr1:116667000-116668130	0.315384	4.22493	0.258374	1	1	DHS_promoter	NA	ENSG00000143061|IGSF3
chr1:116687058-116687993	0.155725	2.16081	0.640685	1	1	DHS_enhancer	NA	NA
chr1:116693835-116695046	-0.2915	3.90749	0.257814	1	1	DHS_enhancer	NF1-halfsite(CTF)/LNCaP-NF1-ChIP-Seq(Unpublished)/Homer/7.813211;NF1-halfsite(CTF)/LNCaP-NF1-ChIP-Seq(Unpublished)/Homer/6.794103	ENSG00000143061|IGSF3
chr1:116697785-116698275	0.539959	2.00259	0.0761531	1	1	DHS_enhancer	CEBP(bZIP)/ThioMac-CEBPb-ChIP-Seq(GSE21512)/Homer/6.735414;CEBP:AP1(bZIP)/ThioMac-CEBPb-ChIP-Seq(GSE21512)/Homer/9.725617;Atf3(bZIP)/GBM-ATF3-ChIP-Seq(GSE33912)/Homer/6.816571;Atf3(bZIP)/GBM-ATF3-ChIP-Seq(GSE33912)/Homer/6.740565;BATF(bZIP)/Th17-BATF-ChIP-Seq(GSE39756)/Homer/7.333208;BATF(bZIP)/Th17-BATF-ChIP-Seq(GSE39756)/Homer/7.394992;BATF(bZIP)/Th17-BATF-ChIP-Seq(GSE39756)/Homer/7.796122;AP-1…	NA
chr1:11670920-11672257	0.231219	2.6596	0.530279	1	1	DHS_enhancer	ETV1(ETS)/GIST48-ETV1-ChIP-Seq(GSE22441)/Homer/6.304475;EWS:FLI1-fusion(ETS)/SK_N_MC-EWS:FLI1-ChIP-Seq(SRA014231)/Homer/7.905174;ERG(ETS)/VCaP-ERG-ChIP-Seq(GSE14097)/Homer/8.105963;EHF(ETS)/LoVo-EHF-ChIP-Seq(GSE49402)/Homer/7.329853;Fli1(ETS)/CD8-FLI-ChIP-Seq(GSE20898)/Homer/6.090797	ENSG00000132879|FBXO44;ENSG00000116663|FBXO6
chr1:116710689-116711529	0.0618751	3.04354	0.896285	1	1	DHS_enhancer	Stat3+il21(Stat)/CD4-Stat3-ChIP-Seq(GSE19198)/Homer/10.109223;Stat3+il21(Stat)/CD4-Stat3-ChIP-Seq(GSE19198)/Homer/10.794675;ERG(ETS)/VCaP-ERG-ChIP-Seq(GSE14097)/Homer/6.84207;Stat3(Stat)/mES-Stat3-ChIP-Seq(GSE11431)/Homer/10.132676;Stat3(Stat)/mES-Stat3-ChIP-Seq(GSE11431)/Homer/9.397486;STAT1(Stat)/HelaS3-STAT1-ChIP-Seq(GSE12782)/Homer/9.914245;STAT1(Stat)/HelaS3-STAT1-ChIP-Seq(GSE12782)/Homer/10…	NA
chr1:116721584-116723148	-0.266745	2.308	0.484876	1	1	DHS_enhancer	NF1-halfsite(CTF)/LNCaP-NF1-ChIP-Seq(Unpublished)/Homer/7.519988;NF1-halfsite(CTF)/LNCaP-NF1-ChIP-Seq(Unpublished)/Homer/8.312297;STAT4(Stat)/CD4-Stat4-ChIP-Seq(GSE22104)/Homer/6.063284;STAT4(Stat)/CD4-Stat4-ChIP-Seq(GSE22104)/Homer/6.143511;1-GCCAAGCCAAAC,BestGuess:NF1:FOXA1(CTF,Forkhead)/LNCAP-FOXA1-ChIP-Seq(GSE27824)/Homer(0.788)/8.656434	ENSG00000143061|IGSF3
chr1:11672589-11673972	0.209037	2.80412	0.52364	1	1	DHS_enhancer	NF1-halfsite(CTF)/LNCaP-NF1-ChIP-Seq(Unpublished)/Homer/7.02687;NF1-halfsite(CTF)/LNCaP-NF1-ChIP-Seq(Unpublished)/Homer/6.794103	ENSG00000116663|FBXO6;ENSG00000116670|MAD2L2
chr1:116737353-116738288	-0.332505	2.75235	0.165598	1	1	DHS_enhancer	NA	ENSG00000134256|CD101;ENSG00000134247|PTGFRN;ENSG00000116824|CD2;ENSG00000198162|MAN1A2
chr1:116762863-116764408	-0.158856	2.82552	0.636008	1	1	DHS_enhancer	NA	ENSG00000134247|PTGFRN;ENSG00000116824|CD2;ENSG00000134256|CD101
chr1:116769631-116770173	-0.021897	2.5557	0.97015	1	1	DHS_enhancer	ETV1(ETS)/GIST48-ETV1-ChIP-Seq(GSE22441)/Homer/7.583554;ETV1(ETS)/GIST48-ETV1-ChIP-Seq(GSE22441)/Homer/9.343339;EWS:FLI1-fusion(ETS)/SK_N_MC-EWS:FLI1-ChIP-Seq(SRA014231)/Homer/8.327146;EWS:FLI1-fusion(ETS)/SK_N_MC-EWS:FLI1-ChIP-Seq(SRA014231)/Homer/10.297209;NF1-halfsite(CTF)/LNCaP-NF1-ChIP-Seq(Unpublished)/Homer/7.253989;NF1-halfsite(CTF)/LNCaP-NF1-ChIP-Seq(Unpublished)/Homer/7.02687;ERG(ETS)/VC…	NA
chr1:116772056-116772966	0.0395343	2.41571	0.944062	1	1	DHS_enhancer	CEBP(bZIP)/ThioMac-CEBPb-ChIP-Seq(GSE21512)/Homer/6.363556	NA
chr1:11680482-11681949	0.143071	4.69309	0.588156	1	1	DHS_promoter	NA	CATG00000019929|CATG00000019929.1;ENSG00000116670|MAD2L2
chr1:116824966-116827555	-0.179182	3.29216	0.510343	1	1	DHS_enhancer	ETV1(ETS)/GIST48-ETV1-ChIP-Seq(GSE22441)/Homer/6.36067;SPDEF(ETS)/VCaP-SPDEF-ChIP-Seq(SRA014231)/Homer/10.090619;ETS1(ETS)/Jurkat-ETS1-ChIP-Seq(GSE17954)/Homer/7.992996;2-CAYTTCCTGT,BestGuess:ERG(ETS)/VCaP-ERG-ChIP-Seq(GSE14097)/Homer(0.967)/8.798239	NA
chr1:116833825-116836512	-0.210695	3.33424	0.445612	1	1	DHS_enhancer	ETV1(ETS)/GIST48-ETV1-ChIP-Seq(GSE22441)/Homer/9.595232;EWS:FLI1-fusion(ETS)/SK_N_MC-EWS:FLI1-ChIP-Seq(SRA014231)/Homer/10.28408;ERG(ETS)/VCaP-ERG-ChIP-Seq(GSE14097)/Homer/9.992375;Elk4(ETS)/Hela-Elk4-ChIP-Seq(GSE31477)/Homer/6.885154;Elk1(ETS)/Hela-Elk1-ChIP-Seq(GSE31477)/Homer/7.283933;ETS(ETS)/Promoter/Homer/8.423642;SPDEF(ETS)/VCaP-SPDEF-ChIP-Seq(SRA014231)/Homer/7.297165;EHF(ETS)/LoVo-EHF-Ch…	NA
chr1:116847262-116848227	-0.0834226	3.45586	0.828264	1	1	DHS_enhancer	ETV1(ETS)/GIST48-ETV1-ChIP-Seq(GSE22441)/Homer/6.452184;ETV1(ETS)/GIST48-ETV1-ChIP-Seq(GSE22441)/Homer/6.376024;Chop(bZIP)/MEF-Chop-ChIP-Seq(GSE35681)/Homer/8.995852;ERG(ETS)/VCaP-ERG-ChIP-Seq(GSE14097)/Homer/7.32404;Elk4(ETS)/Hela-Elk4-ChIP-Seq(GSE31477)/Homer/7.191063;Elk1(ETS)/Hela-Elk1-ChIP-Seq(GSE31477)/Homer/7.267563;CEBP:AP1(bZIP)/ThioMac-CEBPb-ChIP-Seq(GSE21512)/Homer/10.330259;ELF1(ETS)/…	NA
chr1:116853572-116854160	-0.158676	2.63603	0.736319	1	1	DHS_enhancer	ETV1(ETS)/GIST48-ETV1-ChIP-Seq(GSE22441)/Homer/6.491183;EWS:FLI1-fusion(ETS)/SK_N_MC-EWS:FLI1-ChIP-Seq(SRA014231)/Homer/9.375529;ERG(ETS)/VCaP-ERG-ChIP-Seq(GSE14097)/Homer/8.35788;SPDEF(ETS)/VCaP-SPDEF-ChIP-Seq(SRA014231)/Homer/7.877088;EHF(ETS)/LoVo-EHF-ChIP-Seq(GSE49402)/Homer/7.809399;EWS:ERG-fusion(ETS)/CADO_ES1-EWS:ERG-ChIP-Seq(SRA014231)/Homer/8.558733;Etv2(ETS)/ES-ER71-ChIP-Seq(GSE59402)/H…	NA
chr1:116855058-116856184	-0.0792846	3.59868	0.852866	1	1	DHS_enhancer	Stat3+il21(Stat)/CD4-Stat3-ChIP-Seq(GSE19198)/Homer/7.3001;ERG(ETS)/VCaP-ERG-ChIP-Seq(GSE14097)/Homer/6.629559;STAT4(Stat)/CD4-Stat4-ChIP-Seq(GSE22104)/Homer/5.844275;EHF(ETS)/LoVo-EHF-ChIP-Seq(GSE49402)/Homer/7.212795	ENSG00000116830|TTF2
chr1:116871602-116872894	-0.723204	3.50191	0.0846746	1	1	DHS_enhancer	NA	NA
chr1:1168731-1170161	0.304695	3.28656	0.256657	1	1	DHS_enhancer	MafK(bZIP)/C2C12-MafK-ChIP-Seq(GSE36030)/Homer/8.518234	ENSG00000184163|FAM132A;ENSG00000225972|MTND1P23
chr1:116878031-116879873	-0.128168	3.27243	0.712642	1	1	unannotated	Fra1(bZIP)/BT549-Fra1-ChIP-Seq(GSE46166)/Homer/7.448552;Fra1(bZIP)/BT549-Fra1-ChIP-Seq(GSE46166)/Homer/7.546583;Atf3(bZIP)/GBM-ATF3-ChIP-Seq(GSE33912)/Homer/7.373261;Atf3(bZIP)/GBM-ATF3-ChIP-Seq(GSE33912)/Homer/7.381885;BATF(bZIP)/Th17-BATF-ChIP-Seq(GSE39756)/Homer/8.600443;BATF(bZIP)/Th17-BATF-ChIP-Seq(GSE39756)/Homer/8.359883;AP-1(bZIP)/ThioMac-PU.1-ChIP-Seq(GSE21512)/Homer/7.014135;AP-1(bZIP)/…	NA
chr1:116889500-116890096	0.397455	1.83694	0.178911	1	1	DHS_enhancer	ETS1(ETS)/Jurkat-ETS1-ChIP-Seq(GSE17954)/Homer/6.602179	ENSG00000116830|TTF2;ENSG00000134247|PTGFRN;ENSG00000134256|CD101
chr1:116891467-116892325	0.783445	2.35458	0.0149784	1	1	DHS_enhancer	CEBP:AP1(bZIP)/ThioMac-CEBPb-ChIP-Seq(GSE21512)/Homer/8.959962	NA
chr1:116901919-116902918	-0.283236	2.14644	0.358549	1	1	DHS_enhancer	NA	ENSG00000134247|PTGFRN;ENSG00000116830|TTF2;ENSG00000134256|CD101
chr1:116909473-116911526	0.125682	4.55515	0.637721	1	1	DHS_promoter	NA	ENSG00000134247|PTGFRN;ENSG00000272715|RP4-753F5.1
chr1:11691129-11693775	-0.0463928	4.37566	0.89429	1	1	DHS_promoter	Elk4(ETS)/Hela-Elk4-ChIP-Seq(GSE31477)/Homer/7.324615	ENSG00000116670|MAD2L2;ENSG00000162490|DRAXIN
chr1:116915294-116917402	-0.046171	3.48186	0.88835	1	1	DHS_enhancer	Stat3+il21(Stat)/CD4-Stat3-ChIP-Seq(GSE19198)/Homer/7.151201;Stat3(Stat)/mES-Stat3-ChIP-Seq(GSE11431)/Homer/7.76118;Stat3(Stat)/mES-Stat3-ChIP-Seq(GSE11431)/Homer/7.483922;Elk4(ETS)/Hela-Elk4-ChIP-Seq(GSE31477)/Homer/6.982866	ENSG00000233154|RP4-655J12.4
chr1:116922475-116923832	0.550758	2.27476	0.0800486	1	1	DHS_enhancer	NA	NA
chr1:116943484-116945010	0.220571	2.67125	0.518954	1	1	DHS_enhancer	NF1-halfsite(CTF)/LNCaP-NF1-ChIP-Seq(Unpublished)/Homer/7.24766	ENSG00000134247|PTGFRN
chr1:116971418-116972901	-0.0940874	2.72259	0.819965	1	1	DHS_enhancer	SPDEF(ETS)/VCaP-SPDEF-ChIP-Seq(SRA014231)/Homer/6.878725;EHF(ETS)/LoVo-EHF-ChIP-Seq(GSE49402)/Homer/8.498783	ENSG00000134247|PTGFRN
chr1:116981200-116983491	-0.175382	3.0456	0.509791	1	1	DHS_enhancer	CEBP(bZIP)/ThioMac-CEBPb-ChIP-Seq(GSE21512)/Homer/7.006221;CEBP:AP1(bZIP)/ThioMac-CEBPb-ChIP-Seq(GSE21512)/Homer/6.575421;1-DATTGCGCAA,BestGuess:CEBPE/MA0837.1/Jaspar(0.936)/8.40352	ENSG00000134256|CD101;ENSG00000134247|PTGFRN;ENSG00000116830|TTF2
chr1:116983809-116985184	-0.288252	3.21733	0.331153	1	1	DHS_enhancer	NF1-halfsite(CTF)/LNCaP-NF1-ChIP-Seq(Unpublished)/Homer/7.292869;1-GCCAAGCCAAAC,BestGuess:NF1:FOXA1(CTF,Forkhead)/LNCAP-FOXA1-ChIP-Seq(GSE27824)/Homer(0.788)/7.97732	NA
chr1:116995395-116996746	0.0027421	2.18609	0.996945	1	1	unannotated	ETV1(ETS)/GIST48-ETV1-ChIP-Seq(GSE22441)/Homer/6.757134;ETV1(ETS)/GIST48-ETV1-ChIP-Seq(GSE22441)/Homer/8.532338;EWS:FLI1-fusion(ETS)/SK_N_MC-EWS:FLI1-ChIP-Seq(SRA014231)/Homer/9.740577;EWS:FLI1-fusion(ETS)/SK_N_MC-EWS:FLI1-ChIP-Seq(SRA014231)/Homer/9.48218;ERG(ETS)/VCaP-ERG-ChIP-Seq(GSE14097)/Homer/8.526374;ERG(ETS)/VCaP-ERG-ChIP-Seq(GSE14097)/Homer/9.149288;EWS:ERG-fusion(ETS)/CADO_ES1-EWS:ERG-C…	NA
chr1:11701519-11702053	-0.121593	1.976	0.769022	1	1	DHS_enhancer	NF1-halfsite(CTF)/LNCaP-NF1-ChIP-Seq(Unpublished)/Homer/7.746746;4-HWCTTGGCAC,BestGuess:NFIX/MA0671.1/Jaspar(0.916)/7.750262;AP-1(bZIP)/ThioMac-PU.1-ChIP-Seq(GSE21512)/Homer/6.257663	ENSG00000116670|MAD2L2;ENSG00000116663|FBXO6;ENSG00000132879|FBXO44;ENSG00000162490|DRAXIN;ENSG00000116661|FBXO2;ENSG00000116649|SRM
chr1:11703565-11705607	0.121516	3.57279	0.683991	1	1	DHS_enhancer	NA	NA
chr1:117048464-117049688	0.175045	2.20548	0.654321	1	1	DHS_enhancer	NF1-halfsite(CTF)/LNCaP-NF1-ChIP-Seq(Unpublished)/Homer/6.787775;ERG(ETS)/VCaP-ERG-ChIP-Seq(GSE14097)/Homer/6.983634;CEBP:AP1(bZIP)/ThioMac-CEBPb-ChIP-Seq(GSE21512)/Homer/7.403657;EHF(ETS)/LoVo-EHF-ChIP-Seq(GSE49402)/Homer/7.727132;EHF(ETS)/LoVo-EHF-ChIP-Seq(GSE49402)/Homer/7.395691	NA
chr1:117059706-117060965	-0.0878739	4.89257	0.760191	1	1	DHS_promoter	ETV1(ETS)/GIST48-ETV1-ChIP-Seq(GSE22441)/Homer/6.694861;Elk4(ETS)/Hela-Elk4-ChIP-Seq(GSE31477)/Homer/6.78402;CEBP(bZIP)/ThioMac-CEBPb-ChIP-Seq(GSE21512)/Homer/6.13675;Elk1(ETS)/Hela-Elk1-ChIP-Seq(GSE31477)/Homer/6.998781;ETS(ETS)/Promoter/Homer/7.802188;EHF(ETS)/LoVo-EHF-ChIP-Seq(GSE49402)/Homer/7.536154;ELF1(ETS)/Jurkat-ELF1-ChIP-Seq(SRA014231)/Homer/8.306316;Fli1(ETS)/CD8-FLI-ChIP-Seq(GSE20898)…	ENSG00000116830|TTF2;ENSG00000236137|RP11-27K13.3
chr1:117077207-117077816	0.0333206	2.80897	0.964871	1	1	DHS_enhancer	Stat3+il21(Stat)/CD4-Stat3-ChIP-Seq(GSE19198)/Homer/7.162586;ERG(ETS)/VCaP-ERG-ChIP-Seq(GSE14097)/Homer/6.627295;STAT4(Stat)/CD4-Stat4-ChIP-Seq(GSE22104)/Homer/7.27562;STAT4(Stat)/CD4-Stat4-ChIP-Seq(GSE22104)/Homer/7.839917;Fra1(bZIP)/BT549-Fra1-ChIP-Seq(GSE46166)/Homer/7.961745;Fra1(bZIP)/BT549-Fra1-ChIP-Seq(GSE46166)/Homer/8.316233;Atf3(bZIP)/GBM-ATF3-ChIP-Seq(GSE33912)/Homer/7.34257;Atf3(bZIP)…	ENSG00000198162|MAN1A2;ENSG00000116830|TTF2;ENSG00000134247|PTGFRN;ENSG00000134256|CD101
chr1:117092723-117093564	0.253404	2.60956	0.427288	1	1	DHS_enhancer	NF1-halfsite(CTF)/LNCaP-NF1-ChIP-Seq(Unpublished)/Homer/8.07921;NF1-halfsite(CTF)/LNCaP-NF1-ChIP-Seq(Unpublished)/Homer/7.753075;NF1(CTF)/LNCAP-NF1-ChIP-Seq(Unpublished)/Homer/8.405929;NF1(CTF)/LNCAP-NF1-ChIP-Seq(Unpublished)/Homer/8.44881	ENSG00000116830|TTF2
chr1:117094825-117095640	-0.48216	2.36861	0.134299	1	1	DHS_enhancer	NF1-halfsite(CTF)/LNCaP-NF1-ChIP-Seq(Unpublished)/Homer/7.852411	NA
chr1:11711244-11712538	-0.103795	2.57659	0.799467	1	1	DHS_enhancer	NA	ENSG00000116663|FBXO6;ENSG00000116670|MAD2L2;ENSG00000162490|DRAXIN;ENSG00000132879|FBXO44
chr1:117121295-117122534	-0.00637682	5.49218	0.990168	1	1	DHS_promoter	NA	CATG00000014710|CATG00000014710.1;ENSG00000134253|TRIM45
chr1:11714287-11715413	-0.0180032	2.47535	0.973616	1	1	DHS_enhancer	NF1-halfsite(CTF)/LNCaP-NF1-ChIP-Seq(Unpublished)/Homer/6.794103;NF1-halfsite(CTF)/LNCaP-NF1-ChIP-Seq(Unpublished)/Homer/7.813211;4-HWCTTGGCAC,BestGuess:NFIX/MA0671.1/Jaspar(0.916)/6.947105	ENSG00000162490|DRAXIN
chr1:117146687-117147630	0.529561	2.57042	0.153864	1	1	DHS_enhancer	NF1-halfsite(CTF)/LNCaP-NF1-ChIP-Seq(Unpublished)/Homer/7.852411;ERG(ETS)/VCaP-ERG-ChIP-Seq(GSE14097)/Homer/7.097289;EHF(ETS)/LoVo-EHF-ChIP-Seq(GSE49402)/Homer/8.341403;EHF(ETS)/LoVo-EHF-ChIP-Seq(GSE49402)/Homer/8.405665;EWS:ERG-fusion(ETS)/CADO_ES1-EWS:ERG-ChIP-Seq(SRA014231)/Homer/8.347046;EWS:ERG-fusion(ETS)/CADO_ES1-EWS:ERG-ChIP-Seq(SRA014231)/Homer/8.888446;Etv2(ETS)/ES-ER71-ChIP-Seq(GSE5940…	NA
chr1:1171529-1172063	0.236584	2.18245	0.456345	1	1	DHS_enhancer	NA	NA
chr1:11719277-11720048	0.0246082	2.66926	0.96155	1	1	unannotated	ETV1(ETS)/GIST48-ETV1-ChIP-Seq(GSE22441)/Homer/6.335997;Elk4(ETS)/Hela-Elk4-ChIP-Seq(GSE31477)/Homer/8.083313;Elk1(ETS)/Hela-Elk1-ChIP-Seq(GSE31477)/Homer/7.647346;Fli1(ETS)/CD8-FLI-ChIP-Seq(GSE20898)/Homer/6.415908;1-DATTGCGCAA,BestGuess:CEBPE/MA0837.1/Jaspar(0.936)/7.428537;4-HWCTTGGCAC,BestGuess:NFIX/MA0671.1/Jaspar(0.916)/7.00917	NA
chr1:117201214-117203287	-0.199682	2.84191	0.472999	1	1	DHS_enhancer	NF1-halfsite(CTF)/LNCaP-NF1-ChIP-Seq(Unpublished)/Homer/7.232733;NF1-halfsite(CTF)/LNCaP-NF1-ChIP-Seq(Unpublished)/Homer/7.791955	NA
chr1:117210365-117211654	-0.179345	2.85301	0.571344	1	1	DHS_enhancer	1-GCCAAGCCAAAC,BestGuess:NF1:FOXA1(CTF,Forkhead)/LNCAP-FOXA1-ChIP-Seq(GSE27824)/Homer(0.788)/8.15391;Fra1(bZIP)/BT549-Fra1-ChIP-Seq(GSE46166)/Homer/8.172618;Fra1(bZIP)/BT549-Fra1-ChIP-Seq(GSE46166)/Homer/8.423205;Atf3(bZIP)/GBM-ATF3-ChIP-Seq(GSE33912)/Homer/9.222428;Atf3(bZIP)/GBM-ATF3-ChIP-Seq(GSE33912)/Homer/9.260427;BATF(bZIP)/Th17-BATF-ChIP-Seq(GSE39756)/Homer/8.448558;BATF(bZIP)/Th17-BATF-Ch…	NA
chr1:117240309-117241511	-0.302885	2.23991	0.269417	1	1	DHS_enhancer	NA	NA
chr1:11726570-11727566	0.201352	2.02595	0.641689	1	1	DHS_enhancer	Stat3+il21(Stat)/CD4-Stat3-ChIP-Seq(GSE19198)/Homer/7.028921;Stat3(Stat)/mES-Stat3-ChIP-Seq(GSE11431)/Homer/7.142636;STAT4(Stat)/CD4-Stat4-ChIP-Seq(GSE22104)/Homer/6.081218;STAT4(Stat)/CD4-Stat4-ChIP-Seq(GSE22104)/Homer/6.427034;Fra1(bZIP)/BT549-Fra1-ChIP-Seq(GSE46166)/Homer/7.358993;Fra1(bZIP)/BT549-Fra1-ChIP-Seq(GSE46166)/Homer/7.637334;Atf3(bZIP)/GBM-ATF3-ChIP-Seq(GSE33912)/Homer/8.45082;Atf3(…	NA
chr1:117267777-117269400	-0.0701569	2.4089	0.878432	1	1	DHS_enhancer	Chop(bZIP)/MEF-Chop-ChIP-Seq(GSE35681)/Homer/9.858665;NF1-halfsite(CTF)/LNCaP-NF1-ChIP-Seq(Unpublished)/Homer/6.794103;CEBP:AP1(bZIP)/ThioMac-CEBPb-ChIP-Seq(GSE21512)/Homer/6.734616;Atf4(bZIP)/MEF-Atf4-ChIP-Seq(GSE35681)/Homer/9.953327;Atf3(bZIP)/GBM-ATF3-ChIP-Seq(GSE33912)/Homer/6.400244;Atf3(bZIP)/GBM-ATF3-ChIP-Seq(GSE33912)/Homer/6.303532;BATF(bZIP)/Th17-BATF-ChIP-Seq(GSE39756)/Homer/6.871276;…	NA
chr1:1173484-1174275	0.0762597	2.65381	0.846159	1	1	DHS_enhancer	NF1-halfsite(CTF)/LNCaP-NF1-ChIP-Seq(Unpublished)/Homer/8.07921;NF1-halfsite(CTF)/LNCaP-NF1-ChIP-Seq(Unpublished)/Homer/8.07921;NF1-halfsite(CTF)/LNCaP-NF1-ChIP-Seq(Unpublished)/Homer/7.293189;NF1-halfsite(CTF)/LNCaP-NF1-ChIP-Seq(Unpublished)/Homer/7.293189;ERG(ETS)/VCaP-ERG-ChIP-Seq(GSE14097)/Homer/7.615543;Elk4(ETS)/Hela-Elk4-ChIP-Seq(GSE31477)/Homer/7.239295;Elk1(ETS)/Hela-Elk1-ChIP-Seq(GSE314…	NA
chr1:11735665-11737327	-0.230971	4.89056	0.411619	1	1	DHS_promoter	NA	CATG00000047111|CATG00000047111.1;ENSG00000177674|AGTRAP
chr1:117366435-117367708	0.246999	4.81509	0.277845	1	1	DHS_promoter	ETV1(ETS)/GIST48-ETV1-ChIP-Seq(GSE22441)/Homer/6.85634;NF1-halfsite(CTF)/LNCaP-NF1-ChIP-Seq(Unpublished)/Homer/6.794103;NF1-halfsite(CTF)/LNCaP-NF1-ChIP-Seq(Unpublished)/Homer/7.02687;ERG(ETS)/VCaP-ERG-ChIP-Seq(GSE14097)/Homer/7.584408;Etv2(ETS)/ES-ER71-ChIP-Seq(GSE59402)/Homer(0.967)/7.29586	ENSG00000198162|MAN1A2;ENSG00000271427|RP11-188D8.1
chr1:11746915-11747676	-0.116049	2.1101	0.786989	1	1	DHS_enhancer	NF1-halfsite(CTF)/LNCaP-NF1-ChIP-Seq(Unpublished)/Homer/7.813211;NF1-halfsite(CTF)/LNCaP-NF1-ChIP-Seq(Unpublished)/Homer/6.787775;NF1-halfsite(CTF)/LNCaP-NF1-ChIP-Seq(Unpublished)/Homer/6.787775	NA
chr1:11750124-11751570	0.147509	3.02146	0.621962	1	1	DHS_enhancer	NF1-halfsite(CTF)/LNCaP-NF1-ChIP-Seq(Unpublished)/Homer/7.253989;NF1(CTF)/LNCAP-NF1-ChIP-Seq(Unpublished)/Homer/8.266328;NF1(CTF)/LNCAP-NF1-ChIP-Seq(Unpublished)/Homer/8.037916;EHF(ETS)/LoVo-EHF-ChIP-Seq(GSE49402)/Homer/7.23544	ENSG00000177000|MTHFR;ENSG00000177674|AGTRAP;ENSG00000132879|FBXO44;ENSG00000009724|MASP2
chr1:11752140-11752959	0.572982	2.21123	0.0463459	1	1	DHS_enhancer	NF1-halfsite(CTF)/LNCaP-NF1-ChIP-Seq(Unpublished)/Homer/7.24766;NF1(CTF)/LNCAP-NF1-ChIP-Seq(Unpublished)/Homer/8.652139;NF1(CTF)/LNCAP-NF1-ChIP-Seq(Unpublished)/Homer/8.004168	NA
chr1:117534864-117536089	-0.192726	2.64279	0.525563	1	1	DHS_enhancer	Chop(bZIP)/MEF-Chop-ChIP-Seq(GSE35681)/Homer/8.78921;CEBP:AP1(bZIP)/ThioMac-CEBPb-ChIP-Seq(GSE21512)/Homer/7.443401;STAT4(Stat)/CD4-Stat4-ChIP-Seq(GSE22104)/Homer/5.706733;STAT4(Stat)/CD4-Stat4-ChIP-Seq(GSE22104)/Homer/5.559742;Atf4(bZIP)/MEF-Atf4-ChIP-Seq(GSE35681)/Homer/8.717416;4-HWCTTGGCAC,BestGuess:NFIX/MA0671.1/Jaspar(0.916)/7.117814	ENSG00000198162|MAN1A2
chr1:117540794-117541734	-0.400957	2.84174	0.177414	1	1	DHS_enhancer	CEBP(bZIP)/ThioMac-CEBPb-ChIP-Seq(GSE21512)/Homer/6.468592;CEBP:AP1(bZIP)/ThioMac-CEBPb-ChIP-Seq(GSE21512)/Homer/7.301534;NF1(CTF)/LNCAP-NF1-ChIP-Seq(Unpublished)/Homer/8.064524;NF1(CTF)/LNCAP-NF1-ChIP-Seq(Unpublished)/Homer/7.855776;EHF(ETS)/LoVo-EHF-ChIP-Seq(GSE49402)/Homer/8.064686;Atf4(bZIP)/MEF-Atf4-ChIP-Seq(GSE35681)/Homer/7.186349;4-HWCTTGGCAC,BestGuess:NFIX/MA0671.1/Jaspar(0.916)/6.834676	ENSG00000198162|MAN1A2
chr1:117562438-117563515	-0.596266	4.18428	0.0397494	1	1	DHS_enhancer	NF1-halfsite(CTF)/LNCaP-NF1-ChIP-Seq(Unpublished)/Homer/7.24766;EHF(ETS)/LoVo-EHF-ChIP-Seq(GSE49402)/Homer/7.761421;4-HWCTTGGCAC,BestGuess:NFIX/MA0671.1/Jaspar(0.916)/7.470323	NA
chr1:117569722-117570280	-0.874269	2.16703	0.0115026	1	1	DHS_enhancer	ETV1(ETS)/GIST48-ETV1-ChIP-Seq(GSE22441)/Homer/7.284505;ETV1(ETS)/GIST48-ETV1-ChIP-Seq(GSE22441)/Homer/8.280445;EWS:FLI1-fusion(ETS)/SK_N_MC-EWS:FLI1-ChIP-Seq(SRA014231)/Homer/9.495309;NF1-halfsite(CTF)/LNCaP-NF1-ChIP-Seq(Unpublished)/Homer/7.519988;NF1-halfsite(CTF)/LNCaP-NF1-ChIP-Seq(Unpublished)/Homer/8.312297;ERG(ETS)/VCaP-ERG-ChIP-Seq(GSE14097)/Homer/9.311806;Elk4(ETS)/Hela-Elk4-ChIP-Seq(GSE…	NA
chr1:117573422-117574417	0.236928	2.42911	0.453021	1	1	DHS_enhancer	NF1-halfsite(CTF)/LNCaP-NF1-ChIP-Seq(Unpublished)/Homer/7.813211;Fra1(bZIP)/BT549-Fra1-ChIP-Seq(GSE46166)/Homer/8.175547;Fra1(bZIP)/BT549-Fra1-ChIP-Seq(GSE46166)/Homer/7.634757;Atf3(bZIP)/GBM-ATF3-ChIP-Seq(GSE33912)/Homer/7.791105;Atf3(bZIP)/GBM-ATF3-ChIP-Seq(GSE33912)/Homer/7.859133;BATF(bZIP)/Th17-BATF-ChIP-Seq(GSE39756)/Homer/6.651939;BATF(bZIP)/Th17-BATF-ChIP-Seq(GSE39756)/Homer/6.667108;AP-1…	NA
chr1:117582152-117582919	-0.301639	3.02251	0.236198	1	1	DHS_enhancer	4-HWCTTGGCAC,BestGuess:NFIX/MA0671.1/Jaspar(0.916)/6.884174;Fra1(bZIP)/BT549-Fra1-ChIP-Seq(GSE46166)/Homer/7.949671;Fra1(bZIP)/BT549-Fra1-ChIP-Seq(GSE46166)/Homer/7.899741;Atf3(bZIP)/GBM-ATF3-ChIP-Seq(GSE33912)/Homer/8.864458;Atf3(bZIP)/GBM-ATF3-ChIP-Seq(GSE33912)/Homer/8.962724;BATF(bZIP)/Th17-BATF-ChIP-Seq(GSE39756)/Homer/8.637405;BATF(bZIP)/Th17-BATF-ChIP-Seq(GSE39756)/Homer/8.557416;AP-1(bZIP…	NA
chr1:117586687-117587730	-0.236098	3.95589	0.568696	1	1	DHS_enhancer	NF1-halfsite(CTF)/LNCaP-NF1-ChIP-Seq(Unpublished)/Homer/7.353325;NF1-halfsite(CTF)/LNCaP-NF1-ChIP-Seq(Unpublished)/Homer/7.253989;PU.1(ETS)/ThioMac-PU.1-ChIP-Seq(GSE21512)/Homer/8.333011	ENSG00000183508|FAM46C
chr1:117594276-117594994	-0.472338	2.20395	0.0752566	1	1	DHS_enhancer	ETV1(ETS)/GIST48-ETV1-ChIP-Seq(GSE22441)/Homer/6.290803;EWS:FLI1-fusion(ETS)/SK_N_MC-EWS:FLI1-ChIP-Seq(SRA014231)/Homer/9.88674;Stat3+il21(Stat)/CD4-Stat3-ChIP-Seq(GSE19198)/Homer/8.496701;Stat3+il21(Stat)/CD4-Stat3-ChIP-Seq(GSE19198)/Homer/8.231673;NF1-halfsite(CTF)/LNCaP-NF1-ChIP-Seq(Unpublished)/Homer/7.746746;ERG(ETS)/VCaP-ERG-ChIP-Seq(GSE14097)/Homer/8.606611;ERG(ETS)/VCaP-ERG-ChIP-Seq(GSE14…	NA
chr1:117599491-117600251	-0.17375	2.2884	0.78541	1	1	unannotated	EWS:FLI1-fusion(ETS)/SK_N_MC-EWS:FLI1-ChIP-Seq(SRA014231)/Homer/7.301552;Elk4(ETS)/Hela-Elk4-ChIP-Seq(GSE31477)/Homer/7.72407;Elk1(ETS)/Hela-Elk1-ChIP-Seq(GSE31477)/Homer/6.876668;EHF(ETS)/LoVo-EHF-ChIP-Seq(GSE49402)/Homer/7.23544;Fli1(ETS)/CD8-FLI-ChIP-Seq(GSE20898)/Homer/6.630474	NA
chr1:117605199-117607067	-0.123988	5.52443	0.712259	1	1	DHS_promoter	NA	ENSG00000183508|FAM46C;ENSG00000236866|AL157902.3
chr1:117612664-117613894	-0.177328	3.27719	0.480815	1	1	DHS_enhancer	CEBP:AP1(bZIP)/ThioMac-CEBPb-ChIP-Seq(GSE21512)/Homer/7.934996	ENSG00000236866|AL157902.3;ENSG00000183508|FAM46C
chr1:11761980-11763092	0.0258867	2.38049	0.962313	1	1	DHS_enhancer	ERG(ETS)/VCaP-ERG-ChIP-Seq(GSE14097)/Homer/6.909814;1-DATTGCGCAA,BestGuess:CEBPE/MA0837.1/Jaspar(0.936)/7.22188	NA
chr1:117629760-117631075	-0.664307	3.06397	0.0145779	1	1	DHS_enhancer	NA	NA
chr1:117632579-117633945	-0.305849	3.41414	0.23143	1	1	DHS_enhancer	NA	ENSG00000235202|RP11-39H13.1;ENSG00000236866|AL157902.3
chr1:11763642-11764714	-0.0393717	2.46347	0.934668	1	1	DHS_enhancer	NF1(CTF)/LNCAP-NF1-ChIP-Seq(Unpublished)/Homer/8.36425;NF1(CTF)/LNCAP-NF1-ChIP-Seq(Unpublished)/Homer/9.530285	ENSG00000011021|CLCN6;ENSG00000242349|NPPA-AS1;ENSG00000177000|MTHFR
chr1:11765630-11767357	0.191813	3.29204	0.53739	1	1	DHS_enhancer	NF1-halfsite(CTF)/LNCaP-NF1-ChIP-Seq(Unpublished)/Homer/7.24766	NA
chr1:117658230-117659873	0.077459	2.75406	0.855557	1	1	DHS_enhancer	ETV1(ETS)/GIST48-ETV1-ChIP-Seq(GSE22441)/Homer/6.85634;NF1-halfsite(CTF)/LNCaP-NF1-ChIP-Seq(Unpublished)/Homer/7.232733;NF1-halfsite(CTF)/LNCaP-NF1-ChIP-Seq(Unpublished)/Homer/8.11841;ERG(ETS)/VCaP-ERG-ChIP-Seq(GSE14097)/Homer/7.584408;4-HWCTTGGCAC,BestGuess:NFIX/MA0671.1/Jaspar(0.916)/7.04155	ENSG00000116830|TTF2;ENSG00000183508|FAM46C
chr1:117671444-117673043	0.380014	2.75488	0.177527	1	1	DHS_enhancer	Stat3+il21(Stat)/CD4-Stat3-ChIP-Seq(GSE19198)/Homer/7.000482;Stat3+il21(Stat)/CD4-Stat3-ChIP-Seq(GSE19198)/Homer/7.117608;NF1-halfsite(CTF)/LNCaP-NF1-ChIP-Seq(Unpublished)/Homer/7.813211;NF1-halfsite(CTF)/LNCaP-NF1-ChIP-Seq(Unpublished)/Homer/6.794103;STAT4(Stat)/CD4-Stat4-ChIP-Seq(GSE22104)/Homer/5.592217;NF1(CTF)/LNCAP-NF1-ChIP-Seq(Unpublished)/Homer/8.912082;NF1(CTF)/LNCAP-NF1-ChIP-Seq(Unpubli…	ENSG00000183508|FAM46C
chr1:117682129-117682785	-0.200901	2.67859	0.545009	1	1	DHS_enhancer	NA	ENSG00000183508|FAM46C
chr1:117686036-117687856	-0.0371618	2.95582	0.93074	1	1	DHS_enhancer	Stat3+il21(Stat)/CD4-Stat3-ChIP-Seq(GSE19198)/Homer/7.092737;Stat3+il21(Stat)/CD4-Stat3-ChIP-Seq(GSE19198)/Homer/7.176325;Stat3(Stat)/mES-Stat3-ChIP-Seq(GSE11431)/Homer/7.254195;ETS:RUNX(ETS,Runt)/Jurkat-RUNX1-ChIP-Seq(GSE17954)/Homer/10.641098;SPDEF(ETS)/VCaP-SPDEF-ChIP-Seq(SRA014231)/Homer/6.953303;STAT4(Stat)/CD4-Stat4-ChIP-Seq(GSE22104)/Homer/6.797309;STAT4(Stat)/CD4-Stat4-ChIP-Seq(GSE22104)/…	ENSG00000183508|FAM46C
chr1:117695828-117696715	0.302867	2.92902	0.45196	1	1	DHS_enhancer	Elk4(ETS)/Hela-Elk4-ChIP-Seq(GSE31477)/Homer/6.691812;Elk1(ETS)/Hela-Elk1-ChIP-Seq(GSE31477)/Homer/6.845431;NF-E2(bZIP)/K562-NFE2-ChIP-Seq(GSE31477)/Homer/12.669411;Bach1(bZIP)/K562-Bach1-ChIP-Seq(GSE31477)/Homer/11.449198;Fra1(bZIP)/BT549-Fra1-ChIP-Seq(GSE46166)/Homer/8.079109;Fra1(bZIP)/BT549-Fra1-ChIP-Seq(GSE46166)/Homer/8.118508;Atf3(bZIP)/GBM-ATF3-ChIP-Seq(GSE33912)/Homer/9.075179;Atf3(bZIP)…	ENSG00000183508|FAM46C
chr1:117702405-117703225	-0.463083	2.30619	0.144222	1	1	DHS_enhancer	ETV1(ETS)/GIST48-ETV1-ChIP-Seq(GSE22441)/Homer/9.077389;ETV1(ETS)/GIST48-ETV1-ChIP-Seq(GSE22441)/Homer/7.180107;EWS:FLI1-fusion(ETS)/SK_N_MC-EWS:FLI1-ChIP-Seq(SRA014231)/Homer/9.93216;ERG(ETS)/VCaP-ERG-ChIP-Seq(GSE14097)/Homer/9.311806;ETS(ETS)/Promoter/Homer/7.76758;SPDEF(ETS)/VCaP-SPDEF-ChIP-Seq(SRA014231)/Homer/6.921681;SPDEF(ETS)/VCaP-SPDEF-ChIP-Seq(SRA014231)/Homer/8.956064;EHF(ETS)/LoVo-EHF…	NA
chr1:117707942-117709861	-0.236012	3.74394	0.430094	1	1	DHS_enhancer	ETV1(ETS)/GIST48-ETV1-ChIP-Seq(GSE22441)/Homer/6.431368;MafK(bZIP)/C2C12-MafK-ChIP-Seq(GSE36030)/Homer/8.670581	NA
chr1:117732938-117734769	0.0126211	2.77021	0.980982	1	1	DHS_enhancer	NF1-halfsite(CTF)/LNCaP-NF1-ChIP-Seq(Unpublished)/Homer/8.578296;NF1-halfsite(CTF)/LNCaP-NF1-ChIP-Seq(Unpublished)/Homer/6.794103;NF1-halfsite(CTF)/LNCaP-NF1-ChIP-Seq(Unpublished)/Homer/8.019074;STAT1(Stat)/HelaS3-STAT1-ChIP-Seq(GSE12782)/Homer/8.21337;STAT1(Stat)/HelaS3-STAT1-ChIP-Seq(GSE12782)/Homer/8.262816;STAT4(Stat)/CD4-Stat4-ChIP-Seq(GSE22104)/Homer/7.737939;STAT4(Stat)/CD4-Stat4-ChIP-Seq(…	NA
chr1:117758499-117759363	-0.204783	3.28742	0.462515	1	1	unannotated	NA	NA
chr1:11776353-11776988	0.221031	2.06361	0.548698	1	1	unannotated	1-GCCAAGCCAAAC,BestGuess:NF1:FOXA1(CTF,Forkhead)/LNCAP-FOXA1-ChIP-Seq(GSE27824)/Homer(0.788)/8.015837	NA
chr1:11778333-11780137	0.304281	3.3579	0.311738	1	1	unannotated	ETV1(ETS)/GIST48-ETV1-ChIP-Seq(GSE22441)/Homer/6.683871;ERG(ETS)/VCaP-ERG-ChIP-Seq(GSE14097)/Homer/6.471559;PU.1(ETS)/ThioMac-PU.1-ChIP-Seq(GSE21512)/Homer/8.535993	NA
chr1:117828117-117828641	-0.0291654	3.15667	0.963096	1	1	DHS_enhancer	NF1-halfsite(CTF)/LNCaP-NF1-ChIP-Seq(Unpublished)/Homer/7.253989;PU.1(ETS)/ThioMac-PU.1-ChIP-Seq(GSE21512)/Homer/7.616076	ENSG00000065183|WDR3
chr1:11784661-11785544	-0.235778	3.28366	0.483335	1	1	DHS_enhancer	ETV1(ETS)/GIST48-ETV1-ChIP-Seq(GSE22441)/Homer/6.624653;Elk1(ETS)/Hela-Elk1-ChIP-Seq(GSE31477)/Homer/6.734218;ELF1(ETS)/Jurkat-ELF1-ChIP-Seq(SRA014231)/Homer/7.173295	NA
chr1:1178694-1180453	0.172853	3.44363	0.612049	1	1	DHS_enhancer	NF1-halfsite(CTF)/LNCaP-NF1-ChIP-Seq(Unpublished)/Homer/6.787775	NA
chr1:11787364-11788430	0.126657	3.10758	0.694518	1	1	DHS_enhancer	Fra1(bZIP)/BT549-Fra1-ChIP-Seq(GSE46166)/Homer/7.06969;Atf3(bZIP)/GBM-ATF3-ChIP-Seq(GSE33912)/Homer/6.820308;Atf3(bZIP)/GBM-ATF3-ChIP-Seq(GSE33912)/Homer/6.820117;BATF(bZIP)/Th17-BATF-ChIP-Seq(GSE39756)/Homer/7.607223;BATF(bZIP)/Th17-BATF-ChIP-Seq(GSE39756)/Homer/7.761031;AP-1(bZIP)/ThioMac-PU.1-ChIP-Seq(GSE21512)/Homer/8.064098	NA
chr1:11790699-11791539	-0.116654	3.85183	0.737644	1	1	DHS_enhancer	Stat3+il21(Stat)/CD4-Stat3-ChIP-Seq(GSE19198)/Homer/7.888597;Stat3+il21(Stat)/CD4-Stat3-ChIP-Seq(GSE19198)/Homer/7.073753;STAT4(Stat)/CD4-Stat4-ChIP-Seq(GSE22104)/Homer/6.326743;STAT4(Stat)/CD4-Stat4-ChIP-Seq(GSE22104)/Homer/6.36784;Fra1(bZIP)/BT549-Fra1-ChIP-Seq(GSE46166)/Homer/8.099401;Fra1(bZIP)/BT549-Fra1-ChIP-Seq(GSE46166)/Homer/7.956272;Atf3(bZIP)/GBM-ATF3-ChIP-Seq(GSE33912)/Homer/8.848924;…	ENSG00000242349|NPPA-AS1;ENSG00000011021|CLCN6;ENSG00000177000|MTHFR
chr1:117928864-117930136	0.180716	4.67788	0.450915	1	1	DHS_promoter	NA	ENSG00000065183|WDR3;ENSG00000196505|GDAP2
chr1:11803281-11803880	-0.00176922	3.72024	0.997594	1	1	unannotated	NA	NA
chr1:11805402-11806534	0.00938846	5.31756	0.988111	1	1	DHS_promoter	ETV1(ETS)/GIST48-ETV1-ChIP-Seq(GSE22441)/Homer/9.003015;EWS:FLI1-fusion(ETS)/SK_N_MC-EWS:FLI1-ChIP-Seq(SRA014231)/Homer/8.073186;Stat3+il21(Stat)/CD4-Stat3-ChIP-Seq(GSE19198)/Homer/7.137191;Stat3+il21(Stat)/CD4-Stat3-ChIP-Seq(GSE19198)/Homer/7.071408;ERG(ETS)/VCaP-ERG-ChIP-Seq(GSE14097)/Homer/7.851214;Elk4(ETS)/Hela-Elk4-ChIP-Seq(GSE31477)/Homer/8.42888;Elk1(ETS)/Hela-Elk1-ChIP-Seq(GSE31477)/Home…	ENSG00000011021|CLCN6;ENSG00000177000|MTHFR
chr1:118094798-118096599	0.0691865	2.45259	0.871047	1	1	unannotated	NA	NA
chr1:118100721-118102258	0.222286	3.03301	0.534702	1	1	DHS_enhancer	NA	ENSG00000155761|SPAG17
chr1:118116427-118117827	-0.37638	2.67057	0.158694	1	1	DHS_enhancer	NA	ENSG00000155761|SPAG17;ENSG00000065183|WDR3
chr1:118135905-118137030	0.0267449	2.75667	0.96589	1	1	DHS_enhancer	NA	ENSG00000065183|WDR3;ENSG00000155761|SPAG17
chr1:1181562-1182117	0.227011	1.88848	0.493695	1	1	DHS_enhancer	NA	NA
chr1:118158875-118159987	-0.0854225	2.4724	0.858296	1	1	DHS_enhancer	Fra1(bZIP)/BT549-Fra1-ChIP-Seq(GSE46166)/Homer/7.672627;Fra1(bZIP)/BT549-Fra1-ChIP-Seq(GSE46166)/Homer/7.942678;Atf3(bZIP)/GBM-ATF3-ChIP-Seq(GSE33912)/Homer/8.876547;Atf3(bZIP)/GBM-ATF3-ChIP-Seq(GSE33912)/Homer/8.931787;BATF(bZIP)/Th17-BATF-ChIP-Seq(GSE39756)/Homer/8.557416;BATF(bZIP)/Th17-BATF-ChIP-Seq(GSE39756)/Homer/8.460265;AP-1(bZIP)/ThioMac-PU.1-ChIP-Seq(GSE21512)/Homer/9.056097;AP-1(bZIP)/…	ENSG00000155761|SPAG17
chr1:118184730-118185737	-0.135724	3.42564	0.680613	1	1	DHS_promoter	NA	CATG00000014854|CATG00000014854.1;ENSG00000155761|SPAG17
chr1:118208469-118209183	-0.654244	3.63748	0.0977144	1	1	DHS_enhancer	NF1-halfsite(CTF)/LNCaP-NF1-ChIP-Seq(Unpublished)/Homer/7.060102;4-HWCTTGGCAC,BestGuess:NFIX/MA0671.1/Jaspar(0.916)/6.945865	ENSG00000155761|SPAG17;ENSG00000065183|WDR3
chr1:118216761-118217909	-0.834173	3.15393	0.0306235	1	1	unannotated	NFAT:AP1(RHD,bZIP)/Jurkat-NFATC1-ChIP-Seq(Jolma_et_al.)/Homer/9.499885	NA
chr1:118223319-118223830	-0.554126	2.19414	0.103177	1	1	DHS_enhancer	NA	ENSG00000155761|SPAG17
chr1:118241667-118243026	0.19746	2.32514	0.541512	1	1	unannotated	4-HWCTTGGCAC,BestGuess:NFIX/MA0671.1/Jaspar(0.916)/7.113433	NA
chr1:1182463-1183683	0.260424	2.95038	0.363717	1	1	DHS_enhancer	1-GCCAAGCCAAAC,BestGuess:NF1:FOXA1(CTF,Forkhead)/LNCAP-FOXA1-ChIP-Seq(GSE27824)/Homer(0.788)/7.669958	NA
chr1:118289537-118290932	-0.245776	3.1372	0.510419	1	1	DHS_enhancer	NF1(CTF)/LNCAP-NF1-ChIP-Seq(Unpublished)/Homer/7.939034;NF1(CTF)/LNCAP-NF1-ChIP-Seq(Unpublished)/Homer/9.187479;4-HWCTTGGCAC,BestGuess:NFIX/MA0671.1/Jaspar(0.916)/6.823161	ENSG00000155761|SPAG17
chr1:118291498-118292166	-0.940135	3.05752	0.0108314	1	1	unannotated	ELF1(ETS)/Jurkat-ELF1-ChIP-Seq(SRA014231)/Homer/7.185185;Fli1(ETS)/CD8-FLI-ChIP-Seq(GSE20898)/Homer/6.469294;NF-E2(bZIP)/K562-NFE2-ChIP-Seq(GSE31477)/Homer/10.505638	NA
chr1:118302803-118304487	-0.111806	2.09032	0.809388	1	1	DHS_enhancer	NA	NA
chr1:118321868-118322738	-0.0722532	2.33188	0.889163	1	1	DHS_enhancer	SPDEF(ETS)/VCaP-SPDEF-ChIP-Seq(SRA014231)/Homer/8.236058;SPDEF(ETS)/VCaP-SPDEF-ChIP-Seq(SRA014231)/Homer/7.383927;PU.1(ETS)/ThioMac-PU.1-ChIP-Seq(GSE21512)/Homer/7.953719;ETS1(ETS)/Jurkat-ETS1-ChIP-Seq(GSE17954)/Homer/6.729905;1-GCCAAGCCAAAC,BestGuess:NF1:FOXA1(CTF,Forkhead)/LNCAP-FOXA1-ChIP-Seq(GSE27824)/Homer(0.788)/10.212449;4-HWCTTGGCAC,BestGuess:NFIX/MA0671.1/Jaspar(0.916)/6.849591	ENSG00000155761|SPAG17
chr1:118338601-118340213	-0.519502	4.04858	0.0908989	1	1	DHS_enhancer	NA	NA
chr1:11836959-11837724	0.287698	1.97039	0.490014	1	1	DHS_enhancer	ERG(ETS)/VCaP-ERG-ChIP-Seq(GSE14097)/Homer/6.940949;STAT4(Stat)/CD4-Stat4-ChIP-Seq(GSE22104)/Homer/5.403178	ENSG00000215910|C1orf167;ENSG00000242349|NPPA-AS1;ENSG00000011021|CLCN6;ENSG00000177000|MTHFR
chr1:118381080-118381958	-0.409958	2.40082	0.183126	1	1	DHS_enhancer	ERG(ETS)/VCaP-ERG-ChIP-Seq(GSE14097)/Homer/8.132703;2-CAYTTCCTGT,BestGuess:ERG(ETS)/VCaP-ERG-ChIP-Seq(GSE14097)/Homer(0.967)/8.422421;Atf3(bZIP)/GBM-ATF3-ChIP-Seq(GSE33912)/Homer/6.827651;Atf3(bZIP)/GBM-ATF3-ChIP-Seq(GSE33912)/Homer/6.938346;AP-1(bZIP)/ThioMac-PU.1-ChIP-Seq(GSE21512)/Homer/6.821929;AP-1(bZIP)/ThioMac-PU.1-ChIP-Seq(GSE21512)/Homer/6.097179;1-BNVTGASTCABN,BestGuess:Jun-AP1(bZIP)/K5…	NA
chr1:11838171-11838981	0.302156	2.73892	0.254119	1	1	DHS_enhancer	SPDEF(ETS)/VCaP-SPDEF-ChIP-Seq(SRA014231)/Homer/9.059012;ETS1(ETS)/Jurkat-ETS1-ChIP-Seq(GSE17954)/Homer/7.689717	NA
chr1:118388099-118389009	-0.0695881	3.14449	0.884443	1	1	DHS_enhancer	Stat3(Stat)/mES-Stat3-ChIP-Seq(GSE11431)/Homer/7.094723;STAT4(Stat)/CD4-Stat4-ChIP-Seq(GSE22104)/Homer/6.184965;STAT4(Stat)/CD4-Stat4-ChIP-Seq(GSE22104)/Homer/6.625056	NA
chr1:11840230-11840862	-0.516211	2.29592	0.0580558	1	1	DHS_enhancer	NF1-halfsite(CTF)/LNCaP-NF1-ChIP-Seq(Unpublished)/Homer/7.286861;1-GCCAAGCCAAAC,BestGuess:NF1:FOXA1(CTF,Forkhead)/LNCAP-FOXA1-ChIP-Seq(GSE27824)/Homer(0.788)/8.961942	NA
chr1:1185046-1185822	0.129609	2.32194	0.765789	1	1	DHS_enhancer	NF1-halfsite(CTF)/LNCaP-NF1-ChIP-Seq(Unpublished)/Homer/7.519988;NF1-halfsite(CTF)/LNCaP-NF1-ChIP-Seq(Unpublished)/Homer/8.312297;4-HWCTTGGCAC,BestGuess:NFIX/MA0671.1/Jaspar(0.916)/7.880673	ENSG00000162572|SCNN1D;ENSG00000235098|ANKRD65;ENSG00000162576|MXRA8;ENSG00000186891|TNFRSF18;ENSG00000160072|ATAD3B
chr1:118563935-118564856	-0.288578	3.23766	0.316407	1	1	DHS_enhancer	NF1-halfsite(CTF)/LNCaP-NF1-ChIP-Seq(Unpublished)/Homer/7.253989;NF1-halfsite(CTF)/LNCaP-NF1-ChIP-Seq(Unpublished)/Homer/7.813211	ENSG00000116874|WARS2;ENSG00000231365|RP11-418J17.1
chr1:11858435-11859594	0.0754623	2.39233	0.865345	1	1	unannotated	NA	NA
chr1:118673327-118674610	-0.971289	3.63244	0.0176034	1	1	unannotated	CEBP:AP1(bZIP)/ThioMac-CEBPb-ChIP-Seq(GSE21512)/Homer/6.485288	NA
chr1:118688819-118689471	-0.769332	2.33775	0.0962889	1	1	unannotated	Chop(bZIP)/MEF-Chop-ChIP-Seq(GSE35681)/Homer/11.55288;CEBP:AP1(bZIP)/ThioMac-CEBPb-ChIP-Seq(GSE21512)/Homer/10.47749;Atf4(bZIP)/MEF-Atf4-ChIP-Seq(GSE35681)/Homer/12.014181	NA
chr1:11874058-11875183	0.156234	2.31371	0.670935	1	1	DHS_enhancer	AP-1(bZIP)/ThioMac-PU.1-ChIP-Seq(GSE21512)/Homer/6.105633	ENSG00000116685|KIAA2013;ENSG00000177000|MTHFR;ENSG00000011021|CLCN6;ENSG00000116688|MFN2;ENSG00000199347|RNU5E-1;ENSG00000242349|NPPA-AS1
chr1:118767947-118768676	-0.564955	3.72157	0.0655276	1	1	DHS_enhancer	Bach1(bZIP)/K562-Bach1-ChIP-Seq(GSE31477)/Homer/11.29156;Fra1(bZIP)/BT549-Fra1-ChIP-Seq(GSE46166)/Homer/7.689913;Fra1(bZIP)/BT549-Fra1-ChIP-Seq(GSE46166)/Homer/7.280015;Atf3(bZIP)/GBM-ATF3-ChIP-Seq(GSE33912)/Homer/6.886006;Atf3(bZIP)/GBM-ATF3-ChIP-Seq(GSE33912)/Homer/6.831404;BATF(bZIP)/Th17-BATF-ChIP-Seq(GSE39756)/Homer/7.067602;BATF(bZIP)/Th17-BATF-ChIP-Seq(GSE39756)/Homer/7.219365;AP-1(bZIP)/T…	ENSG00000116874|WARS2
chr1:11880824-11881847	-0.179716	2.40758	0.565535	1	1	DHS_enhancer	ETV1(ETS)/GIST48-ETV1-ChIP-Seq(GSE22441)/Homer/6.846702;ERG(ETS)/VCaP-ERG-ChIP-Seq(GSE14097)/Homer/8.132703;Elk4(ETS)/Hela-Elk4-ChIP-Seq(GSE31477)/Homer/7.080435;Elk1(ETS)/Hela-Elk1-ChIP-Seq(GSE31477)/Homer/6.900182;ETS(ETS)/Promoter/Homer/7.64011;NF1(CTF)/LNCAP-NF1-ChIP-Seq(Unpublished)/Homer/8.544918;NF1(CTF)/LNCAP-NF1-ChIP-Seq(Unpublished)/Homer/8.635313;ELF1(ETS)/Jurkat-ELF1-ChIP-Seq(SRA01423…	ENSG00000116688|MFN2;ENSG00000083444|PLOD1;ENSG00000011021|CLCN6;ENSG00000242349|NPPA-AS1
chr1:118815283-118816644	-0.687261	3.71205	0.0496923	1	1	DHS_enhancer	ETV1(ETS)/GIST48-ETV1-ChIP-Seq(GSE22441)/Homer/6.553957;EHF(ETS)/LoVo-EHF-ChIP-Seq(GSE49402)/Homer/7.931987;Fra1(bZIP)/BT549-Fra1-ChIP-Seq(GSE46166)/Homer/7.191798;Atf3(bZIP)/GBM-ATF3-ChIP-Seq(GSE33912)/Homer/6.632019;Atf3(bZIP)/GBM-ATF3-ChIP-Seq(GSE33912)/Homer/6.604292;BATF(bZIP)/Th17-BATF-ChIP-Seq(GSE39756)/Homer/6.563734;AP-1(bZIP)/ThioMac-PU.1-ChIP-Seq(GSE21512)/Homer/7.104543;AP-1(bZIP)/Thi…	NA
chr1:118820927-118822105	-0.373297	2.47642	0.248705	1	1	DHS_enhancer	ETV1(ETS)/GIST48-ETV1-ChIP-Seq(GSE22441)/Homer/6.301711;CEBP:AP1(bZIP)/ThioMac-CEBPb-ChIP-Seq(GSE21512)/Homer/7.148537;GABPA(ETS)/Jurkat-GABPa-ChIP-Seq(GSE17954)/Homer/6.897279;1-DATTGCGCAA,BestGuess:CEBPE/MA0837.1/Jaspar(0.936)/7.198179;Fra1(bZIP)/BT549-Fra1-ChIP-Seq(GSE46166)/Homer/7.233651	ENSG00000092607|TBX15
chr1:118826701-118827772	-0.412508	2.15865	0.209481	1	1	DHS_enhancer	NF1-halfsite(CTF)/LNCaP-NF1-ChIP-Seq(Unpublished)/Homer/7.746746;4-HWCTTGGCAC,BestGuess:NFIX/MA0671.1/Jaspar(0.916)/7.876705	ENSG00000092607|TBX15;ENSG00000116874|WARS2
chr1:11883054-11883861	0.0685451	2.11829	0.890857	1	1	DHS_enhancer	ETV1(ETS)/GIST48-ETV1-ChIP-Seq(GSE22441)/Homer/8.128605;EWS:FLI1-fusion(ETS)/SK_N_MC-EWS:FLI1-ChIP-Seq(SRA014231)/Homer/8.777127;ERG(ETS)/VCaP-ERG-ChIP-Seq(GSE14097)/Homer/9.063075;SPDEF(ETS)/VCaP-SPDEF-ChIP-Seq(SRA014231)/Homer/8.984434;EHF(ETS)/LoVo-EHF-ChIP-Seq(GSE49402)/Homer/8.672933;ELF1(ETS)/Jurkat-ELF1-ChIP-Seq(SRA014231)/Homer/7.309778;Etv2(ETS)/ES-ER71-ChIP-Seq(GSE59402)/Homer(0.967)/7.…	ENSG00000083444|PLOD1;ENSG00000215910|C1orf167
chr1:118842415-118843363	-0.253895	3.42845	0.425416	1	1	DHS_enhancer	SPDEF(ETS)/VCaP-SPDEF-ChIP-Seq(SRA014231)/Homer/7.953635	ENSG00000092607|TBX15
chr1:11885592-11886628	0.0658182	2.30417	0.887647	1	1	DHS_enhancer	NF1-halfsite(CTF)/LNCaP-NF1-ChIP-Seq(Unpublished)/Homer/7.746746;CEBP(bZIP)/ThioMac-CEBPb-ChIP-Seq(GSE21512)/Homer/6.410133;CEBP:AP1(bZIP)/ThioMac-CEBPb-ChIP-Seq(GSE21512)/Homer/7.373441	ENSG00000116685|KIAA2013;ENSG00000199347|RNU5E-1;ENSG00000116691|MIIP;ENSG00000083444|PLOD1;ENSG00000116688|MFN2;ENSG00000011021|CLCN6;ENSG00000242349|NPPA-AS1
chr1:118859805-118861045	-0.358122	2.5053	0.341967	1	1	DHS_enhancer	NF1-halfsite(CTF)/LNCaP-NF1-ChIP-Seq(Unpublished)/Homer/8.312297	NA
chr1:118866177-118866680	-0.356074	3.4664	0.288711	1	1	unannotated	NFAT:AP1(RHD,bZIP)/Jurkat-NFATC1-ChIP-Seq(Jolma_et_al.)/Homer/9.218942;Atf3(bZIP)/GBM-ATF3-ChIP-Seq(GSE33912)/Homer/5.999414	NA
chr1:11886946-11887722	-0.00167134	2.14182	0.998208	1	1	DHS_enhancer	ETV1(ETS)/GIST48-ETV1-ChIP-Seq(GSE22441)/Homer/6.629297;ERG(ETS)/VCaP-ERG-ChIP-Seq(GSE14097)/Homer/8.320738;Etv2(ETS)/ES-ER71-ChIP-Seq(GSE59402)/Homer(0.967)/7.322454	ENSG00000242349|NPPA-AS1;ENSG00000116688|MFN2;ENSG00000083444|PLOD1;ENSG00000116691|MIIP;ENSG00000116685|KIAA2013;ENSG00000199347|RNU5E-1
chr1:118875114-118875530	-1.66239	2.0261	0.000341436	1	1	unannotated	NF1:FOXA1(CTF,Forkhead)/LNCAP-FOXA1-ChIP-Seq(GSE27824)/Homer/10.774509;1-GCCAAGCCAAAC,BestGuess:NF1:FOXA1(CTF,Forkhead)/LNCAP-FOXA1-ChIP-Seq(GSE27824)/Homer(0.788)/7.520435;1-GCCAAGCCAAAC,BestGuess:NF1:FOXA1(CTF,Forkhead)/LNCAP-FOXA1-ChIP-Seq(GSE27824)/Homer(0.788)/7.628955;1-GCCAAGCCAAAC,BestGuess:NF1:FOXA1(CTF,Forkhead)/LNCAP-FOXA1-ChIP-Seq(GSE27824)/Homer(0.788)/9.378013	NA
chr1:118878535-118879355	-0.621337	4.20742	0.0983549	1	1	DHS_enhancer	Fra1(bZIP)/BT549-Fra1-ChIP-Seq(GSE46166)/Homer/7.070769;Atf3(bZIP)/GBM-ATF3-ChIP-Seq(GSE33912)/Homer/7.126777;Atf3(bZIP)/GBM-ATF3-ChIP-Seq(GSE33912)/Homer/7.263441;BATF(bZIP)/Th17-BATF-ChIP-Seq(GSE39756)/Homer/7.672629;BATF(bZIP)/Th17-BATF-ChIP-Seq(GSE39756)/Homer/7.726004;AP-1(bZIP)/ThioMac-PU.1-ChIP-Seq(GSE21512)/Homer/9.12771;AP-1(bZIP)/ThioMac-PU.1-ChIP-Seq(GSE21512)/Homer/8.486719;Fosl2(bZIP…	ENSG00000092607|TBX15
chr1:118944126-118944977	-0.555071	3.83203	0.248176	1	1	DHS_enhancer	NF1-halfsite(CTF)/LNCaP-NF1-ChIP-Seq(Unpublished)/Homer/7.791955;NF1-halfsite(CTF)/LNCaP-NF1-ChIP-Seq(Unpublished)/Homer/8.019074;SPDEF(ETS)/VCaP-SPDEF-ChIP-Seq(SRA014231)/Homer/7.928471	NA
chr1:118949195-118949740	-0.904615	2.75219	0.0150677	1	1	DHS_enhancer	ETV1(ETS)/GIST48-ETV1-ChIP-Seq(GSE22441)/Homer/7.438919;ERG(ETS)/VCaP-ERG-ChIP-Seq(GSE14097)/Homer/7.193811;ERG(ETS)/VCaP-ERG-ChIP-Seq(GSE14097)/Homer/7.492534;PU.1(ETS)/ThioMac-PU.1-ChIP-Seq(GSE21512)/Homer/9.779178;EWS:ERG-fusion(ETS)/CADO_ES1-EWS:ERG-ChIP-Seq(SRA014231)/Homer/7.521043;EWS:ERG-fusion(ETS)/CADO_ES1-EWS:ERG-ChIP-Seq(SRA014231)/Homer/8.647495;Ets1-distal(ETS)/CD4+-PolII-ChIP-Seq(B…	ENSG00000116874|WARS2
chr1:118960175-118961785	-0.302398	4.46008	0.358803	1	1	DHS_enhancer	ERG(ETS)/VCaP-ERG-ChIP-Seq(GSE14097)/Homer/7.371897	ENSG00000092607|TBX15;ENSG00000231365|RP11-418J17.1;ENSG00000226172|RP4-712E4.1;ENSG00000116874|WARS2
chr1:118963497-118964025	-0.501074	3.51623	0.252065	1	1	DHS_enhancer	Chop(bZIP)/MEF-Chop-ChIP-Seq(GSE35681)/Homer/10.382162;Chop(bZIP)/MEF-Chop-ChIP-Seq(GSE35681)/Homer/10.407464;CEBP:AP1(bZIP)/ThioMac-CEBPb-ChIP-Seq(GSE21512)/Homer/9.192978;CEBP:AP1(bZIP)/ThioMac-CEBPb-ChIP-Seq(GSE21512)/Homer/6.734616;NF1(CTF)/LNCAP-NF1-ChIP-Seq(Unpublished)/Homer/7.963315;NF1(CTF)/LNCAP-NF1-ChIP-Seq(Unpublished)/Homer/8.098838;Atf4(bZIP)/MEF-Atf4-ChIP-Seq(GSE35681)/Homer/10.533…	ENSG00000092607|TBX15
chr1:118973498-118974082	-0.212475	2.43552	0.598504	1	1	DHS_enhancer	ETV1(ETS)/GIST48-ETV1-ChIP-Seq(GSE22441)/Homer/6.304475;EWS:FLI1-fusion(ETS)/SK_N_MC-EWS:FLI1-ChIP-Seq(SRA014231)/Homer/7.905174;ERG(ETS)/VCaP-ERG-ChIP-Seq(GSE14097)/Homer/8.105963;EHF(ETS)/LoVo-EHF-ChIP-Seq(GSE49402)/Homer/7.329853;Fli1(ETS)/CD8-FLI-ChIP-Seq(GSE20898)/Homer/6.090797	ENSG00000116874|WARS2;ENSG00000092607|TBX15;ENSG00000226172|RP4-712E4.1;ENSG00000231365|RP11-418J17.1
chr1:118979758-118980487	0.252117	2.28007	0.424582	1	1	DHS_promoter	NF1-halfsite(CTF)/LNCaP-NF1-ChIP-Seq(Unpublished)/Homer/7.187524;PU.1(ETS)/ThioMac-PU.1-ChIP-Seq(GSE21512)/Homer/10.832451	NA
chr1:11898160-11899753	0.0156941	2.85448	0.976436	1	1	DHS_enhancer	NF1-halfsite(CTF)/LNCaP-NF1-ChIP-Seq(Unpublished)/Homer/8.312297;NF1-halfsite(CTF)/LNCaP-NF1-ChIP-Seq(Unpublished)/Homer/7.519988;SPDEF(ETS)/VCaP-SPDEF-ChIP-Seq(SRA014231)/Homer/7.257639;4-HWCTTGGCAC,BestGuess:NFIX/MA0671.1/Jaspar(0.916)/7.880673	ENSG00000116685|KIAA2013;ENSG00000116691|MIIP;ENSG00000120949|TNFRSF8;ENSG00000083444|PLOD1;ENSG00000116688|MFN2;ENSG00000242349|NPPA-AS1;ENSG00000177000|MTHFR;ENSG00000199347|RNU5E-1
chr1:118983551-118984055	-0.204356	2.69795	0.570859	1	1	unannotated	NA	NA
chr1:118987522-118988618	-0.209029	4.61692	0.520763	1	1	DHS_promoter	Stat3+il21(Stat)/CD4-Stat3-ChIP-Seq(GSE19198)/Homer/6.981081;Stat3+il21(Stat)/CD4-Stat3-ChIP-Seq(GSE19198)/Homer/7.196207;SPDEF(ETS)/VCaP-SPDEF-ChIP-Seq(SRA014231)/Homer/7.599463;STAT4(Stat)/CD4-Stat4-ChIP-Seq(GSE22104)/Homer/6.04528;STAT4(Stat)/CD4-Stat4-ChIP-Seq(GSE22104)/Homer/5.572479	ENSG00000092607|TBX15
chr1:118988934-118990393	-0.232137	3.88157	0.350451	1	1	DHS_promoter	NA	ENSG00000092607|TBX15
chr1:118993034-118993421	-1.10651	1.97157	0.0137469	1	0	unannotated	SPDEF(ETS)/VCaP-SPDEF-ChIP-Seq(SRA014231)/Homer/7.9001;EWS:ERG-fusion(ETS)/CADO_ES1-EWS:ERG-ChIP-Seq(SRA014231)/Homer/8.291336	NA
chr1:119001231-119002750	-0.384784	4.33	0.117421	1	1	DHS_promoter	ETV1(ETS)/GIST48-ETV1-ChIP-Seq(GSE22441)/Homer/6.699027;ERG(ETS)/VCaP-ERG-ChIP-Seq(GSE14097)/Homer/7.334755;EHF(ETS)/LoVo-EHF-ChIP-Seq(GSE49402)/Homer/8.076329	ENSG00000226172|RP4-712E4.1;ENSG00000239216|RP4-712E4.2
chr1:119007962-119008979	-0.19847	2.86028	0.574057	1	1	DHS_promoter	SPDEF(ETS)/VCaP-SPDEF-ChIP-Seq(SRA014231)/Homer/7.257639	NA
chr1:11907722-11909734	-0.612893	4.81886	0.0791004	1	1	DHS_promoter	STAT4(Stat)/CD4-Stat4-ChIP-Seq(GSE22104)/Homer/6.392065;STAT4(Stat)/CD4-Stat4-ChIP-Seq(GSE22104)/Homer/6.693255	ENSG00000199347|RNU5E-1
chr1:119080425-119081995	-0.092696	3.47293	0.806298	1	1	DHS_enhancer	EWS:ERG-fusion(ETS)/CADO_ES1-EWS:ERG-ChIP-Seq(SRA014231)/Homer/7.924928	ENSG00000116874|WARS2;ENSG00000231365|RP11-418J17.1;ENSG00000226172|RP4-712E4.1
chr1:119139939-119140962	-0.213149	4.88493	0.507028	1	1	DHS_promoter	NA	ENSG00000116874|WARS2;ENSG00000231365|RP11-418J17.1
chr1:11918671-11919390	0.0390645	2.99236	0.932552	1	1	DHS_enhancer	4-HWCTTGGCAC,BestGuess:NFIX/MA0671.1/Jaspar(0.916)/6.809415;Fra1(bZIP)/BT549-Fra1-ChIP-Seq(GSE46166)/Homer/8.422909;Fra1(bZIP)/BT549-Fra1-ChIP-Seq(GSE46166)/Homer/8.794533;Atf3(bZIP)/GBM-ATF3-ChIP-Seq(GSE33912)/Homer/9.192931;Atf3(bZIP)/GBM-ATF3-ChIP-Seq(GSE33912)/Homer/9.128102;BATF(bZIP)/Th17-BATF-ChIP-Seq(GSE39756)/Homer/9.331299;BATF(bZIP)/Th17-BATF-ChIP-Seq(GSE39756)/Homer/8.403236;AP-1(bZIP…	ENSG00000083444|PLOD1;ENSG00000116685|KIAA2013;ENSG00000132879|FBXO44;ENSG00000009724|MASP2
chr1:11920223-11921306	0.915637	2.31109	0.00544409	1	1	DHS_enhancer	ETV1(ETS)/GIST48-ETV1-ChIP-Seq(GSE22441)/Homer/6.813827;NF1-halfsite(CTF)/LNCaP-NF1-ChIP-Seq(Unpublished)/Homer/7.525956;NF1-halfsite(CTF)/LNCaP-NF1-ChIP-Seq(Unpublished)/Homer/6.960405;NF1-halfsite(CTF)/LNCaP-NF1-ChIP-Seq(Unpublished)/Homer/7.519988;ERG(ETS)/VCaP-ERG-ChIP-Seq(GSE14097)/Homer/6.959397;NF1(CTF)/LNCAP-NF1-ChIP-Seq(Unpublished)/Homer/7.923157;EHF(ETS)/LoVo-EHF-ChIP-Seq(GSE49402)/Hom…	ENSG00000083444|PLOD1;ENSG00000177000|MTHFR;ENSG00000116685|KIAA2013
chr1:11926245-11926699	0.122014	3.14965	0.726385	1	1	DHS_promoter	ERG(ETS)/VCaP-ERG-ChIP-Seq(GSE14097)/Homer/6.563235;EHF(ETS)/LoVo-EHF-ChIP-Seq(GSE49402)/Homer/8.098975;Etv2(ETS)/ES-ER71-ChIP-Seq(GSE59402)/Homer(0.967)/7.304756	ENSG00000116685|KIAA2013
chr1:119279450-119280625	-0.118185	2.26333	0.755372	1	1	DHS_enhancer	EWS:ERG-fusion(ETS)/CADO_ES1-EWS:ERG-ChIP-Seq(SRA014231)/Homer/8.126012	ENSG00000231365|RP11-418J17.1
chr1:119293344-119295182	-0.0439896	2.78138	0.917321	1	1	DHS_enhancer	Chop(bZIP)/MEF-Chop-ChIP-Seq(GSE35681)/Homer/7.901141;Atf4(bZIP)/MEF-Atf4-ChIP-Seq(GSE35681)/Homer/7.444638;1-DATTGCGCAA,BestGuess:CEBPE/MA0837.1/Jaspar(0.936)/7.237946	ENSG00000092621|PHGDH
chr1:119302776-119304159	0.0669597	2.43701	0.877577	1	1	DHS_enhancer	ETV1(ETS)/GIST48-ETV1-ChIP-Seq(GSE22441)/Homer/6.927937;SPDEF(ETS)/VCaP-SPDEF-ChIP-Seq(SRA014231)/Homer/7.087311;EHF(ETS)/LoVo-EHF-ChIP-Seq(GSE49402)/Homer/9.269199;ETS1(ETS)/Jurkat-ETS1-ChIP-Seq(GSE17954)/Homer/7.359231;GABPA(ETS)/Jurkat-GABPa-ChIP-Seq(GSE17954)/Homer/6.609374	ENSG00000116882|HAO2;ENSG00000116874|WARS2
chr1:119316643-119317626	0.127064	1.82169	0.762367	1	1	DHS_enhancer	NA	ENSG00000116882|HAO2;ENSG00000116874|WARS2
chr1:119326983-119328158	0.083213	2.88451	0.850411	1	1	DHS_promoter	NA	ENSG00000227712|RP11-418J17.3;ENSG00000232650|RP5-834N19.1
chr1:11934235-11935220	0.210389	4.08435	0.439397	1	1	DHS_promoter	NA	ENSG00000083444|PLOD1
chr1:119357970-119359179	-0.0393907	2.01598	0.937154	1	1	DHS_enhancer	CEBP(bZIP)/ThioMac-CEBPb-ChIP-Seq(GSE21512)/Homer/7.10437;CEBP:AP1(bZIP)/ThioMac-CEBPb-ChIP-Seq(GSE21512)/Homer/7.103712;1-DATTGCGCAA,BestGuess:CEBPE/MA0837.1/Jaspar(0.936)/8.090754	ENSG00000116882|HAO2;ENSG00000116874|WARS2
chr1:119366892-119367939	-0.125678	2.57302	0.710891	1	1	DHS_enhancer	NF1-halfsite(CTF)/LNCaP-NF1-ChIP-Seq(Unpublished)/Homer/7.353325;EHF(ETS)/LoVo-EHF-ChIP-Seq(GSE49402)/Homer/8.064686	NA
chr1:119372576-119374532	-0.201006	2.76956	0.485555	1	1	DHS_enhancer	ETV1(ETS)/GIST48-ETV1-ChIP-Seq(GSE22441)/Homer/6.517983;ERG(ETS)/VCaP-ERG-ChIP-Seq(GSE14097)/Homer/7.054117;CEBP(bZIP)/ThioMac-CEBPb-ChIP-Seq(GSE21512)/Homer/6.255282;SPDEF(ETS)/VCaP-SPDEF-ChIP-Seq(SRA014231)/Homer/7.607959;Etv2(ETS)/ES-ER71-ChIP-Seq(GSE59402)/Homer(0.967)/7.261075;Fli1(ETS)/CD8-FLI-ChIP-Seq(GSE20898)/Homer/5.91435;ETS1(ETS)/Jurkat-ETS1-ChIP-Seq(GSE17954)/Homer/9.320795;2-CAYTTCC…	ENSG00000230921|HAO2-IT1;ENSG00000273406|RP11-114O18.1
chr1:119391202-119392274	0.269502	2.31592	0.337271	1	1	DHS_enhancer	NF1-halfsite(CTF)/LNCaP-NF1-ChIP-Seq(Unpublished)/Homer/7.791955;NF1-halfsite(CTF)/LNCaP-NF1-ChIP-Seq(Unpublished)/Homer/8.019074	ENSG00000273406|RP11-114O18.1;ENSG00000116882|HAO2
chr1:11939131-11939562	0.514409	2.01961	0.102126	1	1	DHS_enhancer	NF1-halfsite(CTF)/LNCaP-NF1-ChIP-Seq(Unpublished)/Homer/7.02687;NF1-halfsite(CTF)/LNCaP-NF1-ChIP-Seq(Unpublished)/Homer/7.253989;BATF(bZIP)/Th17-BATF-ChIP-Seq(GSE39756)/Homer/6.796255;BATF(bZIP)/Th17-BATF-ChIP-Seq(GSE39756)/Homer/6.775811;AP-1(bZIP)/ThioMac-PU.1-ChIP-Seq(GSE21512)/Homer/6.843143;AP-1(bZIP)/ThioMac-PU.1-ChIP-Seq(GSE21512)/Homer/6.671894;AP-1(bZIP)/ThioMac-PU.1-ChIP-Seq(GSE21512)/H…	ENSG00000083444|PLOD1
chr1:119471651-119473107	-0.139647	2.37325	0.648951	1	1	DHS_enhancer	NF1-halfsite(CTF)/LNCaP-NF1-ChIP-Seq(Unpublished)/Homer/6.960405;4-HWCTTGGCAC,BestGuess:NFIX/MA0671.1/Jaspar(0.916)/7.200048	ENSG00000116882|HAO2
chr1:11951995-11953092	0.302726	2.49984	0.338982	1	1	DHS_enhancer	NA	NA
chr1:11960333-11961597	-0.162689	2.4066	0.723211	1	1	DHS_enhancer	ETV1(ETS)/GIST48-ETV1-ChIP-Seq(GSE22441)/Homer/6.304475;ETV1(ETS)/GIST48-ETV1-ChIP-Seq(GSE22441)/Homer/6.445755;EWS:FLI1-fusion(ETS)/SK_N_MC-EWS:FLI1-ChIP-Seq(SRA014231)/Homer/7.905174;NF1-halfsite(CTF)/LNCaP-NF1-ChIP-Seq(Unpublished)/Homer/7.852411;NF1-halfsite(CTF)/LNCaP-NF1-ChIP-Seq(Unpublished)/Homer/7.519988;ERG(ETS)/VCaP-ERG-ChIP-Seq(GSE14097)/Homer/8.105963;SPDEF(ETS)/VCaP-SPDEF-ChIP-Seq(S…	ENSG00000048707|VPS13D;ENSG00000116685|KIAA2013;ENSG00000116670|MAD2L2;ENSG00000116691|MIIP;ENSG00000120949|TNFRSF8;ENSG00000177000|MTHFR;ENSG00000083444|PLOD1;ENSG00000116688|MFN2
chr1:119626712-119627531	-0.188121	2.96027	0.65462	1	1	DHS_enhancer	NF1-halfsite(CTF)/LNCaP-NF1-ChIP-Seq(Unpublished)/Homer/8.312297;NF1-halfsite(CTF)/LNCaP-NF1-ChIP-Seq(Unpublished)/Homer/7.519988;NF1(CTF)/LNCAP-NF1-ChIP-Seq(Unpublished)/Homer/7.619493;NF1(CTF)/LNCAP-NF1-ChIP-Seq(Unpublished)/Homer/9.091155;4-HWCTTGGCAC,BestGuess:NFIX/MA0671.1/Jaspar(0.916)/6.857181	NA
chr1:119631211-119632407	0.311584	3.49118	0.190265	1	1	DHS_enhancer	ERG(ETS)/VCaP-ERG-ChIP-Seq(GSE14097)/Homer/6.691276;ERG(ETS)/VCaP-ERG-ChIP-Seq(GSE14097)/Homer/8.132703;NF1(CTF)/LNCAP-NF1-ChIP-Seq(Unpublished)/Homer/7.908025;ETS1(ETS)/Jurkat-ETS1-ChIP-Seq(GSE17954)/Homer/7.367862;2-CAYTTCCTGT,BestGuess:ERG(ETS)/VCaP-ERG-ChIP-Seq(GSE14097)/Homer(0.967)/8.422421	ENSG00000143067|ZNF697
chr1:1196423-1199804	0.256163	4.54917	0.307212	1	1	DHS_enhancer	PU.1(ETS)/ThioMac-PU.1-ChIP-Seq(GSE21512)/Homer/7.623457	ENSG00000186891|TNFRSF18;ENSG00000162571|TTLL10;ENSG00000169962|TAS1R3;ENSG00000169972|PUSL1;ENSG00000187961|KLHL17;ENSG00000184163|FAM132A;ENSG00000176022|B3GALT6;ENSG00000160072|ATAD3B;ENSG00000162572|SCNN1D;ENSG00000235098|ANKRD65
chr1:119646778-119648671	0.134633	5.20588	0.639374	1	1	DHS_promoter	NA	CATG00000015126|CATG00000015126.1;ENSG00000143067|ZNF697
chr1:119653587-119654547	-0.655022	1.92216	0.0347911	1	1	unannotated	BATF(bZIP)/Th17-BATF-ChIP-Seq(GSE39756)/Homer/7.067602	NA
chr1:11965373-11967542	-0.0155975	2.95516	0.97375	1	1	DHS_enhancer	NA	ENSG00000083444|PLOD1;ENSG00000116691|MIIP;ENSG00000116688|MFN2;ENSG00000116685|KIAA2013
chr1:119675322-119677361	-0.438614	3.5851	0.0772052	1	1	DHS_enhancer	ETV1(ETS)/GIST48-ETV1-ChIP-Seq(GSE22441)/Homer/8.235862;ERG(ETS)/VCaP-ERG-ChIP-Seq(GSE14097)/Homer/6.879212;ERG(ETS)/VCaP-ERG-ChIP-Seq(GSE14097)/Homer/8.167128;ETS(ETS)/Promoter/Homer/7.778969;EHF(ETS)/LoVo-EHF-ChIP-Seq(GSE49402)/Homer/9.239226;ELF1(ETS)/Jurkat-ELF1-ChIP-Seq(SRA014231)/Homer/7.331387;PU.1(ETS)/ThioMac-PU.1-ChIP-Seq(GSE21512)/Homer/10.2168;EWS:ERG-fusion(ETS)/CADO_ES1-EWS:ERG-ChIP…	ENSG00000143067|ZNF697;ENSG00000092621|PHGDH
chr1:119686398-119687100	0.0232744	2.06953	0.966097	1	1	DHS_enhancer	NF1-halfsite(CTF)/LNCaP-NF1-ChIP-Seq(Unpublished)/Homer/7.619324;NF1-halfsite(CTF)/LNCaP-NF1-ChIP-Seq(Unpublished)/Homer/8.578296;NF1-halfsite(CTF)/LNCaP-NF1-ChIP-Seq(Unpublished)/Homer/8.019074;NF1-halfsite(CTF)/LNCaP-NF1-ChIP-Seq(Unpublished)/Homer/6.966734;NF1(CTF)/LNCAP-NF1-ChIP-Seq(Unpublished)/Homer/7.661485;PU.1(ETS)/ThioMac-PU.1-ChIP-Seq(GSE21512)/Homer/8.333011;Fra1(bZIP)/BT549-Fra1-ChIP…	NA
chr1:119711710-119714832	-0.172384	4.86375	0.549075	1	1	DHS_promoter	NA	ENSG00000092621|PHGDH
chr1:119740888-119741758	-0.0439607	2.38897	0.93383	1	1	DHS_enhancer	EWS:FLI1-fusion(ETS)/SK_N_MC-EWS:FLI1-ChIP-Seq(SRA014231)/Homer/9.512446;NF1-halfsite(CTF)/LNCaP-NF1-ChIP-Seq(Unpublished)/Homer/7.753075;NF1-halfsite(CTF)/LNCaP-NF1-ChIP-Seq(Unpublished)/Homer/7.24766;NF1-halfsite(CTF)/LNCaP-NF1-ChIP-Seq(Unpublished)/Homer/7.619324;ERG(ETS)/VCaP-ERG-ChIP-Seq(GSE14097)/Homer/7.73178;EWS:ERG-fusion(ETS)/CADO_ES1-EWS:ERG-ChIP-Seq(SRA014231)/Homer/10.353908;Etv2(ETS…	NA
chr1:119742216-119743539	-0.00338115	2.89144	0.996109	1	1	DHS_enhancer	NF1-halfsite(CTF)/LNCaP-NF1-ChIP-Seq(Unpublished)/Homer/7.253989;NF1-halfsite(CTF)/LNCaP-NF1-ChIP-Seq(Unpublished)/Homer/7.813211;Stat3(Stat)/mES-Stat3-ChIP-Seq(GSE11431)/Homer/7.264751	ENSG00000092621|PHGDH
chr1:119744136-119744576	0.0553875	2.13892	0.897103	1	1	DHS_enhancer	Atf3(bZIP)/GBM-ATF3-ChIP-Seq(GSE33912)/Homer/6.072844;BATF(bZIP)/Th17-BATF-ChIP-Seq(GSE39756)/Homer/6.42509	NA
chr1:119746983-119748369	-0.254246	2.90242	0.439597	1	1	DHS_enhancer	NA	ENSG00000092621|PHGDH
chr1:119766197-119766961	-0.2476	2.05024	0.461819	1	1	DHS_enhancer	CEBP:AP1(bZIP)/ThioMac-CEBPb-ChIP-Seq(GSE21512)/Homer/8.171888	ENSG00000134240|HMGCS2;ENSG00000092621|PHGDH
chr1:119768349-119769285	-0.111218	2.0332	0.797344	1	1	DHS_promoter	EWS:FLI1-fusion(ETS)/SK_N_MC-EWS:FLI1-ChIP-Seq(SRA014231)/Homer/8.731707;Stat3+il21(Stat)/CD4-Stat3-ChIP-Seq(GSE19198)/Homer/7.288762;Stat3+il21(Stat)/CD4-Stat3-ChIP-Seq(GSE19198)/Homer/7.381463;ERG(ETS)/VCaP-ERG-ChIP-Seq(GSE14097)/Homer/7.845805;SPDEF(ETS)/VCaP-SPDEF-ChIP-Seq(SRA014231)/Homer/7.15307;STAT4(Stat)/CD4-Stat4-ChIP-Seq(GSE22104)/Homer/8.163769;STAT4(Stat)/CD4-Stat4-ChIP-Seq(GSE22104)…	ENSG00000134240|HMGCS2
chr1:119781963-119783558	-0.129503	2.51217	0.679646	1	1	DHS_enhancer	ETV1(ETS)/GIST48-ETV1-ChIP-Seq(GSE22441)/Homer/6.776373;ERG(ETS)/VCaP-ERG-ChIP-Seq(GSE14097)/Homer/7.640018;SPDEF(ETS)/VCaP-SPDEF-ChIP-Seq(SRA014231)/Homer/9.125123	ENSG00000092621|PHGDH;ENSG00000134193|REG4;ENSG00000134240|HMGCS2
chr1:119795236-119796067	-0.214159	2.11754	0.544537	1	1	DHS_enhancer	NF1(CTF)/LNCAP-NF1-ChIP-Seq(Unpublished)/Homer/9.037577;NF1(CTF)/LNCAP-NF1-ChIP-Seq(Unpublished)/Homer/9.844127	ENSG00000134240|HMGCS2;ENSG00000134193|REG4
chr1:11979576-11980761	0.0256146	5.26429	0.95754	1	1	DHS_promoter	ETV1(ETS)/GIST48-ETV1-ChIP-Seq(GSE22441)/Homer/7.398891;Elk4(ETS)/Hela-Elk4-ChIP-Seq(GSE31477)/Homer/8.199048;Elk1(ETS)/Hela-Elk1-ChIP-Seq(GSE31477)/Homer/8.060921;ELF1(ETS)/Jurkat-ELF1-ChIP-Seq(SRA014231)/Homer/7.120888;Fli1(ETS)/CD8-FLI-ChIP-Seq(GSE20898)/Homer/6.329291;GABPA(ETS)/Jurkat-GABPa-ChIP-Seq(GSE17954)/Homer/7.223025	CATG00000047240|CATG00000047240.1;ENSG00000116688|MFN2
chr1:119802516-119804253	-0.177608	2.74131	0.591872	1	1	DHS_enhancer	Stat3+il21(Stat)/CD4-Stat3-ChIP-Seq(GSE19198)/Homer/6.978532;Stat3+il21(Stat)/CD4-Stat3-ChIP-Seq(GSE19198)/Homer/7.49504;NF1-halfsite(CTF)/LNCaP-NF1-ChIP-Seq(Unpublished)/Homer/7.525956;Stat3(Stat)/mES-Stat3-ChIP-Seq(GSE11431)/Homer/7.440791;STAT1(Stat)/HelaS3-STAT1-ChIP-Seq(GSE12782)/Homer/9.56188;STAT1(Stat)/HelaS3-STAT1-ChIP-Seq(GSE12782)/Homer/9.96994;STAT4(Stat)/CD4-Stat4-ChIP-Seq(GSE22104)/…	ENSG00000134240|HMGCS2;ENSG00000092621|PHGDH
chr1:119870864-119871647	0.112207	2.79573	0.765009	1	1	DHS_enhancer	CEBP:AP1(bZIP)/ThioMac-CEBPb-ChIP-Seq(GSE21512)/Homer/7.98292;STAT4(Stat)/CD4-Stat4-ChIP-Seq(GSE22104)/Homer/5.459185;EHF(ETS)/LoVo-EHF-ChIP-Seq(GSE49402)/Homer/7.934362	ENSG00000134250|NOTCH2
chr1:119897544-119898804	0.0710855	2.39116	0.850141	1	1	DHS_enhancer	NA	NA
chr1:119909799-119911221	-0.43294	2.35878	0.177808	1	1	DHS_enhancer	1-DATTGCGCAA,BestGuess:CEBPE/MA0837.1/Jaspar(0.936)/7.212198	ENSG00000134249|ADAM30;ENSG00000134193|REG4;ENSG00000261662|RP5-1042I8.7
chr1:119915279-119916680	0.135207	2.5748	0.799848	1	1	DHS_enhancer	NA	ENSG00000134250|NOTCH2;ENSG00000261662|RP5-1042I8.7
chr1:119948283-119949108	-0.301718	2.51447	0.278876	1	1	DHS_enhancer	Stat3+il21(Stat)/CD4-Stat3-ChIP-Seq(GSE19198)/Homer/9.531357;Stat3+il21(Stat)/CD4-Stat3-ChIP-Seq(GSE19198)/Homer/10.128782;NF1-halfsite(CTF)/LNCaP-NF1-ChIP-Seq(Unpublished)/Homer/8.312297;NF1-halfsite(CTF)/LNCaP-NF1-ChIP-Seq(Unpublished)/Homer/7.060102;Stat3(Stat)/mES-Stat3-ChIP-Seq(GSE11431)/Homer/9.011069;Stat3(Stat)/mES-Stat3-ChIP-Seq(GSE11431)/Homer/10.132676;STAT1(Stat)/HelaS3-STAT1-ChIP-Seq…	ENSG00000261662|RP5-1042I8.7
chr1:119956359-119956985	-0.6894	2.00698	0.133681	1	1	DHS_enhancer	ETV1(ETS)/GIST48-ETV1-ChIP-Seq(GSE22441)/Homer/6.540285;Stat3+il21(Stat)/CD4-Stat3-ChIP-Seq(GSE19198)/Homer/9.581072;Stat3+il21(Stat)/CD4-Stat3-ChIP-Seq(GSE19198)/Homer/9.571758;ERG(ETS)/VCaP-ERG-ChIP-Seq(GSE14097)/Homer/7.039244;Stat3(Stat)/mES-Stat3-ChIP-Seq(GSE11431)/Homer/7.440791;Stat3(Stat)/mES-Stat3-ChIP-Seq(GSE11431)/Homer/7.968794;STAT1(Stat)/HelaS3-STAT1-ChIP-Seq(GSE12782)/Homer/9.85363…	ENSG00000261662|RP5-1042I8.7;ENSG00000134250|NOTCH2
chr1:119961757-119962690	-0.901894	2.80995	0.0389646	1	1	DHS_enhancer	NF1-halfsite(CTF)/LNCaP-NF1-ChIP-Seq(Unpublished)/Homer/8.11841;NF1-halfsite(CTF)/LNCaP-NF1-ChIP-Seq(Unpublished)/Homer/8.019074;SPDEF(ETS)/VCaP-SPDEF-ChIP-Seq(SRA014231)/Homer/8.983273;NF1:FOXA1(CTF,Forkhead)/LNCAP-FOXA1-ChIP-Seq(GSE27824)/Homer/12.428965	NA
chr1:119964878-119965582	-0.0955951	2.49468	0.864872	1	1	DHS_enhancer	NF1-halfsite(CTF)/LNCaP-NF1-ChIP-Seq(Unpublished)/Homer/7.525956;NF1-halfsite(CTF)/LNCaP-NF1-ChIP-Seq(Unpublished)/Homer/7.060102;4-HWCTTGGCAC,BestGuess:NFIX/MA0671.1/Jaspar(0.916)/7.032479;Fra1(bZIP)/BT549-Fra1-ChIP-Seq(GSE46166)/Homer/7.461057;Fra1(bZIP)/BT549-Fra1-ChIP-Seq(GSE46166)/Homer/7.517475;Atf3(bZIP)/GBM-ATF3-ChIP-Seq(GSE33912)/Homer/7.592314;Atf3(bZIP)/GBM-ATF3-ChIP-Seq(GSE33912)/Home…	NA
chr1:119986692-119988916	0.000381802	3.5103	0.999656	1	1	DHS_enhancer	ETV1(ETS)/GIST48-ETV1-ChIP-Seq(GSE22441)/Homer/6.445755	NA
chr1:1200657-1201748	0.348595	3.33556	0.258317	1	1	DHS_promoter	NA	CATG00000043203|CATG00000043203.1
chr1:12011515-12013115	0.15291	2.67026	0.661011	1	1	DHS_enhancer	NF1-halfsite(CTF)/LNCaP-NF1-ChIP-Seq(Unpublished)/Homer/7.353325	NA
chr1:120176082-120176848	-0.0720061	3.65541	0.864947	1	1	unannotated	ETV1(ETS)/GIST48-ETV1-ChIP-Seq(GSE22441)/Homer/6.624653;ETV1(ETS)/GIST48-ETV1-ChIP-Seq(GSE22441)/Homer/6.41681;ETV1(ETS)/GIST48-ETV1-ChIP-Seq(GSE22441)/Homer/6.490134;EWS:FLI1-fusion(ETS)/SK_N_MC-EWS:FLI1-ChIP-Seq(SRA014231)/Homer/7.516554;ERG(ETS)/VCaP-ERG-ChIP-Seq(GSE14097)/Homer/6.897288;ERG(ETS)/VCaP-ERG-ChIP-Seq(GSE14097)/Homer/7.899006;Elk4(ETS)/Hela-Elk4-ChIP-Seq(GSE31477)/Homer/8.369502;E…	NA
chr1:120178900-120179931	-0.431002	2.1443	0.225468	1	1	unannotated	NA	NA
chr1:12019087-12019961	0.00959164	4.8543	0.984968	1	1	DHS_promoter	NA	CATG00000047270|CATG00000047270.1;ENSG00000116691|MIIP
chr1:12029128-12030218	0.342093	2.30883	0.354056	1	1	DHS_enhancer	NF1-halfsite(CTF)/LNCaP-NF1-ChIP-Seq(Unpublished)/Homer/7.060102;ERG(ETS)/VCaP-ERG-ChIP-Seq(GSE14097)/Homer/7.193811;EHF(ETS)/LoVo-EHF-ChIP-Seq(GSE49402)/Homer/8.439954;EWS:ERG-fusion(ETS)/CADO_ES1-EWS:ERG-ChIP-Seq(SRA014231)/Homer/8.51237;Etv2(ETS)/ES-ER71-ChIP-Seq(GSE59402)/Homer(0.967)/7.743779;Fli1(ETS)/CD8-FLI-ChIP-Seq(GSE20898)/Homer/6.152732;ETS1(ETS)/Jurkat-ETS1-ChIP-Seq(GSE17954)/Homer/7…	NA
chr1:12031151-12032943	0.0757902	3.60298	0.827973	1	1	DHS_enhancer	NF1-halfsite(CTF)/LNCaP-NF1-ChIP-Seq(Unpublished)/Homer/7.24766;4-HWCTTGGCAC,BestGuess:NFIX/MA0671.1/Jaspar(0.916)/6.943137	NA
chr1:12034310-12034765	-0.813135	2.05573	0.0586554	1	1	DHS_enhancer	Stat3+il21(Stat)/CD4-Stat3-ChIP-Seq(GSE19198)/Homer/9.353685;Stat3+il21(Stat)/CD4-Stat3-ChIP-Seq(GSE19198)/Homer/9.477805;Stat3(Stat)/mES-Stat3-ChIP-Seq(GSE11431)/Homer/7.860072;Stat3(Stat)/mES-Stat3-ChIP-Seq(GSE11431)/Homer/7.798497;STAT1(Stat)/HelaS3-STAT1-ChIP-Seq(GSE12782)/Homer/8.500696;STAT1(Stat)/HelaS3-STAT1-ChIP-Seq(GSE12782)/Homer/8.342873;STAT4(Stat)/CD4-Stat4-ChIP-Seq(GSE22104)/Homer/…	NA
chr1:12037562-12039698	0.0580081	3.41533	0.868032	1	1	unannotated	4-HWCTTGGCAC,BestGuess:NFIX/MA0671.1/Jaspar(0.916)/6.74872	NA
chr1:12046607-12047652	0.47417	2.06305	0.166952	1	1	DHS_enhancer	NA	NA
chr1:12051958-12052583	0.131461	3.12215	0.709047	1	1	DHS_enhancer	Atf3(bZIP)/GBM-ATF3-ChIP-Seq(GSE33912)/Homer/6.096789;Atf3(bZIP)/GBM-ATF3-ChIP-Seq(GSE33912)/Homer/6.101204;BATF(bZIP)/Th17-BATF-ChIP-Seq(GSE39756)/Homer/6.463765;BATF(bZIP)/Th17-BATF-ChIP-Seq(GSE39756)/Homer/6.440369;AP-1(bZIP)/ThioMac-PU.1-ChIP-Seq(GSE21512)/Homer/6.141759;AP-1(bZIP)/ThioMac-PU.1-ChIP-Seq(GSE21512)/Homer/6.135042;Bach2(bZIP)/OCILy7-Bach2-ChIP-Seq(GSE44420)/Homer/8.697356;MafK(b…	ENSG00000120949|TNFRSF8;ENSG00000116685|KIAA2013;ENSG00000048707|VPS13D
chr1:12063065-12064896	0.09146	3.23074	0.800999	1	1	DHS_promoter	Fra1(bZIP)/BT549-Fra1-ChIP-Seq(GSE46166)/Homer/7.598698;Fra1(bZIP)/BT549-Fra1-ChIP-Seq(GSE46166)/Homer/7.207639;Atf3(bZIP)/GBM-ATF3-ChIP-Seq(GSE33912)/Homer/7.49281;Atf3(bZIP)/GBM-ATF3-ChIP-Seq(GSE33912)/Homer/7.471196;BATF(bZIP)/Th17-BATF-ChIP-Seq(GSE39756)/Homer/6.610271;BATF(bZIP)/Th17-BATF-ChIP-Seq(GSE39756)/Homer/6.563734;AP-1(bZIP)/ThioMac-PU.1-ChIP-Seq(GSE21512)/Homer/7.104543;AP-1(bZIP)/T…	CATG00000047317|CATG00000047317.1;ENSG00000120949|TNFRSF8
chr1:1206307-1206779	0.358103	2.19005	0.185093	1	1	DHS_promoter	NA	ENSG00000186891|TNFRSF18
chr1:12067689-12068570	0.15187	2.36063	0.691309	1	1	DHS_enhancer	ETV1(ETS)/GIST48-ETV1-ChIP-Seq(GSE22441)/Homer/6.722904;Stat3+il21(Stat)/CD4-Stat3-ChIP-Seq(GSE19198)/Homer/8.281113;Stat3+il21(Stat)/CD4-Stat3-ChIP-Seq(GSE19198)/Homer/7.600703;Elk4(ETS)/Hela-Elk4-ChIP-Seq(GSE31477)/Homer/6.796523;Elk1(ETS)/Hela-Elk1-ChIP-Seq(GSE31477)/Homer/7.80208;STAT4(Stat)/CD4-Stat4-ChIP-Seq(GSE22104)/Homer/7.08635;STAT4(Stat)/CD4-Stat4-ChIP-Seq(GSE22104)/Homer/6.887051;ELF…	ENSG00000048707|VPS13D;ENSG00000120949|TNFRSF8;ENSG00000116685|KIAA2013;ENSG00000083444|PLOD1
chr1:12072242-12073414	0.183901	2.34954	0.629845	1	1	DHS_enhancer	ERG(ETS)/VCaP-ERG-ChIP-Seq(GSE14097)/Homer/6.940949;SPDEF(ETS)/VCaP-SPDEF-ChIP-Seq(SRA014231)/Homer/8.60895;SPDEF(ETS)/VCaP-SPDEF-ChIP-Seq(SRA014231)/Homer/8.184676;EHF(ETS)/LoVo-EHF-ChIP-Seq(GSE49402)/Homer/8.243496;1-GCCAAGCCAAAC,BestGuess:NF1:FOXA1(CTF,Forkhead)/LNCAP-FOXA1-ChIP-Seq(GSE27824)/Homer(0.788)/8.094391	ENSG00000116691|MIIP;ENSG00000116685|KIAA2013;ENSG00000120949|TNFRSF8
chr1:12078982-12079845	0.212619	2.27381	0.543964	1	1	DHS_enhancer	NA	NA
chr1:1208025-1208728	0.110061	3.3907	0.761806	1	1	DHS_enhancer	NF1-halfsite(CTF)/LNCaP-NF1-ChIP-Seq(Unpublished)/Homer/7.187524;CEBP:AP1(bZIP)/ThioMac-CEBPb-ChIP-Seq(GSE21512)/Homer/8.663482	NA
chr1:12084228-12085033	-0.403881	1.83417	0.175022	1	1	DHS_enhancer	NA	NA
chr1:12088449-12089630	-0.0330995	2.31291	0.942106	1	1	DHS_enhancer	Atf3(bZIP)/GBM-ATF3-ChIP-Seq(GSE33912)/Homer/6.004949;BATF(bZIP)/Th17-BATF-ChIP-Seq(GSE39756)/Homer/6.722489;BATF(bZIP)/Th17-BATF-ChIP-Seq(GSE39756)/Homer/7.660598;AP-1(bZIP)/ThioMac-PU.1-ChIP-Seq(GSE21512)/Homer/6.679141;1-BNVTGASTCABN,BestGuess:Jun-AP1(bZIP)/K562-cJun-ChIP-Seq(GSE31477)/Homer(0.977)/7.252503	ENSG00000116691|MIIP
chr1:12103816-12105455	0.129675	2.80152	0.671363	1	1	DHS_enhancer	Stat3+il21(Stat)/CD4-Stat3-ChIP-Seq(GSE19198)/Homer/7.243831;Stat3(Stat)/mES-Stat3-ChIP-Seq(GSE11431)/Homer/7.095195;NF1(CTF)/LNCAP-NF1-ChIP-Seq(Unpublished)/Homer/8.939959;NF1(CTF)/LNCAP-NF1-ChIP-Seq(Unpublished)/Homer/9.475257	ENSG00000120949|TNFRSF8;ENSG00000116691|MIIP
chr1:12106150-12107059	0.319877	1.95541	0.283164	1	1	unannotated	NA	NA
chr1:12112643-12113467	-0.152166	3.70211	0.723434	1	1	DHS_enhancer	1-DATTGCGCAA,BestGuess:CEBPE/MA0837.1/Jaspar(0.936)/8.230897;Fra1(bZIP)/BT549-Fra1-ChIP-Seq(GSE46166)/Homer/7.671775;Fra1(bZIP)/BT549-Fra1-ChIP-Seq(GSE46166)/Homer/7.758267;Atf3(bZIP)/GBM-ATF3-ChIP-Seq(GSE33912)/Homer/8.6972;Atf3(bZIP)/GBM-ATF3-ChIP-Seq(GSE33912)/Homer/8.614389;BATF(bZIP)/Th17-BATF-ChIP-Seq(GSE39756)/Homer/8.61079;BATF(bZIP)/Th17-BATF-ChIP-Seq(GSE39756)/Homer/8.619122;AP-1(bZIP)/…	NA
chr1:12121342-12122045	0.111457	1.95823	0.785123	1	1	DHS_enhancer	NA	ENSG00000116685|KIAA2013;ENSG00000048707|VPS13D;ENSG00000120949|TNFRSF8;ENSG00000116691|MIIP
chr1:12125514-12128448	-0.0484446	4.13749	0.881294	1	1	DHS_enhancer	Stat3+il21(Stat)/CD4-Stat3-ChIP-Seq(GSE19198)/Homer/10.754521;Stat3+il21(Stat)/CD4-Stat3-ChIP-Seq(GSE19198)/Homer/9.574372;Stat3+il21(Stat)/CD4-Stat3-ChIP-Seq(GSE19198)/Homer/9.290975;Stat3+il21(Stat)/CD4-Stat3-ChIP-Seq(GSE19198)/Homer/10.6266;ERG(ETS)/VCaP-ERG-ChIP-Seq(GSE14097)/Homer/6.84207;Stat3(Stat)/mES-Stat3-ChIP-Seq(GSE11431)/Homer/10.132676;Stat3(Stat)/mES-Stat3-ChIP-Seq(GSE11431)/Homer/…	NA
chr1:1212775-1214134	0.187944	3.28417	0.542101	1	1	unannotated	1-GCCAAGCCAAAC,BestGuess:NF1:FOXA1(CTF,Forkhead)/LNCAP-FOXA1-ChIP-Seq(GSE27824)/Homer(0.788)/8.774152	NA
chr1:12135397-12136114	0.228806	2.58945	0.467164	1	1	DHS_enhancer	NF1(CTF)/LNCAP-NF1-ChIP-Seq(Unpublished)/Homer/7.699933;NF1(CTF)/LNCAP-NF1-ChIP-Seq(Unpublished)/Homer/7.706316	NA
chr1:12143347-12144187	-0.359144	4.37276	0.28724	1	1	DHS_enhancer	ETV1(ETS)/GIST48-ETV1-ChIP-Seq(GSE22441)/Homer/10.06591;EWS:FLI1-fusion(ETS)/SK_N_MC-EWS:FLI1-ChIP-Seq(SRA014231)/Homer/8.875086;ERG(ETS)/VCaP-ERG-ChIP-Seq(GSE14097)/Homer/7.899006;ERG(ETS)/VCaP-ERG-ChIP-Seq(GSE14097)/Homer/8.694302;Elk4(ETS)/Hela-Elk4-ChIP-Seq(GSE31477)/Homer/8.668229;Elk1(ETS)/Hela-Elk1-ChIP-Seq(GSE31477)/Homer/8.881939;ETS(ETS)/Promoter/Homer/10.766118;EHF(ETS)/LoVo-EHF-ChIP-S…	NA
chr1:121486310-121487444	0.242718	1.87551	0.535604	1	1	unannotated	ERG(ETS)/VCaP-ERG-ChIP-Seq(GSE14097)/Homer/8.320738;Stat3(Stat)/mES-Stat3-ChIP-Seq(GSE11431)/Homer/7.191602;SPDEF(ETS)/VCaP-SPDEF-ChIP-Seq(SRA014231)/Homer/8.568003;CEBP:AP1(bZIP)/ThioMac-CEBPb-ChIP-Seq(GSE21512)/Homer/9.757143;EHF(ETS)/LoVo-EHF-ChIP-Seq(GSE49402)/Homer/8.167342	NA
chr1:1215275-1216496	0.131676	3.05516	0.737623	1	1	DHS_enhancer	ETV1(ETS)/GIST48-ETV1-ChIP-Seq(GSE22441)/Homer/6.629297;ERG(ETS)/VCaP-ERG-ChIP-Seq(GSE14097)/Homer/7.646144	ENSG00000242485|MRPL20;ENSG00000225905|RP4-758J18.7;ENSG00000176022|B3GALT6;ENSG00000160072|ATAD3B;ENSG00000078808|SDF4;ENSG00000235098|ANKRD65;ENSG00000162572|SCNN1D;ENSG00000186891|TNFRSF18;ENSG00000260179|RP5-902P8.12;ENSG00000127054|CPSF3L
chr1:12152933-12153843	0.403466	3.54189	0.18033	1	1	DHS_enhancer	EHF(ETS)/LoVo-EHF-ChIP-Seq(GSE49402)/Homer/7.697159;Atf4(bZIP)/MEF-Atf4-ChIP-Seq(GSE35681)/Homer/7.085043;1-DATTGCGCAA,BestGuess:CEBPE/MA0837.1/Jaspar(0.936)/7.237946	NA
chr1:12161157-12162328	0.216791	2.67736	0.534287	1	1	DHS_enhancer	CEBP:AP1(bZIP)/ThioMac-CEBPb-ChIP-Seq(GSE21512)/Homer/7.83569	ENSG00000083444|PLOD1;ENSG00000175206|NPPA;ENSG00000120949|TNFRSF8;ENSG00000048707|VPS13D;ENSG00000120937|NPPB;ENSG00000116685|KIAA2013;ENSG00000177674|AGTRAP
chr1:12166777-12167889	0.318407	3.35493	0.314977	1	1	DHS_promoter	NA	CATG00000047463|CATG00000047463.1;ENSG00000028137|TNFRSF1B
chr1:12168223-12168795	0.0677316	2.07338	0.880052	1	1	DHS_promoter	ETV1(ETS)/GIST48-ETV1-ChIP-Seq(GSE22441)/Homer/6.683871;ERG(ETS)/VCaP-ERG-ChIP-Seq(GSE14097)/Homer/6.471559	NA
chr1:12170154-12170666	0.424197	2.28201	0.102695	1	1	DHS_enhancer	NF1-halfsite(CTF)/LNCaP-NF1-ChIP-Seq(Unpublished)/Homer/7.24766;NF1-halfsite(CTF)/LNCaP-NF1-ChIP-Seq(Unpublished)/Homer/7.24766;Stat3(Stat)/mES-Stat3-ChIP-Seq(GSE11431)/Homer/7.122586;NF1(CTF)/LNCAP-NF1-ChIP-Seq(Unpublished)/Homer/9.272011;NF1(CTF)/LNCAP-NF1-ChIP-Seq(Unpublished)/Homer/7.985992;4-HWCTTGGCAC,BestGuess:NFIX/MA0671.1/Jaspar(0.916)/7.05774;4-HWCTTGGCAC,BestGuess:NFIX/MA0671.1/Jaspar(…	NA
chr1:12177957-12179401	0.00231678	3.38037	0.996747	1	1	DHS_enhancer	NF1-halfsite(CTF)/LNCaP-NF1-ChIP-Seq(Unpublished)/Homer/7.813211;4-HWCTTGGCAC,BestGuess:NFIX/MA0671.1/Jaspar(0.916)/6.834676	NA
chr1:12180619-12181120	0.317571	2.00069	0.333229	1	1	DHS_enhancer	NA	NA
chr1:12184196-12185010	0.240697	2.15322	0.570169	1	1	DHS_enhancer	ETV1(ETS)/GIST48-ETV1-ChIP-Seq(GSE22441)/Homer/6.742027;ERG(ETS)/VCaP-ERG-ChIP-Seq(GSE14097)/Homer/6.894247;EHF(ETS)/LoVo-EHF-ChIP-Seq(GSE49402)/Homer/7.674726;PU.1(ETS)/ThioMac-PU.1-ChIP-Seq(GSE21512)/Homer/8.959865;Etv2(ETS)/ES-ER71-ChIP-Seq(GSE59402)/Homer(0.967)/7.404234;Fli1(ETS)/CD8-FLI-ChIP-Seq(GSE20898)/Homer/5.948474;ETS1(ETS)/Jurkat-ETS1-ChIP-Seq(GSE17954)/Homer/8.21372;GABPA(ETS)/Jurka…	ENSG00000083444|PLOD1;ENSG00000116685|KIAA2013;ENSG00000048707|VPS13D
chr1:12185487-12186418	0.269657	2.55235	0.490976	1	1	DHS_enhancer	ETV1(ETS)/GIST48-ETV1-ChIP-Seq(GSE22441)/Homer/7.928225;EWS:FLI1-fusion(ETS)/SK_N_MC-EWS:FLI1-ChIP-Seq(SRA014231)/Homer/9.288338;Stat3+il21(Stat)/CD4-Stat3-ChIP-Seq(GSE19198)/Homer/7.98847;Stat3+il21(Stat)/CD4-Stat3-ChIP-Seq(GSE19198)/Homer/7.831447;ERG(ETS)/VCaP-ERG-ChIP-Seq(GSE14097)/Homer/9.823881;Stat3(Stat)/mES-Stat3-ChIP-Seq(GSE11431)/Homer/7.891489;Elk4(ETS)/Hela-Elk4-ChIP-Seq(GSE31477)/Ho…	NA
chr1:12193986-12194991	-0.0105254	2.42239	0.986757	1	1	DHS_enhancer	PU.1(ETS)/ThioMac-PU.1-ChIP-Seq(GSE21512)/Homer/9.288637	NA
chr1:12208378-12209670	0.237657	3.2044	0.390818	1	1	DHS_enhancer	4-HWCTTGGCAC,BestGuess:NFIX/MA0671.1/Jaspar(0.916)/6.905756	NA
chr1:12229645-12231432	0.237457	4.38642	0.284493	1	1	DHS_promoter	NA	CATG00000047496|CATG00000047496.1;ENSG00000048707|VPS13D
chr1:12309651-12310678	-0.790886	3.20225	0.0137651	1	1	DHS_enhancer	STAT4(Stat)/CD4-Stat4-ChIP-Seq(GSE22104)/Homer/5.608665	ENSG00000048707|VPS13D
chr1:1231455-1232595	0.197016	4.90162	0.563186	1	1	DHS_promoter	Elk4(ETS)/Hela-Elk4-ChIP-Seq(GSE31477)/Homer/6.907634;CEBP(bZIP)/ThioMac-CEBPb-ChIP-Seq(GSE21512)/Homer/7.501019;Elk1(ETS)/Hela-Elk1-ChIP-Seq(GSE31477)/Homer/7.253862;ELF1(ETS)/Jurkat-ELF1-ChIP-Seq(SRA014231)/Homer/7.345527;Fli1(ETS)/CD8-FLI-ChIP-Seq(GSE20898)/Homer/6.797291;ETS1(ETS)/Jurkat-ETS1-ChIP-Seq(GSE17954)/Homer/7.061701	ENSG00000078808|SDF4;ENSG00000176022|B3GALT6
chr1:12316200-12317007	-0.477607	3.38416	0.122579	1	1	DHS_enhancer	CEBP(bZIP)/ThioMac-CEBPb-ChIP-Seq(GSE21512)/Homer/6.97666;STAT4(Stat)/CD4-Stat4-ChIP-Seq(GSE22104)/Homer/6.159171;STAT4(Stat)/CD4-Stat4-ChIP-Seq(GSE22104)/Homer/5.670734;NF1(CTF)/LNCAP-NF1-ChIP-Seq(Unpublished)/Homer/8.521784;4-HWCTTGGCAC,BestGuess:NFIX/MA0671.1/Jaspar(0.916)/6.949279	NA
chr1:12355852-12356894	-0.141812	2.91076	0.695859	1	1	DHS_enhancer	1-GCCAAGCCAAAC,BestGuess:NF1:FOXA1(CTF,Forkhead)/LNCAP-FOXA1-ChIP-Seq(GSE27824)/Homer(0.788)/8.489306	NA
chr1:12369129-12369654	-0.683487	2.21195	0.0720571	1	1	DHS_enhancer	ETV1(ETS)/GIST48-ETV1-ChIP-Seq(GSE22441)/Homer/7.705918;EWS:FLI1-fusion(ETS)/SK_N_MC-EWS:FLI1-ChIP-Seq(SRA014231)/Homer/10.895611;ERG(ETS)/VCaP-ERG-ChIP-Seq(GSE14097)/Homer/9.961773;Elk4(ETS)/Hela-Elk4-ChIP-Seq(GSE31477)/Homer/6.944919;Elk1(ETS)/Hela-Elk1-ChIP-Seq(GSE31477)/Homer/6.850503;EWS:ERG-fusion(ETS)/CADO_ES1-EWS:ERG-ChIP-Seq(SRA014231)/Homer/11.251467;Ets1-distal(ETS)/CD4+-PolII-ChIP-Seq…	NA
chr1:1237060-1238557	0.0905994	4.02293	0.767159	1	1	DHS_enhancer	1-GCCAAGCCAAAC,BestGuess:NF1:FOXA1(CTF,Forkhead)/LNCAP-FOXA1-ChIP-Seq(GSE27824)/Homer(0.788)/8.652986	ENSG00000187961|KLHL17;ENSG00000186891|TNFRSF18;ENSG00000179403|VWA1;ENSG00000131584|ACAP3;ENSG00000184163|FAM132A;ENSG00000162571|TTLL10;ENSG00000237330|RNF223;ENSG00000078808|SDF4;ENSG00000160087|UBE2J2;ENSG00000162576|MXRA8;ENSG00000175756|AURKAIP1;ENSG00000160072|ATAD3B;ENSG00000176022|B3GALT6;ENSG00000169972|PUSL1;ENSG00000162572|SCNN1D;ENSG00000242485|MRPL20;ENSG00000235098|ANKRD65;ENSG0000…
chr1:12404996-12406195	-0.28715	2.97164	0.399791	1	1	DHS_enhancer	1-GCCAAGCCAAAC,BestGuess:NF1:FOXA1(CTF,Forkhead)/LNCAP-FOXA1-ChIP-Seq(GSE27824)/Homer(0.788)/9.944191	NA
chr1:12406748-12408201	-0.234536	3.15542	0.605668	1	1	DHS_enhancer	ETV1(ETS)/GIST48-ETV1-ChIP-Seq(GSE22441)/Homer/7.439968;EWS:FLI1-fusion(ETS)/SK_N_MC-EWS:FLI1-ChIP-Seq(SRA014231)/Homer/10.530562;ERG(ETS)/VCaP-ERG-ChIP-Seq(GSE14097)/Homer/8.444092;SPDEF(ETS)/VCaP-SPDEF-ChIP-Seq(SRA014231)/Homer/7.848718;EHF(ETS)/LoVo-EHF-ChIP-Seq(GSE49402)/Homer/7.745137;EWS:ERG-fusion(ETS)/CADO_ES1-EWS:ERG-ChIP-Seq(SRA014231)/Homer/9.100133;Ets1-distal(ETS)/CD4+-PolII-ChIP-Seq…	ENSG00000239149|SNORA59A
chr1:12423641-12424649	-0.246479	2.53654	0.459273	1	1	DHS_enhancer	NF1-halfsite(CTF)/LNCaP-NF1-ChIP-Seq(Unpublished)/Homer/7.286861;STAT4(Stat)/CD4-Stat4-ChIP-Seq(GSE22104)/Homer/5.534589;NF1:FOXA1(CTF,Forkhead)/LNCAP-FOXA1-ChIP-Seq(GSE27824)/Homer/10.77551;4-HWCTTGGCAC,BestGuess:NFIX/MA0671.1/Jaspar(0.916)/7.519821	NA
chr1:1243217-1243768	0.529264	2.06832	0.108186	0	1	unannotated	ETV1(ETS)/GIST48-ETV1-ChIP-Seq(GSE22441)/Homer/6.604447;ERG(ETS)/VCaP-ERG-ChIP-Seq(GSE14097)/Homer/7.072333	NA
chr1:12433455-12434564	-0.0861848	3.11626	0.814637	1	1	DHS_enhancer	NA	NA
chr1:12448844-12449901	-0.60897	3.12701	0.0352523	1	1	DHS_enhancer	NF1-halfsite(CTF)/LNCaP-NF1-ChIP-Seq(Unpublished)/Homer/7.791955;NF1-halfsite(CTF)/LNCaP-NF1-ChIP-Seq(Unpublished)/Homer/8.019074;EHF(ETS)/LoVo-EHF-ChIP-Seq(GSE49402)/Homer/8.064686	ENSG00000048707|VPS13D
chr1:12454107-12455431	-0.504087	2.94802	0.119094	1	1	DHS_enhancer	Stat3+il21(Stat)/CD4-Stat3-ChIP-Seq(GSE19198)/Homer/9.296312;Stat3+il21(Stat)/CD4-Stat3-ChIP-Seq(GSE19198)/Homer/9.281318;NF1-halfsite(CTF)/LNCaP-NF1-ChIP-Seq(Unpublished)/Homer/7.791955;NF1-halfsite(CTF)/LNCaP-NF1-ChIP-Seq(Unpublished)/Homer/8.019074;Stat3(Stat)/mES-Stat3-ChIP-Seq(GSE11431)/Homer/8.124234;Stat3(Stat)/mES-Stat3-ChIP-Seq(GSE11431)/Homer/8.403892;STAT4(Stat)/CD4-Stat4-ChIP-Seq(GSE2…	NA
chr1:12458299-12458904	-0.467547	2.78523	0.19528	1	1	DHS_enhancer	CEBP:AP1(bZIP)/ThioMac-CEBPb-ChIP-Seq(GSE21512)/Homer/8.203414	NA
chr1:12461207-12462160	-0.552991	2.70782	0.100561	1	1	DHS_enhancer	NA	NA
chr1:1246278-1248004	0.370443	3.63047	0.173478	1	1	DHS_enhancer	Stat3+il21(Stat)/CD4-Stat3-ChIP-Seq(GSE19198)/Homer/6.973462;NF1-halfsite(CTF)/LNCaP-NF1-ChIP-Seq(Unpublished)/Homer/7.353325;NF1-halfsite(CTF)/LNCaP-NF1-ChIP-Seq(Unpublished)/Homer/7.253989;Stat3(Stat)/mES-Stat3-ChIP-Seq(GSE11431)/Homer/7.579031;Stat3(Stat)/mES-Stat3-ChIP-Seq(GSE11431)/Homer/7.08024;STAT4(Stat)/CD4-Stat4-ChIP-Seq(GSE22104)/Homer/5.545165;STAT4(Stat)/CD4-Stat4-ChIP-Seq(GSE22104)/…	NA
chr1:12464024-12465064	-0.76477	3.44257	0.0185884	1	1	DHS_enhancer	ETV1(ETS)/GIST48-ETV1-ChIP-Seq(GSE22441)/Homer/6.290803;EWS:FLI1-fusion(ETS)/SK_N_MC-EWS:FLI1-ChIP-Seq(SRA014231)/Homer/9.88674;Stat3+il21(Stat)/CD4-Stat3-ChIP-Seq(GSE19198)/Homer/7.264955;Stat3+il21(Stat)/CD4-Stat3-ChIP-Seq(GSE19198)/Homer/9.529058;Stat3+il21(Stat)/CD4-Stat3-ChIP-Seq(GSE19198)/Homer/8.788724;Stat3+il21(Stat)/CD4-Stat3-ChIP-Seq(GSE19198)/Homer/7.696165;ERG(ETS)/VCaP-ERG-ChIP-Seq(…	NA
chr1:12475272-12476176	-0.231484	2.30689	0.427571	1	1	DHS_enhancer	PU.1(ETS)/ThioMac-PU.1-ChIP-Seq(GSE21512)/Homer/7.953719;ETS1(ETS)/Jurkat-ETS1-ChIP-Seq(GSE17954)/Homer/6.729905	NA
chr1:12478020-12478987	-0.177386	2.89626	0.543357	1	1	DHS_enhancer	NF1(CTF)/LNCAP-NF1-ChIP-Seq(Unpublished)/Homer/12.51965;1-GCCAAGCCAAAC,BestGuess:NF1:FOXA1(CTF,Forkhead)/LNCAP-FOXA1-ChIP-Seq(GSE27824)/Homer(0.788)/8.652986	NA
chr1:12480727-12481392	-0.0626524	2.52961	0.896628	1	1	DHS_enhancer	ETV1(ETS)/GIST48-ETV1-ChIP-Seq(GSE22441)/Homer/9.595232;EWS:FLI1-fusion(ETS)/SK_N_MC-EWS:FLI1-ChIP-Seq(SRA014231)/Homer/10.28408;ERG(ETS)/VCaP-ERG-ChIP-Seq(GSE14097)/Homer/11.159653;Elk4(ETS)/Hela-Elk4-ChIP-Seq(GSE31477)/Homer/7.091006;ETS:RUNX(ETS,Runt)/Jurkat-RUNX1-ChIP-Seq(GSE17954)/Homer/13.543541;Elk1(ETS)/Hela-Elk1-ChIP-Seq(GSE31477)/Homer/7.800623;ETS(ETS)/Promoter/Homer/8.423642;SPDEF(ETS…	NA
chr1:12499640-12500354	-0.753742	2.65901	0.0154609	1	1	unannotated	CEBP(bZIP)/ThioMac-CEBPb-ChIP-Seq(GSE21512)/Homer/7.669969;CEBP(bZIP)/ThioMac-CEBPb-ChIP-Seq(GSE21512)/Homer/7.070062;1-DATTGCGCAA,BestGuess:CEBPE/MA0837.1/Jaspar(0.936)/7.225509;1-DATTGCGCAA,BestGuess:CEBPE/MA0837.1/Jaspar(0.936)/7.763263;NFAT:AP1(RHD,bZIP)/Jurkat-NFATC1-ChIP-Seq(Jolma_et_al.)/Homer/11.998926	NA
chr1:12518778-12519993	-0.355152	3.80235	0.128862	1	1	DHS_enhancer	Stat3+il21(Stat)/CD4-Stat3-ChIP-Seq(GSE19198)/Homer/9.932707;Stat3+il21(Stat)/CD4-Stat3-ChIP-Seq(GSE19198)/Homer/9.275824;NF1-halfsite(CTF)/LNCaP-NF1-ChIP-Seq(Unpublished)/Homer/7.232733;NF1-halfsite(CTF)/LNCaP-NF1-ChIP-Seq(Unpublished)/Homer/8.578296;Stat3(Stat)/mES-Stat3-ChIP-Seq(GSE11431)/Homer/8.840287;Stat3(Stat)/mES-Stat3-ChIP-Seq(GSE11431)/Homer/8.170431;STAT1(Stat)/HelaS3-STAT1-ChIP-Seq(G…	ENSG00000157330|C1orf158
chr1:12525287-12526153	-0.212512	2.35183	0.535817	1	1	DHS_enhancer	PU.1(ETS)/ThioMac-PU.1-ChIP-Seq(GSE21512)/Homer/10.832451	NA
chr1:1253236-1254663	0.0598	2.62612	0.89286	1	1	unannotated	NA	NA
chr1:12539807-12540808	-0.199054	4.14219	0.513303	1	1	DHS_enhancer	NF1-halfsite(CTF)/LNCaP-NF1-ChIP-Seq(Unpublished)/Homer/7.813211;NF1-halfsite(CTF)/LNCaP-NF1-ChIP-Seq(Unpublished)/Homer/7.253989;NF1(CTF)/LNCAP-NF1-ChIP-Seq(Unpublished)/Homer/7.671403;NF1(CTF)/LNCAP-NF1-ChIP-Seq(Unpublished)/Homer/8.443524;NFAT:AP1(RHD,bZIP)/Jurkat-NFATC1-ChIP-Seq(Jolma_et_al.)/Homer/10.098706	NA
chr1:12541252-12542148	-0.0613368	3.11691	0.872965	1	1	DHS_enhancer	NA	NA
chr1:12548696-12549808	0.225478	2.52147	0.41579	1	1	DHS_enhancer	ERG(ETS)/VCaP-ERG-ChIP-Seq(GSE14097)/Homer/8.132703;2-CAYTTCCTGT,BestGuess:ERG(ETS)/VCaP-ERG-ChIP-Seq(GSE14097)/Homer(0.967)/8.422421	NA
chr1:1255042-1255928	0.262295	2.0679	0.525828	1	1	DHS_enhancer	NF1-halfsite(CTF)/LNCaP-NF1-ChIP-Seq(Unpublished)/Homer/7.753075;NF1-halfsite(CTF)/LNCaP-NF1-ChIP-Seq(Unpublished)/Homer/7.292869	ENSG00000175756|AURKAIP1;ENSG00000169972|PUSL1;ENSG00000169962|TAS1R3;ENSG00000176022|B3GALT6;ENSG00000184163|FAM132A;ENSG00000186891|TNFRSF18;ENSG00000107404|DVL1;ENSG00000162571|TTLL10;ENSG00000235098|ANKRD65;ENSG00000162576|MXRA8;ENSG00000160072|ATAD3B;ENSG00000231050|RP1-140A9.1;ENSG00000162572|SCNN1D;ENSG00000225905|RP4-758J18.7;ENSG00000198744|RP5-857K21.11;ENSG00000127054|CPSF3L
chr1:12552937-12553869	0.235378	2.36166	0.572488	1	1	DHS_enhancer	NA	NA
chr1:12556246-12556988	-0.194919	2.37869	0.583661	1	1	DHS_enhancer	Chop(bZIP)/MEF-Chop-ChIP-Seq(GSE35681)/Homer/9.012353;SPDEF(ETS)/VCaP-SPDEF-ChIP-Seq(SRA014231)/Homer/8.891374;CEBP:AP1(bZIP)/ThioMac-CEBPb-ChIP-Seq(GSE21512)/Homer/7.502847;Atf4(bZIP)/MEF-Atf4-ChIP-Seq(GSE35681)/Homer/9.18742	NA
chr1:12566988-12568348	0.378172	2.69173	0.214363	1	1	DHS_enhancer	NA	NA
chr1:12579969-12580708	-0.276775	3.02054	0.466409	1	1	DHS_enhancer	CEBP(bZIP)/ThioMac-CEBPb-ChIP-Seq(GSE21512)/Homer/8.01713	NA
chr1:12591229-12591673	-0.324926	3.22806	0.331759	1	1	DHS_enhancer	ERG(ETS)/VCaP-ERG-ChIP-Seq(GSE14097)/Homer/6.894247;NF1(CTF)/LNCAP-NF1-ChIP-Seq(Unpublished)/Homer/7.957519;EHF(ETS)/LoVo-EHF-ChIP-Seq(GSE49402)/Homer/8.3638;PU.1(ETS)/ThioMac-PU.1-ChIP-Seq(GSE21512)/Homer/8.959865;Fli1(ETS)/CD8-FLI-ChIP-Seq(GSE20898)/Homer/5.948474;ETS1(ETS)/Jurkat-ETS1-ChIP-Seq(GSE17954)/Homer/8.21372;1-GCCAAGCCAAAC,BestGuess:NF1:FOXA1(CTF,Forkhead)/LNCAP-FOXA1-ChIP-Seq(GSE2782…	NA
chr1:12593671-12593989	-0.852465	1.97507	0.0127457	1	0	DHS_enhancer	CEBP(bZIP)/ThioMac-CEBPb-ChIP-Seq(GSE21512)/Homer/7.675506;1-DATTGCGCAA,BestGuess:CEBPE/MA0837.1/Jaspar(0.936)/7.69087;1-DATTGCGCAA,BestGuess:CEBPE/MA0837.1/Jaspar(0.936)/8.117264	NA
chr1:12595095-12596837	-0.276242	5.46411	0.371151	1	1	unannotated	NF1-halfsite(CTF)/LNCaP-NF1-ChIP-Seq(Unpublished)/Homer/6.787775	NA
chr1:12608288-12609966	0.00174269	2.71245	0.99778	1	1	DHS_enhancer	NF1-halfsite(CTF)/LNCaP-NF1-ChIP-Seq(Unpublished)/Homer/7.286861;4-HWCTTGGCAC,BestGuess:NFIX/MA0671.1/Jaspar(0.916)/6.794309	NA
chr1:12616186-12616863	-0.0310304	3.4234	0.938619	1	1	DHS_promoter	ERG(ETS)/VCaP-ERG-ChIP-Seq(GSE14097)/Homer/6.879212	ENSG00000162496|DHRS3
chr1:12617980-12618571	-0.429925	3.62752	0.155103	1	1	DHS_promoter	NA	CATG00000022496|CATG00000022496.1;ENSG00000162496|DHRS3
chr1:12618985-12619399	-0.0612733	3.03774	0.881115	1	1	DHS_promoter	ETV1(ETS)/GIST48-ETV1-ChIP-Seq(GSE22441)/Homer/8.042334;EWS:FLI1-fusion(ETS)/SK_N_MC-EWS:FLI1-ChIP-Seq(SRA014231)/Homer/8.935205;ERG(ETS)/VCaP-ERG-ChIP-Seq(GSE14097)/Homer/9.394088;Elk1(ETS)/Hela-Elk1-ChIP-Seq(GSE31477)/Homer/7.044549;ETS(ETS)/Promoter/Homer/7.242099;SPDEF(ETS)/VCaP-SPDEF-ChIP-Seq(SRA014231)/Homer/8.776589;EHF(ETS)/LoVo-EHF-ChIP-Seq(GSE49402)/Homer/8.937758;ELF1(ETS)/Jurkat-ELF1-…	ENSG00000272482|RP11-474O21.5
chr1:12619873-12620855	-0.256044	4.03146	0.380574	1	1	DHS_promoter	EWS:ERG-fusion(ETS)/CADO_ES1-EWS:ERG-ChIP-Seq(SRA014231)/Homer/7.924928	NA
chr1:12621698-12623634	-0.764472	4.40638	0.00973108	1	1	DHS_enhancer	NF1-halfsite(CTF)/LNCaP-NF1-ChIP-Seq(Unpublished)/Homer/7.813211;NF1-halfsite(CTF)/LNCaP-NF1-ChIP-Seq(Unpublished)/Homer/6.794103;NF1:FOXA1(CTF,Forkhead)/LNCAP-FOXA1-ChIP-Seq(GSE27824)/Homer/11.904683;4-HWCTTGGCAC,BestGuess:NFIX/MA0671.1/Jaspar(0.916)/6.805447	ENSG00000188984|AADACL3
chr1:12629607-12631976	0.162474	3.16789	0.613575	1	1	DHS_enhancer	NF1-halfsite(CTF)/LNCaP-NF1-ChIP-Seq(Unpublished)/Homer/6.960405;NF1-halfsite(CTF)/LNCaP-NF1-ChIP-Seq(Unpublished)/Homer/6.960405;4-HWCTTGGCAC,BestGuess:NFIX/MA0671.1/Jaspar(0.916)/7.297503;4-HWCTTGGCAC,BestGuess:NFIX/MA0671.1/Jaspar(0.916)/7.229035	NA
chr1:1267513-1268611	0.145229	1.9681	0.763133	1	1	unannotated	NF1-halfsite(CTF)/LNCaP-NF1-ChIP-Seq(Unpublished)/Homer/7.187524	NA
chr1:12677029-12678179	-1.07609	2.97976	0.00189086	1	1	DHS_enhancer	NA	ENSG00000188984|AADACL3;ENSG00000157330|C1orf158;ENSG00000116721|PRAMEF1
chr1:12724921-12728274	-0.15112	3.63528	0.567222	1	1	unannotated	NA	NA
chr1:1273384-1274800	0.305338	4.43814	0.215097	1	1	DHS_promoter	NA	ENSG00000160087|UBE2J2;ENSG00000162572|SCNN1D
chr1:12755405-12756882	-0.0809778	2.56465	0.837003	1	1	unannotated	ETV1(ETS)/GIST48-ETV1-ChIP-Seq(GSE22441)/Homer/9.077389;EWS:FLI1-fusion(ETS)/SK_N_MC-EWS:FLI1-ChIP-Seq(SRA014231)/Homer/9.93216;NF1-halfsite(CTF)/LNCaP-NF1-ChIP-Seq(Unpublished)/Homer/7.353325;ERG(ETS)/VCaP-ERG-ChIP-Seq(GSE14097)/Homer/9.149288;ETS(ETS)/Promoter/Homer/7.76758;SPDEF(ETS)/VCaP-SPDEF-ChIP-Seq(SRA014231)/Homer/8.956064;EHF(ETS)/LoVo-EHF-ChIP-Seq(GSE49402)/Homer/8.608672;ELF1(ETS)/Jur…	NA
chr1:12760226-12761010	-0.169939	2.01936	0.72354	1	1	unannotated	NF1-halfsite(CTF)/LNCaP-NF1-ChIP-Seq(Unpublished)/Homer/7.353325	NA
chr1:12763337-12764629	-0.0861872	2.39309	0.82528	1	1	DHS_enhancer	NA	ENSG00000157330|C1orf158;ENSG00000188984|AADACL3
chr1:12770170-12771766	0.0625941	2.74385	0.881051	1	1	unannotated	NF1(CTF)/LNCAP-NF1-ChIP-Seq(Unpublished)/Homer/8.919072;NF1(CTF)/LNCAP-NF1-ChIP-Seq(Unpublished)/Homer/9.112064	NA
chr1:1280565-1282505	0.129801	3.19199	0.705212	1	1	DHS_enhancer	NA	ENSG00000162572|SCNN1D;ENSG00000224051|GLTPD1;ENSG00000225905|RP4-758J18.7;ENSG00000127054|CPSF3L;ENSG00000160072|ATAD3B;ENSG00000272455|RP4-758J18.13;ENSG00000160087|UBE2J2;ENSG00000235098|ANKRD65;ENSG00000162576|MXRA8
chr1:12806514-12807946	-0.280643	2.12729	0.406756	1	1	unannotated	NF1-halfsite(CTF)/LNCaP-NF1-ChIP-Seq(Unpublished)/Homer/8.312297;4-HWCTTGGCAC,BestGuess:NFIX/MA0671.1/Jaspar(0.916)/7.880673	NA
chr1:1284995-1287081	0.47821	3.46001	0.124715	1	1	DHS_enhancer	NA	ENSG00000237973|hsa-mir-6723;ENSG00000188976|NOC2L;ENSG00000225972|MTND1P23;ENSG00000142609|C1orf222;ENSG00000228794|RP11-206L10.11;ENSG00000162572|SCNN1D;ENSG00000235098|ANKRD65;ENSG00000160087|UBE2J2
chr1:1290974-1292147	0.22566	3.30891	0.437211	1	1	DHS_enhancer	NF1-halfsite(CTF)/LNCaP-NF1-ChIP-Seq(Unpublished)/Homer/7.813211;NF1-halfsite(CTF)/LNCaP-NF1-ChIP-Seq(Unpublished)/Homer/7.253989	ENSG00000176022|B3GALT6;ENSG00000162576|MXRA8;ENSG00000225905|RP4-758J18.7;ENSG00000162572|SCNN1D;ENSG00000127054|CPSF3L;ENSG00000237973|hsa-mir-6723;ENSG00000272455|RP4-758J18.13;ENSG00000235098|ANKRD65;ENSG00000078808|SDF4;ENSG00000242485|MRPL20;ENSG00000160072|ATAD3B;ENSG00000224870|RP4-758J18.2;ENSG00000215915|ATAD3C;ENSG00000184163|FAM132A
chr1:1292494-1293222	0.201075	2.22905	0.573132	1	1	DHS_enhancer	NA	ENSG00000235098|ANKRD65
chr1:1293840-1294397	0.414933	2.09771	0.352688	1	1	DHS_promoter	ETV1(ETS)/GIST48-ETV1-ChIP-Seq(GSE22441)/Homer/6.776373;SPDEF(ETS)/VCaP-SPDEF-ChIP-Seq(SRA014231)/Homer/9.125123	NA
chr1:1294737-1295935	0.0712706	3.06862	0.851466	1	1	DHS_enhancer	NF1-halfsite(CTF)/LNCaP-NF1-ChIP-Seq(Unpublished)/Homer/7.753075;NF1-halfsite(CTF)/LNCaP-NF1-ChIP-Seq(Unpublished)/Homer/8.07921	NA
chr1:1307430-1309128	-0.00577854	5.14099	0.993202	1	1	DHS_promoter	CEBP(bZIP)/ThioMac-CEBPb-ChIP-Seq(GSE21512)/Homer/9.165797;CEBP(bZIP)/ThioMac-CEBPb-ChIP-Seq(GSE21512)/Homer/9.165797;1-DATTGCGCAA,BestGuess:CEBPE/MA0837.1/Jaspar(0.936)/7.768113;1-DATTGCGCAA,BestGuess:CEBPE/MA0837.1/Jaspar(0.936)/8.959943	ENSG00000131584|ACAP3;ENSG00000169972|PUSL1
chr1:1318202-1318670	0.28459	2.16914	0.362049	1	1	DHS_enhancer	NF1-halfsite(CTF)/LNCaP-NF1-ChIP-Seq(Unpublished)/Homer/8.07921;NF1-halfsite(CTF)/LNCaP-NF1-ChIP-Seq(Unpublished)/Homer/7.293189;Fra1(bZIP)/BT549-Fra1-ChIP-Seq(GSE46166)/Homer/8.452869;Fra1(bZIP)/BT549-Fra1-ChIP-Seq(GSE46166)/Homer/8.918724;Atf3(bZIP)/GBM-ATF3-ChIP-Seq(GSE33912)/Homer/9.197346;Atf3(bZIP)/GBM-ATF3-ChIP-Seq(GSE33912)/Homer/9.226447;BATF(bZIP)/Th17-BATF-ChIP-Seq(GSE39756)/Homer/9.27…	NA
chr1:1324380-1325470	0.0809228	3.99004	0.816902	1	1	DHS_promoter	ETV1(ETS)/GIST48-ETV1-ChIP-Seq(GSE22441)/Homer/8.44216;EWS:FLI1-fusion(ETS)/SK_N_MC-EWS:FLI1-ChIP-Seq(SRA014231)/Homer/7.491921;ERG(ETS)/VCaP-ERG-ChIP-Seq(GSE14097)/Homer/6.976383;Elk4(ETS)/Hela-Elk4-ChIP-Seq(GSE31477)/Homer/7.985893;Elk1(ETS)/Hela-Elk1-ChIP-Seq(GSE31477)/Homer/8.240364;ETS(ETS)/Promoter/Homer/8.360175;EHF(ETS)/LoVo-EHF-ChIP-Seq(GSE49402)/Homer/7.282471;ELF1(ETS)/Jurkat-ELF1-ChIP…	ENSG00000127054|CPSF3L;ENSG00000224051|GLTPD1
chr1:1330707-1331614	0.171959	2.85661	0.628276	1	1	DHS_enhancer	ETV1(ETS)/GIST48-ETV1-ChIP-Seq(GSE22441)/Homer/6.629297;NF1-halfsite(CTF)/LNCaP-NF1-ChIP-Seq(Unpublished)/Homer/7.187524;NF1-halfsite(CTF)/LNCaP-NF1-ChIP-Seq(Unpublished)/Homer/7.813211;ERG(ETS)/VCaP-ERG-ChIP-Seq(GSE14097)/Homer/8.813423;CEBP:AP1(bZIP)/ThioMac-CEBPb-ChIP-Seq(GSE21512)/Homer/8.842239;Etv2(ETS)/ES-ER71-ChIP-Seq(GSE59402)/Homer(0.967)/7.265787;ETS1(ETS)/Jurkat-ETS1-ChIP-Seq(GSE17954…	NA
chr1:1332761-1334058	0.104561	3.23906	0.761807	1	1	DHS_enhancer	Stat3+il21(Stat)/CD4-Stat3-ChIP-Seq(GSE19198)/Homer/8.946326;Stat3+il21(Stat)/CD4-Stat3-ChIP-Seq(GSE19198)/Homer/8.944846;NF1-halfsite(CTF)/LNCaP-NF1-ChIP-Seq(Unpublished)/Homer/8.312297;NF1-halfsite(CTF)/LNCaP-NF1-ChIP-Seq(Unpublished)/Homer/7.519988;Stat3(Stat)/mES-Stat3-ChIP-Seq(GSE11431)/Homer/8.325871;Stat3(Stat)/mES-Stat3-ChIP-Seq(GSE11431)/Homer/9.099613;STAT4(Stat)/CD4-Stat4-ChIP-Seq(GSE2…	ENSG00000235098|ANKRD65;ENSG00000225880|LINC00115;ENSG00000162572|SCNN1D;ENSG00000127054|CPSF3L;ENSG00000160072|ATAD3B;ENSG00000225905|RP4-758J18.7;ENSG00000242485|MRPL20;ENSG00000272455|RP4-758J18.13;ENSG00000162576|MXRA8;ENSG00000169962|TAS1R3
chr1:1335933-1337009	0.218754	2.69729	0.56063	1	1	DHS_enhancer	NA	NA
chr1:13435547-13436567	-0.0394595	2.16487	0.936632	1	1	unannotated	EHF(ETS)/LoVo-EHF-ChIP-Seq(GSE49402)/Homer/7.500265;EWS:ERG-fusion(ETS)/CADO_ES1-EWS:ERG-ChIP-Seq(SRA014231)/Homer/8.446412	NA
chr1:1343948-1345002	0.161836	3.25689	0.670998	1	1	DHS_enhancer	Stat3+il21(Stat)/CD4-Stat3-ChIP-Seq(GSE19198)/Homer/7.238509;STAT4(Stat)/CD4-Stat4-ChIP-Seq(GSE22104)/Homer/6.475203;STAT4(Stat)/CD4-Stat4-ChIP-Seq(GSE22104)/Homer/5.737025	ENSG00000176022|B3GALT6;ENSG00000225905|RP4-758J18.7;ENSG00000162576|MXRA8;ENSG00000224051|GLTPD1;ENSG00000160072|ATAD3B;ENSG00000272455|RP4-758J18.13;ENSG00000169972|PUSL1;ENSG00000169962|TAS1R3;ENSG00000179403|VWA1;ENSG00000127054|CPSF3L;ENSG00000162572|SCNN1D;ENSG00000235098|ANKRD65;ENSG00000078808|SDF4;ENSG00000215915|ATAD3C;ENSG00000242485|MRPL20;ENSG00000237330|RNF223
chr1:13462637-13463625	-0.278133	2.21513	0.397924	1	1	DHS_enhancer	4-HWCTTGGCAC,BestGuess:NFIX/MA0671.1/Jaspar(0.916)/6.923737	ENSG00000162494|LRRC38
chr1:13473004-13474081	0.0842881	2.10521	0.884247	1	1	unannotated	SPDEF(ETS)/VCaP-SPDEF-ChIP-Seq(SRA014231)/Homer/7.412298	NA
chr1:1347686-1348704	0.121374	3.15492	0.729435	1	1	DHS_promoter	1-GCCAAGCCAAAC,BestGuess:NF1:FOXA1(CTF,Forkhead)/LNCAP-FOXA1-ChIP-Seq(GSE27824)/Homer(0.788)/8.238353	CATG00000033020|CATG00000033020.1
chr1:13483474-13484305	0.0900205	1.8844	0.827313	1	1	DHS_enhancer	NA	NA
chr1:13489167-13490033	0.0531136	2.03877	0.901984	1	1	DHS_enhancer	NA	ENSG00000162494|LRRC38;ENSG00000259961|RP4-597A16.2
chr1:1349013-1350010	0.214082	4.35438	0.470656	1	1	DHS_promoter	NF1(CTF)/LNCAP-NF1-ChIP-Seq(Unpublished)/Homer/9.644648;NF1(CTF)/LNCAP-NF1-ChIP-Seq(Unpublished)/Homer/8.921903	CATG00000033020|CATG00000033020.1;ENSG00000107404|DVL1
chr1:13494161-13495555	-0.0238876	2.47593	0.958111	1	1	DHS_enhancer	NA	ENSG00000162494|LRRC38;ENSG00000259961|RP4-597A16.2
chr1:13504989-13506470	0.00438946	2.73551	0.993708	1	1	DHS_enhancer	Stat3+il21(Stat)/CD4-Stat3-ChIP-Seq(GSE19198)/Homer/8.431637;Stat3+il21(Stat)/CD4-Stat3-ChIP-Seq(GSE19198)/Homer/8.993636;Stat3(Stat)/mES-Stat3-ChIP-Seq(GSE11431)/Homer/8.124234;Stat3(Stat)/mES-Stat3-ChIP-Seq(GSE11431)/Homer/8.403892;STAT4(Stat)/CD4-Stat4-ChIP-Seq(GSE22104)/Homer/8.278161;STAT4(Stat)/CD4-Stat4-ChIP-Seq(GSE22104)/Homer/8.223643;EHF(ETS)/LoVo-EHF-ChIP-Seq(GSE49402)/Homer/7.358028	NA
chr1:13512467-13514421	0.144314	3.62101	0.626072	1	1	DHS_promoter	NA	ENSG00000162494|LRRC38
chr1:1351575-1352394	0.014264	3.2152	0.975318	1	1	DHS_enhancer	NA	ENSG00000127054|CPSF3L;ENSG00000237973|hsa-mir-6723;ENSG00000179403|VWA1;ENSG00000225972|MTND1P23;ENSG00000160072|ATAD3B;ENSG00000169962|TAS1R3;ENSG00000162576|MXRA8;ENSG00000175756|AURKAIP1;ENSG00000225905|RP4-758J18.7;ENSG00000224051|GLTPD1;ENSG00000242485|MRPL20;ENSG00000272455|RP4-758J18.13;ENSG00000235098|ANKRD65;ENSG00000162572|SCNN1D;ENSG00000215915|ATAD3C
chr1:13540746-13541300	-0.16838	3.13405	0.650412	1	1	DHS_enhancer	Atf4(bZIP)/MEF-Atf4-ChIP-Seq(GSE35681)/Homer/6.641856	NA
chr1:13543410-13544572	0.0751196	3.91571	0.852193	1	1	DHS_enhancer	NA	ENSG00000162493|PDPN
chr1:13576881-13578286	0.250971	2.87982	0.452152	1	1	DHS_enhancer	NA	ENSG00000162493|PDPN
chr1:1358260-1360916	0.0434707	5.50892	0.931092	1	1	DHS_enhancer	NA	NA
chr1:13583204-13584892	-0.09368	4.33358	0.799005	1	1	DHS_promoter	ETV1(ETS)/GIST48-ETV1-ChIP-Seq(GSE22441)/Homer/7.583554;EWS:FLI1-fusion(ETS)/SK_N_MC-EWS:FLI1-ChIP-Seq(SRA014231)/Homer/8.327146;NF1-halfsite(CTF)/LNCaP-NF1-ChIP-Seq(Unpublished)/Homer/7.813211;ERG(ETS)/VCaP-ERG-ChIP-Seq(GSE14097)/Homer/8.551001;Etv2(ETS)/ES-ER71-ChIP-Seq(GSE59402)/Homer(0.967)/7.487375;Fli1(ETS)/CD8-FLI-ChIP-Seq(GSE20898)/Homer/6.334752;ETS1(ETS)/Jurkat-ETS1-ChIP-Seq(GSE17954)/H…	ENSG00000162493|PDPN
chr1:13585867-13586597	-0.0612198	2.63534	0.883638	1	1	DHS_enhancer	NF1-halfsite(CTF)/LNCaP-NF1-ChIP-Seq(Unpublished)/Homer/7.753075;Elk4(ETS)/Hela-Elk4-ChIP-Seq(GSE31477)/Homer/7.16859	ENSG00000162493|PDPN
chr1:13593312-13594266	-0.710754	4.59466	0.0523493	1	1	DHS_enhancer	Stat3+il21(Stat)/CD4-Stat3-ChIP-Seq(GSE19198)/Homer/6.761565;Stat3+il21(Stat)/CD4-Stat3-ChIP-Seq(GSE19198)/Homer/7.377277;STAT4(Stat)/CD4-Stat4-ChIP-Seq(GSE22104)/Homer/6.5043;STAT4(Stat)/CD4-Stat4-ChIP-Seq(GSE22104)/Homer/6.007244;Atf3(bZIP)/GBM-ATF3-ChIP-Seq(GSE33912)/Homer/6.913828;Atf3(bZIP)/GBM-ATF3-ChIP-Seq(GSE33912)/Homer/6.973776;AP-1(bZIP)/ThioMac-PU.1-ChIP-Seq(GSE21512)/Homer/7.644754;A…	ENSG00000116731|PRDM2
chr1:13599692-13600479	0.169229	2.62649	0.720366	1	1	DHS_enhancer	Stat3+il21(Stat)/CD4-Stat3-ChIP-Seq(GSE19198)/Homer/9.070576;Stat3+il21(Stat)/CD4-Stat3-ChIP-Seq(GSE19198)/Homer/8.453982;Stat3(Stat)/mES-Stat3-ChIP-Seq(GSE11431)/Homer/7.200838;Stat3(Stat)/mES-Stat3-ChIP-Seq(GSE11431)/Homer/8.136513;Stat3(Stat)/mES-Stat3-ChIP-Seq(GSE11431)/Homer/8.170431;STAT1(Stat)/HelaS3-STAT1-ChIP-Seq(GSE12782)/Homer/9.846401;STAT1(Stat)/HelaS3-STAT1-ChIP-Seq(GSE12782)/Homer/…	NA
chr1:13605206-13605606	0.119041	2.19015	0.784148	1	1	DHS_enhancer	Stat3+il21(Stat)/CD4-Stat3-ChIP-Seq(GSE19198)/Homer/7.036648;CEBP(bZIP)/ThioMac-CEBPb-ChIP-Seq(GSE21512)/Homer/8.739436;CEBP:AP1(bZIP)/ThioMac-CEBPb-ChIP-Seq(GSE21512)/Homer/7.461375;STAT4(Stat)/CD4-Stat4-ChIP-Seq(GSE22104)/Homer/5.899085;STAT4(Stat)/CD4-Stat4-ChIP-Seq(GSE22104)/Homer/6.163685;1-DATTGCGCAA,BestGuess:CEBPE/MA0837.1/Jaspar(0.936)/7.49103;1-DATTGCGCAA,BestGuess:CEBPE/MA0837.1/Jaspar…	ENSG00000162493|PDPN
chr1:13606780-13607628	-0.334832	3.79973	0.354056	1	1	DHS_enhancer	CEBP(bZIP)/ThioMac-CEBPb-ChIP-Seq(GSE21512)/Homer/7.308502;SPDEF(ETS)/VCaP-SPDEF-ChIP-Seq(SRA014231)/Homer/8.192519;Atf4(bZIP)/MEF-Atf4-ChIP-Seq(GSE35681)/Homer/7.605362;1-DATTGCGCAA,BestGuess:CEBPE/MA0837.1/Jaspar(0.936)/7.846385;1-GCCAAGCCAAAC,BestGuess:NF1:FOXA1(CTF,Forkhead)/LNCAP-FOXA1-ChIP-Seq(GSE27824)/Homer(0.788)/8.501674;NFAT:AP1(RHD,bZIP)/Jurkat-NFATC1-ChIP-Seq(Jolma_et_al.)/Homer/9.41…	NA
chr1:13622211-13623843	-0.167794	2.40052	0.675339	1	1	DHS_enhancer	NA	ENSG00000116731|PRDM2;ENSG00000162493|PDPN
chr1:13661368-13662010	0.179352	2.56103	0.612567	1	1	DHS_enhancer	Fra1(bZIP)/BT549-Fra1-ChIP-Seq(GSE46166)/Homer/7.386311;Fra1(bZIP)/BT549-Fra1-ChIP-Seq(GSE46166)/Homer/8.025526;Atf3(bZIP)/GBM-ATF3-ChIP-Seq(GSE33912)/Homer/6.611301;Atf3(bZIP)/GBM-ATF3-ChIP-Seq(GSE33912)/Homer/6.583013;BATF(bZIP)/Th17-BATF-ChIP-Seq(GSE39756)/Homer/8.005455;BATF(bZIP)/Th17-BATF-ChIP-Seq(GSE39756)/Homer/7.068549;AP-1(bZIP)/ThioMac-PU.1-ChIP-Seq(GSE21512)/Homer/6.887894	NA
chr1:13665545-13666633	0.0608523	2.79201	0.866387	1	1	DHS_enhancer	ETV1(ETS)/GIST48-ETV1-ChIP-Seq(GSE22441)/Homer/6.335997;Stat3+il21(Stat)/CD4-Stat3-ChIP-Seq(GSE19198)/Homer/7.644853;Stat3+il21(Stat)/CD4-Stat3-ChIP-Seq(GSE19198)/Homer/7.748405;Stat3(Stat)/mES-Stat3-ChIP-Seq(GSE11431)/Homer/9.011069;Stat3(Stat)/mES-Stat3-ChIP-Seq(GSE11431)/Homer/8.871421;Elk4(ETS)/Hela-Elk4-ChIP-Seq(GSE31477)/Homer/7.87746;STAT1(Stat)/HelaS3-STAT1-ChIP-Seq(GSE12782)/Homer/8.5879…	NA
chr1:13679577-13680039	-0.0347658	1.93187	0.952946	1	1	DHS_enhancer	NF1-halfsite(CTF)/LNCaP-NF1-ChIP-Seq(Unpublished)/Homer/8.312297;4-HWCTTGGCAC,BestGuess:NFIX/MA0671.1/Jaspar(0.916)/7.553706	NA
chr1:13699898-13701081	0.262352	3.6667	0.237877	1	1	DHS_promoter	NA	CATG00000047790|CATG00000047790.1;ENSG00000116731|PRDM2
chr1:1371455-1372351	-0.316515	3.8623	0.355303	1	1	DHS_enhancer	NA	ENSG00000215915|ATAD3C;ENSG00000176022|B3GALT6;ENSG00000160072|ATAD3B;ENSG00000175756|AURKAIP1;ENSG00000225972|MTND1P23;ENSG00000162572|SCNN1D;ENSG00000127054|CPSF3L;ENSG00000242485|MRPL20;ENSG00000235098|ANKRD65;ENSG00000078808|SDF4;ENSG00000107404|DVL1
chr1:13748737-13750044	0.135057	4.96523	0.629845	1	1	DHS_promoter	Elk4(ETS)/Hela-Elk4-ChIP-Seq(GSE31477)/Homer/6.897664;Elk1(ETS)/Hela-Elk1-ChIP-Seq(GSE31477)/Homer/7.362122;Fli1(ETS)/CD8-FLI-ChIP-Seq(GSE20898)/Homer/6.324734	ENSG00000116731|PRDM2
chr1:1374958-1375688	-0.247707	4.83749	0.517154	1	1	DHS_promoter	ETV1(ETS)/GIST48-ETV1-ChIP-Seq(GSE22441)/Homer/7.910645;EWS:FLI1-fusion(ETS)/SK_N_MC-EWS:FLI1-ChIP-Seq(SRA014231)/Homer/9.121568;ERG(ETS)/VCaP-ERG-ChIP-Seq(GSE14097)/Homer/7.146019;Elk4(ETS)/Hela-Elk4-ChIP-Seq(GSE31477)/Homer/8.406407;Elk1(ETS)/Hela-Elk1-ChIP-Seq(GSE31477)/Homer/7.518244;ETS(ETS)/Promoter/Homer/7.174248;SPDEF(ETS)/VCaP-SPDEF-ChIP-Seq(SRA014231)/Homer/7.280826;ELF1(ETS)/Jurkat-ELF…	CATG00000035911|CATG00000035911.1;ENSG00000175756|AURKAIP1
chr1:13754598-13755123	0.225405	2.38567	0.542101	1	1	DHS_enhancer	ETV1(ETS)/GIST48-ETV1-ChIP-Seq(GSE22441)/Homer/7.063034;ETV1(ETS)/GIST48-ETV1-ChIP-Seq(GSE22441)/Homer/6.662263;NF1-halfsite(CTF)/LNCaP-NF1-ChIP-Seq(Unpublished)/Homer/7.753075;NF1-halfsite(CTF)/LNCaP-NF1-ChIP-Seq(Unpublished)/Homer/7.619324;ERG(ETS)/VCaP-ERG-ChIP-Seq(GSE14097)/Homer/7.054117;SPDEF(ETS)/VCaP-SPDEF-ChIP-Seq(SRA014231)/Homer/8.580579;SPDEF(ETS)/VCaP-SPDEF-ChIP-Seq(SRA014231)/Homer/…	NA
chr1:13784747-13785742	-0.167833	2.18238	0.6901	1	1	DHS_enhancer	CEBP:AP1(bZIP)/ThioMac-CEBPb-ChIP-Seq(GSE21512)/Homer/7.014982	NA
chr1:13790315-13791376	0.210688	2.1	0.580849	1	1	DHS_enhancer	ETV1(ETS)/GIST48-ETV1-ChIP-Seq(GSE22441)/Homer/6.376024;ETV1(ETS)/GIST48-ETV1-ChIP-Seq(GSE22441)/Homer/6.742027;ERG(ETS)/VCaP-ERG-ChIP-Seq(GSE14097)/Homer/7.816725;ERG(ETS)/VCaP-ERG-ChIP-Seq(GSE14097)/Homer/7.899006;EHF(ETS)/LoVo-EHF-ChIP-Seq(GSE49402)/Homer/7.674726;PU.1(ETS)/ThioMac-PU.1-ChIP-Seq(GSE21512)/Homer/11.035433;Etv2(ETS)/ES-ER71-ChIP-Seq(GSE59402)/Homer(0.967)/7.557862;Etv2(ETS)/ES-E…	NA
chr1:13800404-13801316	0.252337	2.03773	0.503541	1	1	DHS_enhancer	Stat3+il21(Stat)/CD4-Stat3-ChIP-Seq(GSE19198)/Homer/7.793688;Stat3+il21(Stat)/CD4-Stat3-ChIP-Seq(GSE19198)/Homer/6.922505;Stat3(Stat)/mES-Stat3-ChIP-Seq(GSE11431)/Homer/7.3137;STAT4(Stat)/CD4-Stat4-ChIP-Seq(GSE22104)/Homer/6.068692	NA
chr1:1380490-1382130	0.13455	2.76661	0.749927	1	1	DHS_enhancer	NF1-halfsite(CTF)/LNCaP-NF1-ChIP-Seq(Unpublished)/Homer/7.292869;NF1-halfsite(CTF)/LNCaP-NF1-ChIP-Seq(Unpublished)/Homer/7.293189	ENSG00000225905|RP4-758J18.7;ENSG00000160072|ATAD3B;ENSG00000162576|MXRA8;ENSG00000235098|ANKRD65;ENSG00000169972|PUSL1;ENSG00000078808|SDF4;ENSG00000175756|AURKAIP1;ENSG00000224051|GLTPD1;ENSG00000225880|LINC00115;ENSG00000272455|RP4-758J18.13;ENSG00000242485|MRPL20;ENSG00000169962|TAS1R3;ENSG00000240731|RP5-890O3.9;ENSG00000127054|CPSF3L;ENSG00000215915|ATAD3C
chr1:13811255-13814403	0.146935	3.84887	0.668347	1	1	DHS_enhancer	ETV1(ETS)/GIST48-ETV1-ChIP-Seq(GSE22441)/Homer/6.629297;Stat3+il21(Stat)/CD4-Stat3-ChIP-Seq(GSE19198)/Homer/8.168587;Stat3+il21(Stat)/CD4-Stat3-ChIP-Seq(GSE19198)/Homer/8.689652;NF1-halfsite(CTF)/LNCaP-NF1-ChIP-Seq(Unpublished)/Homer/7.519988;NF1-halfsite(CTF)/LNCaP-NF1-ChIP-Seq(Unpublished)/Homer/7.253989;NF1-halfsite(CTF)/LNCaP-NF1-ChIP-Seq(Unpublished)/Homer/7.353325;NF1-halfsite(CTF)/LNCaP-NF…	NA
chr1:13819697-13821054	0.122334	2.57233	0.776878	1	1	DHS_enhancer	NF1-halfsite(CTF)/LNCaP-NF1-ChIP-Seq(Unpublished)/Homer/7.753075;NF1-halfsite(CTF)/LNCaP-NF1-ChIP-Seq(Unpublished)/Homer/7.292869;ERG(ETS)/VCaP-ERG-ChIP-Seq(GSE14097)/Homer/6.447322;Fra1(bZIP)/BT549-Fra1-ChIP-Seq(GSE46166)/Homer/7.792707;Fra1(bZIP)/BT549-Fra1-ChIP-Seq(GSE46166)/Homer/8.118764;Atf3(bZIP)/GBM-ATF3-ChIP-Seq(GSE33912)/Homer/9.006263;Atf3(bZIP)/GBM-ATF3-ChIP-Seq(GSE33912)/Homer/8.8607…	ENSG00000116731|PRDM2
chr1:13827166-13828255	-0.0368016	2.16055	0.945337	1	1	DHS_promoter	NF1-halfsite(CTF)/LNCaP-NF1-ChIP-Seq(Unpublished)/Homer/7.24766;NF1(CTF)/LNCAP-NF1-ChIP-Seq(Unpublished)/Homer/9.817331;NF1(CTF)/LNCAP-NF1-ChIP-Seq(Unpublished)/Homer/9.067941;4-HWCTTGGCAC,BestGuess:NFIX/MA0671.1/Jaspar(0.916)/7.258264;AP-1(bZIP)/ThioMac-PU.1-ChIP-Seq(GSE21512)/Homer/6.058438	NA
chr1:13828559-13829791	0.294226	2.65504	0.283726	1	1	DHS_enhancer	NA	NA
chr1:13868242-13869466	0.148158	2.35856	0.692879	1	1	DHS_enhancer	Stat3+il21(Stat)/CD4-Stat3-ChIP-Seq(GSE19198)/Homer/11.441292;Stat3+il21(Stat)/CD4-Stat3-ChIP-Seq(GSE19198)/Homer/10.776668;ERG(ETS)/VCaP-ERG-ChIP-Seq(GSE14097)/Homer/7.103468;Stat3(Stat)/mES-Stat3-ChIP-Seq(GSE11431)/Homer/9.428902;Stat3(Stat)/mES-Stat3-ChIP-Seq(GSE11431)/Homer/10.10126;STAT1(Stat)/HelaS3-STAT1-ChIP-Seq(GSE12782)/Homer/10.874517;STAT1(Stat)/HelaS3-STAT1-ChIP-Seq(GSE12782)/Homer/1…	NA
chr1:13877383-13878973	-0.0220256	2.32919	0.976575	1	1	unannotated	NA	NA
chr1:13892266-13893841	-0.119538	3.28759	0.673553	1	1	DHS_promoter	NF1-halfsite(CTF)/LNCaP-NF1-ChIP-Seq(Unpublished)/Homer/7.060102;NF1-halfsite(CTF)/LNCaP-NF1-ChIP-Seq(Unpublished)/Homer/7.525956;4-HWCTTGGCAC,BestGuess:NFIX/MA0671.1/Jaspar(0.916)/6.888888	ENSG00000189337|KAZN
chr1:13897945-13898790	0.22367	2.04728	0.550306	1	1	DHS_enhancer	NF1-halfsite(CTF)/LNCaP-NF1-ChIP-Seq(Unpublished)/Homer/7.746746;NF1-halfsite(CTF)/LNCaP-NF1-ChIP-Seq(Unpublished)/Homer/7.813211;Elk1(ETS)/Hela-Elk1-ChIP-Seq(GSE31477)/Homer/6.805491;EHF(ETS)/LoVo-EHF-ChIP-Seq(GSE49402)/Homer/7.363297;4-HWCTTGGCAC,BestGuess:NFIX/MA0671.1/Jaspar(0.916)/6.809415;4-HWCTTGGCAC,BestGuess:NFIX/MA0671.1/Jaspar(0.916)/8.403891	NA
chr1:13906438-13908366	-0.125253	2.85493	0.676494	1	1	DHS_enhancer	ETV1(ETS)/GIST48-ETV1-ChIP-Seq(GSE22441)/Homer/9.191499;EWS:FLI1-fusion(ETS)/SK_N_MC-EWS:FLI1-ChIP-Seq(SRA014231)/Homer/9.579027;NF1-halfsite(CTF)/LNCaP-NF1-ChIP-Seq(Unpublished)/Homer/7.24766;NF1-halfsite(CTF)/LNCaP-NF1-ChIP-Seq(Unpublished)/Homer/7.519988;NF1-halfsite(CTF)/LNCaP-NF1-ChIP-Seq(Unpublished)/Homer/7.813211;NF1-halfsite(CTF)/LNCaP-NF1-ChIP-Seq(Unpublished)/Homer/8.312297;ERG(ETS)/VC…	NA
chr1:13915499-13916948	0.121034	2.48611	0.701773	1	1	DHS_enhancer	ETV1(ETS)/GIST48-ETV1-ChIP-Seq(GSE22441)/Homer/6.445755	NA
chr1:13945754-13946823	0.339821	2.1342	0.400697	1	1	DHS_enhancer	1-DATTGCGCAA,BestGuess:CEBPE/MA0837.1/Jaspar(0.936)/7.56474	NA
chr1:13948509-13949561	-0.234071	2.43069	0.678669	1	1	DHS_enhancer	NFAT:AP1(RHD,bZIP)/Jurkat-NFATC1-ChIP-Seq(Jolma_et_al.)/Homer/9.534654;Fra1(bZIP)/BT549-Fra1-ChIP-Seq(GSE46166)/Homer/8.197254;Fra1(bZIP)/BT549-Fra1-ChIP-Seq(GSE46166)/Homer/8.004162;Atf3(bZIP)/GBM-ATF3-ChIP-Seq(GSE33912)/Homer/8.631845;Atf3(bZIP)/GBM-ATF3-ChIP-Seq(GSE33912)/Homer/8.687652;BATF(bZIP)/Th17-BATF-ChIP-Seq(GSE39756)/Homer/8.477002;BATF(bZIP)/Th17-BATF-ChIP-Seq(GSE39756)/Homer/9.50186…	NA
chr1:13960331-13960926	-0.148963	2.35964	0.709184	1	1	DHS_enhancer	EHF(ETS)/LoVo-EHF-ChIP-Seq(GSE49402)/Homer/7.502371	NA
chr1:13965857-13966637	0.264274	2.24038	0.370222	1	1	DHS_enhancer	NA	NA
chr1:13967432-13968463	0.067167	2.16694	0.889501	1	1	unannotated	NA	NA
chr1:1398837-1400076	0.0799022	4.54527	0.840442	1	1	DHS_promoter	ETV1(ETS)/GIST48-ETV1-ChIP-Seq(GSE22441)/Homer/7.896918;ERG(ETS)/VCaP-ERG-ChIP-Seq(GSE14097)/Homer/6.860146;Elk4(ETS)/Hela-Elk4-ChIP-Seq(GSE31477)/Homer/8.135545;Elk4(ETS)/Hela-Elk4-ChIP-Seq(GSE31477)/Homer/7.498807;Elk1(ETS)/Hela-Elk1-ChIP-Seq(GSE31477)/Homer/7.658376;Elk1(ETS)/Hela-Elk1-ChIP-Seq(GSE31477)/Homer/6.967645;ETS(ETS)/Promoter/Homer/9.244558;SPDEF(ETS)/VCaP-SPDEF-ChIP-Seq(SRA014231)/…	ENSG00000221978|CCNL2;ENSG00000224870|RP4-758J18.2
chr1:14004565-14005849	0.0789224	1.94255	0.864032	1	1	unannotated	NA	NA
chr1:14017010-14018078	0.304016	2.30405	0.334084	1	1	DHS_enhancer	NA	NA
chr1:14032018-14033486	0.0210898	2.36114	0.972793	1	1	unannotated	NFAT:AP1(RHD,bZIP)/Jurkat-NFATC1-ChIP-Seq(Jolma_et_al.)/Homer/10.001653;MafK(bZIP)/C2C12-MafK-ChIP-Seq(GSE36030)/Homer/8.841339	NA
chr1:14037095-14038739	0.168486	2.66594	0.576618	1	1	DHS_enhancer	NA	NA
chr1:14066987-14068076	-0.372676	2.13224	0.20721	1	1	DHS_enhancer	CEBP(bZIP)/ThioMac-CEBPb-ChIP-Seq(GSE21512)/Homer/7.367688;CEBP(bZIP)/ThioMac-CEBPb-ChIP-Seq(GSE21512)/Homer/7.030841;1-DATTGCGCAA,BestGuess:CEBPE/MA0837.1/Jaspar(0.936)/7.838436;1-DATTGCGCAA,BestGuess:CEBPE/MA0837.1/Jaspar(0.936)/7.719445	NA
chr1:1406946-1407895	-0.00904998	3.50846	0.98428	1	1	DHS_promoter	ETV1(ETS)/GIST48-ETV1-ChIP-Seq(GSE22441)/Homer/8.162868;ERG(ETS)/VCaP-ERG-ChIP-Seq(GSE14097)/Homer/7.703233;Elk4(ETS)/Hela-Elk4-ChIP-Seq(GSE31477)/Homer/8.374895;ETS:RUNX(ETS,Runt)/Jurkat-RUNX1-ChIP-Seq(GSE17954)/Homer/10.15246;Elk1(ETS)/Hela-Elk1-ChIP-Seq(GSE31477)/Homer/8.327032;ETS(ETS)/Promoter/Homer/9.987188;ELF1(ETS)/Jurkat-ELF1-ChIP-Seq(SRA014231)/Homer/9.504681;Etv2(ETS)/ES-ER71-ChIP-Seq(…	ENSG00000242485|MRPL20;ENSG00000272455|RP4-758J18.13
chr1:14108578-14109302	-0.309432	2.44567	0.412908	1	1	DHS_enhancer	ETV1(ETS)/GIST48-ETV1-ChIP-Seq(GSE22441)/Homer/6.85634;NF1-halfsite(CTF)/LNCaP-NF1-ChIP-Seq(Unpublished)/Homer/7.519988;NF1-halfsite(CTF)/LNCaP-NF1-ChIP-Seq(Unpublished)/Homer/7.286861;NF1-halfsite(CTF)/LNCaP-NF1-ChIP-Seq(Unpublished)/Homer/8.312297;ERG(ETS)/VCaP-ERG-ChIP-Seq(GSE14097)/Homer/7.584408;Etv2(ETS)/ES-ER71-ChIP-Seq(GSE59402)/Homer(0.967)/7.29586;1-GCCAAGCCAAAC,BestGuess:NF1:FOXA1(CTF,…	NA
chr1:14112667-14114547	-0.0703109	3.4501	0.855644	1	1	DHS_enhancer	ERG(ETS)/VCaP-ERG-ChIP-Seq(GSE14097)/Homer/6.627295;Fra1(bZIP)/BT549-Fra1-ChIP-Seq(GSE46166)/Homer/7.018733;Fra1(bZIP)/BT549-Fra1-ChIP-Seq(GSE46166)/Homer/7.129911;Atf3(bZIP)/GBM-ATF3-ChIP-Seq(GSE33912)/Homer/6.995049;Atf3(bZIP)/GBM-ATF3-ChIP-Seq(GSE33912)/Homer/7.11347;BATF(bZIP)/Th17-BATF-ChIP-Seq(GSE39756)/Homer/7.761031;BATF(bZIP)/Th17-BATF-ChIP-Seq(GSE39756)/Homer/7.394992;AP-1(bZIP)/ThioMac…	NA
chr1:14140737-14141556	-0.592235	2.9591	0.0475712	1	1	DHS_enhancer	NF1-halfsite(CTF)/LNCaP-NF1-ChIP-Seq(Unpublished)/Homer/7.525956;NF1-halfsite(CTF)/LNCaP-NF1-ChIP-Seq(Unpublished)/Homer/7.753075;NF1-halfsite(CTF)/LNCaP-NF1-ChIP-Seq(Unpublished)/Homer/8.07921;NF1-halfsite(CTF)/LNCaP-NF1-ChIP-Seq(Unpublished)/Homer/7.060102;4-HWCTTGGCAC,BestGuess:NFIX/MA0671.1/Jaspar(0.916)/6.917876	NA
chr1:14167818-14170181	0.27363	2.99807	0.301871	1	1	DHS_enhancer	CEBP(bZIP)/ThioMac-CEBPb-ChIP-Seq(GSE21512)/Homer/6.324335	NA
chr1:14184387-14185313	-0.796015	2.8288	0.01694	1	1	DHS_enhancer	Stat3+il21(Stat)/CD4-Stat3-ChIP-Seq(GSE19198)/Homer/7.713443;Stat3+il21(Stat)/CD4-Stat3-ChIP-Seq(GSE19198)/Homer/7.9188;NF1-halfsite(CTF)/LNCaP-NF1-ChIP-Seq(Unpublished)/Homer/7.813211;Stat3(Stat)/mES-Stat3-ChIP-Seq(GSE11431)/Homer/7.065459;Stat3(Stat)/mES-Stat3-ChIP-Seq(GSE11431)/Homer/8.372475;STAT4(Stat)/CD4-Stat4-ChIP-Seq(GSE22104)/Homer/7.153338;STAT4(Stat)/CD4-Stat4-ChIP-Seq(GSE22104)/Homer…	NA
chr1:1418863-1420744	0.314324	3.68973	0.281357	1	1	DHS_promoter	Stat3+il21(Stat)/CD4-Stat3-ChIP-Seq(GSE19198)/Homer/7.977334;Stat3+il21(Stat)/CD4-Stat3-ChIP-Seq(GSE19198)/Homer/8.222776;STAT4(Stat)/CD4-Stat4-ChIP-Seq(GSE22104)/Homer/7.280116;STAT4(Stat)/CD4-Stat4-ChIP-Seq(GSE22104)/Homer/7.390411	ENSG00000225905|RP4-758J18.7;ENSG00000235098|ANKRD65
chr1:1421264-1422305	0.185303	2.51625	0.636766	1	1	DHS_enhancer	NA	NA
chr1:14227177-14228221	0.170322	1.95157	0.733485	1	1	unannotated	PU.1(ETS)/ThioMac-PU.1-ChIP-Seq(GSE21512)/Homer/7.679368;ETS1(ETS)/Jurkat-ETS1-ChIP-Seq(GSE17954)/Homer/8.421847	NA
chr1:1425612-1426502	0.221561	2.70055	0.524687	1	1	DHS_enhancer	NA	NA
chr1:14259080-14259939	0.342566	2.53237	0.26186	1	1	DHS_enhancer	NF1-halfsite(CTF)/LNCaP-NF1-ChIP-Seq(Unpublished)/Homer/7.753075;NF1-halfsite(CTF)/LNCaP-NF1-ChIP-Seq(Unpublished)/Homer/8.07921;1-GCCAAGCCAAAC,BestGuess:NF1:FOXA1(CTF,Forkhead)/LNCAP-FOXA1-ChIP-Seq(GSE27824)/Homer(0.788)/8.329127	NA
chr1:14282150-14283320	0.171108	2.73189	0.640166	1	1	DHS_enhancer	ETV1(ETS)/GIST48-ETV1-ChIP-Seq(GSE22441)/Homer/6.683871;NF1-halfsite(CTF)/LNCaP-NF1-ChIP-Seq(Unpublished)/Homer/7.813211;NF1-halfsite(CTF)/LNCaP-NF1-ChIP-Seq(Unpublished)/Homer/7.293189;NF1-halfsite(CTF)/LNCaP-NF1-ChIP-Seq(Unpublished)/Homer/7.253989;4-HWCTTGGCAC,BestGuess:NFIX/MA0671.1/Jaspar(0.916)/7.061708	NA
chr1:1430273-1430712	0.107211	3.06408	0.781655	1	1	DHS_enhancer	NF1-halfsite(CTF)/LNCaP-NF1-ChIP-Seq(Unpublished)/Homer/7.813211;NF1-halfsite(CTF)/LNCaP-NF1-ChIP-Seq(Unpublished)/Homer/6.794103;ERG(ETS)/VCaP-ERG-ChIP-Seq(GSE14097)/Homer/6.629559;NF1(CTF)/LNCAP-NF1-ChIP-Seq(Unpublished)/Homer/8.87125;NF1(CTF)/LNCAP-NF1-ChIP-Seq(Unpublished)/Homer/8.95124;EHF(ETS)/LoVo-EHF-ChIP-Seq(GSE49402)/Homer/7.212795	ENSG00000179403|VWA1;ENSG00000205116|TMEM88B;ENSG00000235098|ANKRD65;ENSG00000225285|RP4-758J18.10
chr1:1431906-1432413	0.487787	2.63279	0.0635204	1	1	DHS_enhancer	STAT4(Stat)/CD4-Stat4-ChIP-Seq(GSE22104)/Homer/7.32576;STAT4(Stat)/CD4-Stat4-ChIP-Seq(GSE22104)/Homer/6.971267	NA
chr1:1433207-1434727	0.114232	4.65437	0.711703	1	1	DHS_enhancer	NF1(CTF)/LNCAP-NF1-ChIP-Seq(Unpublished)/Homer/8.556971;EHF(ETS)/LoVo-EHF-ChIP-Seq(GSE49402)/Homer/7.559094;4-HWCTTGGCAC,BestGuess:NFIX/MA0671.1/Jaspar(0.916)/6.849591;Fra1(bZIP)/BT549-Fra1-ChIP-Seq(GSE46166)/Homer/7.789755;Fra1(bZIP)/BT549-Fra1-ChIP-Seq(GSE46166)/Homer/7.197911;Atf3(bZIP)/GBM-ATF3-ChIP-Seq(GSE33912)/Homer/8.006555;Atf3(bZIP)/GBM-ATF3-ChIP-Seq(GSE33912)/Homer/8.12207;BATF(bZIP)/T…	NA
chr1:14346021-14347472	0.160526	2.99984	0.697257	1	1	DHS_enhancer	ETV1(ETS)/GIST48-ETV1-ChIP-Seq(GSE22441)/Homer/7.214874;ERG(ETS)/VCaP-ERG-ChIP-Seq(GSE14097)/Homer/6.647644;Ets1-distal(ETS)/CD4+-PolII-ChIP-Seq(Barski_et_al.)/Homer/10.014216;ETS1(ETS)/Jurkat-ETS1-ChIP-Seq(GSE17954)/Homer/7.985707;2-CAYTTCCTGT,BestGuess:ERG(ETS)/VCaP-ERG-ChIP-Seq(GSE14097)/Homer(0.967)/8.903963	NA
chr1:1435348-1435925	0.251346	3.36927	0.404028	1	1	DHS_enhancer	NA	NA
chr1:14365424-14366909	-0.356868	3.23838	0.225379	1	1	DHS_enhancer	NF1-halfsite(CTF)/LNCaP-NF1-ChIP-Seq(Unpublished)/Homer/7.525956	NA
chr1:14377280-14378048	0.404319	2.11496	0.246859	1	1	DHS_enhancer	NF1-halfsite(CTF)/LNCaP-NF1-ChIP-Seq(Unpublished)/Homer/8.019074;1-DATTGCGCAA,BestGuess:CEBPE/MA0837.1/Jaspar(0.936)/7.388218;Fra1(bZIP)/BT549-Fra1-ChIP-Seq(GSE46166)/Homer/8.897626;Fra1(bZIP)/BT549-Fra1-ChIP-Seq(GSE46166)/Homer/8.951851;Atf3(bZIP)/GBM-ATF3-ChIP-Seq(GSE33912)/Homer/9.880438;Atf3(bZIP)/GBM-ATF3-ChIP-Seq(GSE33912)/Homer/10.053334;BATF(bZIP)/Th17-BATF-ChIP-Seq(GSE39756)/Homer/9.3312…	NA
chr1:14390560-14391737	0.223483	2.0358	0.558222	1	1	DHS_enhancer	NA	NA
chr1:1440804-1442577	0.101358	3.37972	0.778065	1	1	DHS_enhancer	NF1-halfsite(CTF)/LNCaP-NF1-ChIP-Seq(Unpublished)/Homer/7.852411	ENSG00000235098|ANKRD65;ENSG00000242485|MRPL20;ENSG00000179403|VWA1;ENSG00000215915|ATAD3C;ENSG00000160075|SSU72;ENSG00000127054|CPSF3L;ENSG00000162576|MXRA8
chr1:14440334-14442539	0.296175	2.80685	0.246619	1	1	DHS_enhancer	Stat3+il21(Stat)/CD4-Stat3-ChIP-Seq(GSE19198)/Homer/7.531708;Stat3+il21(Stat)/CD4-Stat3-ChIP-Seq(GSE19198)/Homer/7.522864;Stat3(Stat)/mES-Stat3-ChIP-Seq(GSE11431)/Homer/7.76118;Stat3(Stat)/mES-Stat3-ChIP-Seq(GSE11431)/Homer/8.574113;STAT4(Stat)/CD4-Stat4-ChIP-Seq(GSE22104)/Homer/5.658382;STAT4(Stat)/CD4-Stat4-ChIP-Seq(GSE22104)/Homer/6.52949;Atf3(bZIP)/GBM-ATF3-ChIP-Seq(GSE33912)/Homer/6.437354;A…	NA
chr1:14447924-14449281	-0.135845	2.46087	0.712534	1	1	DHS_enhancer	ETV1(ETS)/GIST48-ETV1-ChIP-Seq(GSE22441)/Homer/7.690811;ERG(ETS)/VCaP-ERG-ChIP-Seq(GSE14097)/Homer/8.167128;SPDEF(ETS)/VCaP-SPDEF-ChIP-Seq(SRA014231)/Homer/9.3666;EHF(ETS)/LoVo-EHF-ChIP-Seq(GSE49402)/Homer/7.610464;PU.1(ETS)/ThioMac-PU.1-ChIP-Seq(GSE21512)/Homer/10.2168;EWS:ERG-fusion(ETS)/CADO_ES1-EWS:ERG-ChIP-Seq(SRA014231)/Homer/7.495354;Ets1-distal(ETS)/CD4+-PolII-ChIP-Seq(Barski_et_al.)/Home…	NA
chr1:14478673-14480287	0.210068	2.39377	0.549337	1	1	DHS_enhancer	Stat3+il21(Stat)/CD4-Stat3-ChIP-Seq(GSE19198)/Homer/7.641405;Stat3+il21(Stat)/CD4-Stat3-ChIP-Seq(GSE19198)/Homer/7.468589;Stat3(Stat)/mES-Stat3-ChIP-Seq(GSE11431)/Homer/8.403892;CEBP:AP1(bZIP)/ThioMac-CEBPb-ChIP-Seq(GSE21512)/Homer/9.725617;STAT4(Stat)/CD4-Stat4-ChIP-Seq(GSE22104)/Homer/5.461105;STAT4(Stat)/CD4-Stat4-ChIP-Seq(GSE22104)/Homer/6.142643;Atf4(bZIP)/MEF-Atf4-ChIP-Seq(GSE35681)/Homer/7…	NA
chr1:14485974-14487423	-0.367127	4.54807	0.323623	1	1	DHS_enhancer	Atf3(bZIP)/GBM-ATF3-ChIP-Seq(GSE33912)/Homer/6.517999;Atf3(bZIP)/GBM-ATF3-ChIP-Seq(GSE33912)/Homer/6.643621;BATF(bZIP)/Th17-BATF-ChIP-Seq(GSE39756)/Homer/7.834797;BATF(bZIP)/Th17-BATF-ChIP-Seq(GSE39756)/Homer/7.742696;AP-1(bZIP)/ThioMac-PU.1-ChIP-Seq(GSE21512)/Homer/8.056851;1-BNVTGASTCABN,BestGuess:Jun-AP1(bZIP)/K562-cJun-ChIP-Seq(GSE31477)/Homer(0.977)/7.507706	NA
chr1:14497834-14498488	-0.4587	2.13566	0.113789	1	1	DHS_enhancer	NA	NA
chr1:14499319-14500414	0.112143	2.21924	0.795644	1	1	DHS_enhancer	NF1-halfsite(CTF)/LNCaP-NF1-ChIP-Seq(Unpublished)/Homer/7.619324;NF1-halfsite(CTF)/LNCaP-NF1-ChIP-Seq(Unpublished)/Homer/7.753075	NA
chr1:14517214-14517904	-0.510726	2.5996	0.290817	1	1	DHS_enhancer	Fra1(bZIP)/BT549-Fra1-ChIP-Seq(GSE46166)/Homer/7.422899;Fra1(bZIP)/BT549-Fra1-ChIP-Seq(GSE46166)/Homer/7.946858;Fra1(bZIP)/BT549-Fra1-ChIP-Seq(GSE46166)/Homer/7.916897;Fra1(bZIP)/BT549-Fra1-ChIP-Seq(GSE46166)/Homer/7.365975;Atf3(bZIP)/GBM-ATF3-ChIP-Seq(GSE33912)/Homer/7.295029;Atf3(bZIP)/GBM-ATF3-ChIP-Seq(GSE33912)/Homer/8.865184;Atf3(bZIP)/GBM-ATF3-ChIP-Seq(GSE33912)/Homer/8.963529;Atf3(bZIP)/GB…	NA
chr1:14542666-14543813	-0.360569	2.11381	0.242129	1	1	DHS_enhancer	Atf3(bZIP)/GBM-ATF3-ChIP-Seq(GSE33912)/Homer/6.856097;Atf3(bZIP)/GBM-ATF3-ChIP-Seq(GSE33912)/Homer/6.784328;BATF(bZIP)/Th17-BATF-ChIP-Seq(GSE39756)/Homer/7.607223;BATF(bZIP)/Th17-BATF-ChIP-Seq(GSE39756)/Homer/7.761031;AP-1(bZIP)/ThioMac-PU.1-ChIP-Seq(GSE21512)/Homer/8.064098	NA
chr1:14552192-14553055	-0.232458	2.46645	0.517845	1	1	unannotated	1-DATTGCGCAA,BestGuess:CEBPE/MA0837.1/Jaspar(0.936)/7.491636	NA
chr1:14553529-14554329	-0.948102	3.38292	0.00851829	1	1	DHS_enhancer	Stat3+il21(Stat)/CD4-Stat3-ChIP-Seq(GSE19198)/Homer/7.278175;Stat3+il21(Stat)/CD4-Stat3-ChIP-Seq(GSE19198)/Homer/7.550732;Stat3+il21(Stat)/CD4-Stat3-ChIP-Seq(GSE19198)/Homer/7.115901;Stat3(Stat)/mES-Stat3-ChIP-Seq(GSE11431)/Homer/7.76118;Stat3(Stat)/mES-Stat3-ChIP-Seq(GSE11431)/Homer/8.840287;Stat3(Stat)/mES-Stat3-ChIP-Seq(GSE11431)/Homer/7.312857;Elk4(ETS)/Hela-Elk4-ChIP-Seq(GSE31477)/Homer/7.24…	NA
chr1:145695614-145696668	-0.0874712	2.10304	0.838361	1	1	DHS_enhancer	NA	ENSG00000131788|PIAS3;ENSG00000198483|ANKRD35;ENSG00000121848|RNF115;ENSG00000186364|NUDT17;ENSG00000117281|CD160;ENSG00000174827|PDZK1
chr1:145706789-145708534	-0.100355	2.94922	0.787672	1	1	DHS_enhancer	NF1-halfsite(CTF)/LNCaP-NF1-ChIP-Seq(Unpublished)/Homer/7.525956;4-HWCTTGGCAC,BestGuess:NFIX/MA0671.1/Jaspar(0.916)/6.888888	NA
chr1:145715744-145716855	0.0932436	2.26371	0.834471	1	1	DHS_enhancer	CEBP(bZIP)/ThioMac-CEBPb-ChIP-Seq(GSE21512)/Homer/9.110498;CEBP(bZIP)/ThioMac-CEBPb-ChIP-Seq(GSE21512)/Homer/7.573001;1-DATTGCGCAA,BestGuess:CEBPE/MA0837.1/Jaspar(0.936)/7.673761;1-DATTGCGCAA,BestGuess:CEBPE/MA0837.1/Jaspar(0.936)/7.665587	NA
chr1:145720613-145722020	0.23369	3.55924	0.327187	1	1	DHS_enhancer	NA	NA
chr1:145782225-145782944	-0.709612	2.39428	0.0396321	1	1	DHS_enhancer	NF1-halfsite(CTF)/LNCaP-NF1-ChIP-Seq(Unpublished)/Homer/7.293189;NF1-halfsite(CTF)/LNCaP-NF1-ChIP-Seq(Unpublished)/Homer/8.07921;CEBP(bZIP)/ThioMac-CEBPb-ChIP-Seq(GSE21512)/Homer/6.410133;NF-E2(bZIP)/K562-NFE2-ChIP-Seq(GSE31477)/Homer/9.855117;Bach1(bZIP)/K562-Bach1-ChIP-Seq(GSE31477)/Homer/11.674274;Fra1(bZIP)/BT549-Fra1-ChIP-Seq(GSE46166)/Homer/7.16827;Fra1(bZIP)/BT549-Fra1-ChIP-Seq(GSE46166)/H…	NA
chr1:145823595-145824632	-0.0980536	4.25553	0.749858	1	1	DHS_promoter	ETV1(ETS)/GIST48-ETV1-ChIP-Seq(GSE22441)/Homer/6.604447;ETV1(ETS)/GIST48-ETV1-ChIP-Seq(GSE22441)/Homer/7.099974;ERG(ETS)/VCaP-ERG-ChIP-Seq(GSE14097)/Homer/7.584408;Stat3(Stat)/mES-Stat3-ChIP-Seq(GSE11431)/Homer/7.55797;Elk4(ETS)/Hela-Elk4-ChIP-Seq(GSE31477)/Homer/7.793796;Elk1(ETS)/Hela-Elk1-ChIP-Seq(GSE31477)/Homer/7.320393;ETS(ETS)/Promoter/Homer/8.375205;ELF1(ETS)/Jurkat-ELF1-ChIP-Seq(SRA01423…	ENSG00000121848|RNF115;ENSG00000186141|POLR3C
chr1:14583163-14584493	-0.0548713	2.33957	0.894547	1	1	DHS_enhancer	NA	NA
chr1:145845284-145846592	0.0483391	3.82106	0.882639	1	1	unannotated	NF1-halfsite(CTF)/LNCaP-NF1-ChIP-Seq(Unpublished)/Homer/7.353325;EHF(ETS)/LoVo-EHF-ChIP-Seq(GSE49402)/Homer/8.064686	NA
chr1:145858375-145860116	0.121356	5.35673	0.692881	1	1	DHS_promoter	NF1-halfsite(CTF)/LNCaP-NF1-ChIP-Seq(Unpublished)/Homer/7.519988;NF1-halfsite(CTF)/LNCaP-NF1-ChIP-Seq(Unpublished)/Homer/7.852411	ENSG00000131788|PIAS3
chr1:145871631-145873301	0.0320444	4.06372	0.936794	1	1	DHS_promoter	NA	ENSG00000198483|ANKRD35
chr1:145885475-145886782	0.123357	4.03321	0.66927	1	1	DHS_promoter	NA	CATG00000074337|CATG00000074337.1;ENSG00000198483|ANKRD35
chr1:145891738-145892714	-0.606496	4.95959	0.0372397	1	1	DHS_enhancer	ETV1(ETS)/GIST48-ETV1-ChIP-Seq(GSE22441)/Homer/6.540285;ERG(ETS)/VCaP-ERG-ChIP-Seq(GSE14097)/Homer/7.127943;ERG(ETS)/VCaP-ERG-ChIP-Seq(GSE14097)/Homer/7.039244;EHF(ETS)/LoVo-EHF-ChIP-Seq(GSE49402)/Homer/7.407583;Fra1(bZIP)/BT549-Fra1-ChIP-Seq(GSE46166)/Homer/7.413392;Fra1(bZIP)/BT549-Fra1-ChIP-Seq(GSE46166)/Homer/7.775675;Atf3(bZIP)/GBM-ATF3-ChIP-Seq(GSE33912)/Homer/7.56633;Atf3(bZIP)/GBM-ATF3-Ch…	NA
chr1:14590568-14591500	-0.122535	2.27812	0.777997	1	1	DHS_enhancer	NA	NA
chr1:145907448-145909336	0.21264	3.64437	0.440316	1	1	DHS_enhancer	ETV1(ETS)/GIST48-ETV1-ChIP-Seq(GSE22441)/Homer/6.813827;ERG(ETS)/VCaP-ERG-ChIP-Seq(GSE14097)/Homer/6.959397;EHF(ETS)/LoVo-EHF-ChIP-Seq(GSE49402)/Homer/8.000424;Etv2(ETS)/ES-ER71-ChIP-Seq(GSE59402)/Homer(0.967)/7.317717	NA
chr1:145909931-145910329	-0.319883	3.39667	0.327818	1	1	DHS_enhancer	1-GCCAAGCCAAAC,BestGuess:NF1:FOXA1(CTF,Forkhead)/LNCAP-FOXA1-ChIP-Seq(GSE27824)/Homer(0.788)/7.814567	NA
chr1:145918193-145919867	-0.0359263	4.45277	0.909632	1	1	DHS_promoter	NF1-halfsite(CTF)/LNCaP-NF1-ChIP-Seq(Unpublished)/Homer/7.813211	ENSG00000131779|PEX11B;ENSG00000211451|GNRHR2
chr1:145927087-145927921	-0.339953	3.95816	0.181447	1	1	DHS_promoter	NA	ENSG00000131795|RBM8A;ENSG00000234222|RP11-315I20.1
chr1:145957370-145958305	-0.114007	5.07403	0.751774	1	1	DHS_promoter	NA	ENSG00000152022|LIX1L
chr1:145960410-145961061	0.103154	3.76222	0.78852	1	1	DHS_promoter	NA	ENSG00000121851|POLR3GL
chr1:145962481-145962808	0.54354	2.07268	0.11698	0	1	DHS_promoter	SPDEF(ETS)/VCaP-SPDEF-ChIP-Seq(SRA014231)/Homer/9.198961	ENSG00000121851|POLR3GL
chr1:145964239-145964941	0.0394216	4.3198	0.925073	1	1	DHS_promoter	ETV1(ETS)/GIST48-ETV1-ChIP-Seq(GSE22441)/Homer/8.428489;EWS:FLI1-fusion(ETS)/SK_N_MC-EWS:FLI1-ChIP-Seq(SRA014231)/Homer/9.473488;ERG(ETS)/VCaP-ERG-ChIP-Seq(GSE14097)/Homer/8.501181;Elk4(ETS)/Hela-Elk4-ChIP-Seq(GSE31477)/Homer/7.448229;Elk4(ETS)/Hela-Elk4-ChIP-Seq(GSE31477)/Homer/8.987505;Elk1(ETS)/Hela-Elk1-ChIP-Seq(GSE31477)/Homer/6.754456;Elk1(ETS)/Hela-Elk1-ChIP-Seq(GSE31477)/Homer/8.524883;ET…	ENSG00000121851|POLR3GL;ENSG00000181039|ANKRD34A
chr1:145977424-145977823	0.253178	2.28636	0.51927	1	1	DHS_enhancer	NA	NA
chr1:145978848-145980035	-0.379898	4.16767	0.20176	1	1	DHS_enhancer	ETV1(ETS)/GIST48-ETV1-ChIP-Seq(GSE22441)/Homer/8.991119;ETV1(ETS)/GIST48-ETV1-ChIP-Seq(GSE22441)/Homer/6.374397;EWS:FLI1-fusion(ETS)/SK_N_MC-EWS:FLI1-ChIP-Seq(SRA014231)/Homer/10.090238;Stat3+il21(Stat)/CD4-Stat3-ChIP-Seq(GSE19198)/Homer/9.243536;Stat3+il21(Stat)/CD4-Stat3-ChIP-Seq(GSE19198)/Homer/8.546161;ERG(ETS)/VCaP-ERG-ChIP-Seq(GSE14097)/Homer/10.666969;Stat3(Stat)/mES-Stat3-ChIP-Seq(GSE1143…	NA
chr1:14598023-14599732	0.0614556	3.78584	0.859452	1	1	DHS_promoter	NA	CATG00000047937|CATG00000047937.1;ENSG00000189337|KAZN
chr1:145996470-145997459	-0.271401	4.67438	0.39509	1	1	DHS_promoter	NA	ENSG00000117289|TXNIP
chr1:145999371-145999937	-0.488947	2.1301	0.0759828	1	1	DHS_enhancer	CEBP(bZIP)/ThioMac-CEBPb-ChIP-Seq(GSE21512)/Homer/6.466856;CEBP:AP1(bZIP)/ThioMac-CEBPb-ChIP-Seq(GSE21512)/Homer/7.227947;1-DATTGCGCAA,BestGuess:CEBPE/MA0837.1/Jaspar(0.936)/7.248075;1-DATTGCGCAA,BestGuess:CEBPE/MA0837.1/Jaspar(0.936)/7.442557	ENSG00000186141|POLR3C;ENSG00000213240|NOTCH2NL;ENSG00000152022|LIX1L;ENSG00000186364|NUDT17;ENSG00000255168|RP11-458D21.5;ENSG00000181039|ANKRD34A;ENSG00000131788|PIAS3;ENSG00000121851|POLR3GL
chr1:146007150-146007609	-0.457644	2.4896	0.210078	1	1	DHS_enhancer	Stat3+il21(Stat)/CD4-Stat3-ChIP-Seq(GSE19198)/Homer/7.598511;Stat3+il21(Stat)/CD4-Stat3-ChIP-Seq(GSE19198)/Homer/6.864298;STAT1(Stat)/HelaS3-STAT1-ChIP-Seq(GSE12782)/Homer/9.775997;STAT1(Stat)/HelaS3-STAT1-ChIP-Seq(GSE12782)/Homer/9.130464;CEBP(bZIP)/ThioMac-CEBPb-ChIP-Seq(GSE21512)/Homer/7.576568;STAT4(Stat)/CD4-Stat4-ChIP-Seq(GSE22104)/Homer/7.88267;STAT4(Stat)/CD4-Stat4-ChIP-Seq(GSE22104)/Home…	NA
chr1:146018002-146020304	-0.218662	3.17107	0.45333	1	1	DHS_promoter	ETV1(ETS)/GIST48-ETV1-ChIP-Seq(GSE22441)/Homer/8.235862;ETV1(ETS)/GIST48-ETV1-ChIP-Seq(GSE22441)/Homer/7.169704;ERG(ETS)/VCaP-ERG-ChIP-Seq(GSE14097)/Homer/7.655053;Elk1(ETS)/Hela-Elk1-ChIP-Seq(GSE31477)/Homer/6.810591;ETS(ETS)/Promoter/Homer/7.778969;EHF(ETS)/LoVo-EHF-ChIP-Seq(GSE49402)/Homer/9.239226;EHF(ETS)/LoVo-EHF-ChIP-Seq(GSE49402)/Homer/7.513508;ELF1(ETS)/Jurkat-ELF1-ChIP-Seq(SRA014231)/Ho…	NA
chr1:146035464-146035863	-0.472152	2.72504	0.201532	1	1	DHS_promoter	NA	NA
chr1:146036933-146038420	-0.387548	4.47714	0.219732	1	1	DHS_promoter	ETV1(ETS)/GIST48-ETV1-ChIP-Seq(GSE22441)/Homer/8.648383;Stat3+il21(Stat)/CD4-Stat3-ChIP-Seq(GSE19198)/Homer/7.113513;Stat3+il21(Stat)/CD4-Stat3-ChIP-Seq(GSE19198)/Homer/7.311969;Stat3(Stat)/mES-Stat3-ChIP-Seq(GSE11431)/Homer/7.579031;Stat3(Stat)/mES-Stat3-ChIP-Seq(GSE11431)/Homer/8.170431;Elk4(ETS)/Hela-Elk4-ChIP-Seq(GSE31477)/Homer/7.702532;Elk1(ETS)/Hela-Elk1-ChIP-Seq(GSE31477)/Homer/7.905372;E…	NA
chr1:146038911-146040099	-0.24375	3.81429	0.460882	1	1	DHS_promoter	NA	CATG00000016338|CATG00000016338.1
chr1:146051506-146052636	-0.441466	2.7331	0.271801	1	1	DHS_promoter	NA	ENSG00000201558|RNVU1-6
chr1:14613953-14615045	0.019351	1.97533	0.970993	1	1	DHS_enhancer	NF1-halfsite(CTF)/LNCaP-NF1-ChIP-Seq(Unpublished)/Homer/6.966734;NF1-halfsite(CTF)/LNCaP-NF1-ChIP-Seq(Unpublished)/Homer/7.619324	NA
chr1:1462089-1463108	-0.407096	2.65816	0.111824	1	1	DHS_enhancer	ETV1(ETS)/GIST48-ETV1-ChIP-Seq(GSE22441)/Homer/6.742027;ETV1(ETS)/GIST48-ETV1-ChIP-Seq(GSE22441)/Homer/6.550434;ETV1(ETS)/GIST48-ETV1-ChIP-Seq(GSE22441)/Homer/7.154548;ERG(ETS)/VCaP-ERG-ChIP-Seq(GSE14097)/Homer/7.899006;Elk4(ETS)/Hela-Elk4-ChIP-Seq(GSE31477)/Homer/6.982129;Elk4(ETS)/Hela-Elk4-ChIP-Seq(GSE31477)/Homer/7.24164;Elk1(ETS)/Hela-Elk1-ChIP-Seq(GSE31477)/Homer/7.404378;Elk1(ETS)/Hela-Elk…	NA
chr1:14627203-14628270	0.167282	2.24187	0.653917	1	1	DHS_enhancer	CEBP(bZIP)/ThioMac-CEBPb-ChIP-Seq(GSE21512)/Homer/9.278677;CEBP(bZIP)/ThioMac-CEBPb-ChIP-Seq(GSE21512)/Homer/7.030718;1-DATTGCGCAA,BestGuess:CEBPE/MA0837.1/Jaspar(0.936)/7.590131	NA
chr1:14672301-14673569	-0.123163	2.27618	0.729603	1	1	unannotated	NA	NA
chr1:14686727-14688514	0.28468	2.67139	0.281485	1	1	DHS_enhancer	NF1-halfsite(CTF)/LNCaP-NF1-ChIP-Seq(Unpublished)/Homer/8.578296;NF1-halfsite(CTF)/LNCaP-NF1-ChIP-Seq(Unpublished)/Homer/8.019074	NA
chr1:14693482-14694450	-0.00749741	2.11009	0.991241	1	1	DHS_enhancer	NA	NA
chr1:14707170-14709664	-0.432075	3.45737	0.0641836	1	1	DHS_enhancer	CEBP(bZIP)/ThioMac-CEBPb-ChIP-Seq(GSE21512)/Homer/7.030841;CEBP(bZIP)/ThioMac-CEBPb-ChIP-Seq(GSE21512)/Homer/7.367688;1-DATTGCGCAA,BestGuess:CEBPE/MA0837.1/Jaspar(0.936)/7.663653;1-DATTGCGCAA,BestGuess:CEBPE/MA0837.1/Jaspar(0.936)/7.838436	NA
chr1:147072626-147073291	0.455135	1.93015	0.100771	1	1	DHS_promoter	NA	ENSG00000230832|RP11-325P15.2
chr1:147078017-147079312	0.146371	2.50116	0.68387	1	1	unannotated	NF1-halfsite(CTF)/LNCaP-NF1-ChIP-Seq(Unpublished)/Homer/7.187524	NA
chr1:147084266-147085488	0.15652	3.76697	0.604835	1	1	DHS_promoter	NA	CATG00000016543|CATG00000016543.1
chr1:147107151-147110330	-0.190623	3.42591	0.430507	1	1	DHS_promoter	ERG(ETS)/VCaP-ERG-ChIP-Seq(GSE14097)/Homer/7.640018;Etv2(ETS)/ES-ER71-ChIP-Seq(GSE59402)/Homer(0.967)/7.332032	NA
chr1:1471257-1471883	0.205521	3.15327	0.416156	1	1	DHS_promoter	NA	CATG00000043375|CATG00000043375.1;ENSG00000160072|ATAD3B
chr1:147171959-147173057	0.0337011	5.39618	0.937775	1	1	DHS_promoter	NA	ENSG00000131791|PRKAB2;ENSG00000237188|RP11-337C18.8;ENSG00000273071|RP11-337C18.10
chr1:147224837-147225789	0.0348394	3.09775	0.929156	1	1	DHS_promoter	SPDEF(ETS)/VCaP-SPDEF-ChIP-Seq(SRA014231)/Homer/8.087266	ENSG00000131781|FMO5
chr1:147242263-147243660	-0.0713912	5.15646	0.849366	1	1	DHS_promoter	NA	ENSG00000131778|CHD1L;ENSG00000131781|FMO5
chr1:14725922-14726917	-0.596137	2.12264	0.0239454	1	1	DHS_enhancer	ETV1(ETS)/GIST48-ETV1-ChIP-Seq(GSE22441)/Homer/7.896918;ERG(ETS)/VCaP-ERG-ChIP-Seq(GSE14097)/Homer/6.691276;Elk4(ETS)/Hela-Elk4-ChIP-Seq(GSE31477)/Homer/7.793796;Elk1(ETS)/Hela-Elk1-ChIP-Seq(GSE31477)/Homer/7.320393;ETS(ETS)/Promoter/Homer/9.244558;SPDEF(ETS)/VCaP-SPDEF-ChIP-Seq(SRA014231)/Homer/8.72413;EHF(ETS)/LoVo-EHF-ChIP-Seq(GSE49402)/Homer/8.064686;EHF(ETS)/LoVo-EHF-ChIP-Seq(GSE49402)/Homer…	NA
chr1:147273441-147274256	-0.435384	2.60157	0.118135	1	1	DHS_enhancer	NF-E2(bZIP)/K562-NFE2-ChIP-Seq(GSE31477)/Homer/11.541768;Bach1(bZIP)/K562-Bach1-ChIP-Seq(GSE31477)/Homer/10.36463;Fra1(bZIP)/BT549-Fra1-ChIP-Seq(GSE46166)/Homer/9.16528;Fra1(bZIP)/BT549-Fra1-ChIP-Seq(GSE46166)/Homer/9.218197;Atf3(bZIP)/GBM-ATF3-ChIP-Seq(GSE33912)/Homer/9.688261;Atf3(bZIP)/GBM-ATF3-ChIP-Seq(GSE33912)/Homer/9.785325;BATF(bZIP)/Th17-BATF-ChIP-Seq(GSE39756)/Homer/10.271144;BATF(bZIP)…	ENSG00000226015|CCT8P1;ENSG00000162836|ACP6;ENSG00000225603|RP11-325P15.1;ENSG00000271721|RP11-337C18.9;ENSG00000237188|RP11-337C18.8;ENSG00000131781|FMO5;ENSG00000131778|CHD1L;ENSG00000131791|PRKAB2
chr1:147292075-147293596	0.185809	4.07553	0.693909	1	1	DHS_enhancer	NF1(CTF)/LNCAP-NF1-ChIP-Seq(Unpublished)/Homer/7.757344;NF1(CTF)/LNCAP-NF1-ChIP-Seq(Unpublished)/Homer/7.605234	ENSG00000131781|FMO5;ENSG00000237188|RP11-337C18.8;ENSG00000226015|CCT8P1;ENSG00000271721|RP11-337C18.9;ENSG00000180867|PDIA3P;ENSG00000131791|PRKAB2;ENSG00000131778|CHD1L;ENSG00000225603|RP11-325P15.1
chr1:14731640-14732368	0.00274171	2.39728	0.996889	1	1	DHS_enhancer	STAT1(Stat)/HelaS3-STAT1-ChIP-Seq(GSE12782)/Homer/8.088821;STAT4(Stat)/CD4-Stat4-ChIP-Seq(GSE22104)/Homer/8.697289;STAT4(Stat)/CD4-Stat4-ChIP-Seq(GSE22104)/Homer/7.867203	NA
chr1:147382332-147383900	-0.166404	2.23511	0.661172	1	1	unannotated	EWS:FLI1-fusion(ETS)/SK_N_MC-EWS:FLI1-ChIP-Seq(SRA014231)/Homer/8.731707;ERG(ETS)/VCaP-ERG-ChIP-Seq(GSE14097)/Homer/8.35788;SPDEF(ETS)/VCaP-SPDEF-ChIP-Seq(SRA014231)/Homer/7.15307;EWS:ERG-fusion(ETS)/CADO_ES1-EWS:ERG-ChIP-Seq(SRA014231)/Homer/8.492775;Etv2(ETS)/ES-ER71-ChIP-Seq(GSE59402)/Homer(0.967)/7.252858;Fli1(ETS)/CD8-FLI-ChIP-Seq(GSE20898)/Homer/6.260406	NA
chr1:147388746-147390244	0.435004	3.00203	0.0936084	1	1	DHS_enhancer	NA	ENSG00000131781|FMO5
chr1:14742114-14742916	0.466077	2.15845	0.257444	1	1	DHS_enhancer	Fra1(bZIP)/BT549-Fra1-ChIP-Seq(GSE46166)/Homer/8.007496;Fra1(bZIP)/BT549-Fra1-ChIP-Seq(GSE46166)/Homer/8.449655;Fra1(bZIP)/BT549-Fra1-ChIP-Seq(GSE46166)/Homer/8.419305;Fra1(bZIP)/BT549-Fra1-ChIP-Seq(GSE46166)/Homer/8.771837;Atf3(bZIP)/GBM-ATF3-ChIP-Seq(GSE33912)/Homer/8.945991;Atf3(bZIP)/GBM-ATF3-ChIP-Seq(GSE33912)/Homer/9.660623;Atf3(bZIP)/GBM-ATF3-ChIP-Seq(GSE33912)/Homer/9.598627;Atf3(bZIP)/GB…	NA
chr1:147468088-147469774	-0.163205	2.46161	0.609133	1	1	unannotated	EHF(ETS)/LoVo-EHF-ChIP-Seq(GSE49402)/Homer/7.761421	NA
chr1:147495026-147495638	0.0410985	2.66782	0.925259	1	1	DHS_enhancer	Chop(bZIP)/MEF-Chop-ChIP-Seq(GSE35681)/Homer/8.606292;CEBP:AP1(bZIP)/ThioMac-CEBPb-ChIP-Seq(GSE21512)/Homer/9.234022;PU.1(ETS)/ThioMac-PU.1-ChIP-Seq(GSE21512)/Homer/9.998191;EWS:ERG-fusion(ETS)/CADO_ES1-EWS:ERG-ChIP-Seq(SRA014231)/Homer/8.090252;Atf4(bZIP)/MEF-Atf4-ChIP-Seq(GSE35681)/Homer/8.06185;4-HWCTTGGCAC,BestGuess:NFIX/MA0671.1/Jaspar(0.916)/7.258206	ENSG00000162836|ACP6
chr1:147504461-147505306	-0.0602804	2.19189	0.904849	1	1	DHS_enhancer	ETV1(ETS)/GIST48-ETV1-ChIP-Seq(GSE22441)/Homer/8.275802;NF1-halfsite(CTF)/LNCaP-NF1-ChIP-Seq(Unpublished)/Homer/7.525956;NF1-halfsite(CTF)/LNCaP-NF1-ChIP-Seq(Unpublished)/Homer/7.060102;Elk4(ETS)/Hela-Elk4-ChIP-Seq(GSE31477)/Homer/6.833428;Elk1(ETS)/Hela-Elk1-ChIP-Seq(GSE31477)/Homer/7.627108;ELF1(ETS)/Jurkat-ELF1-ChIP-Seq(SRA014231)/Homer/7.387402;Fli1(ETS)/CD8-FLI-ChIP-Seq(GSE20898)/Homer/6.305…	ENSG00000131778|CHD1L;ENSG00000237188|RP11-337C18.8;ENSG00000215863|RP11-495P10.2
chr1:147515465-147516710	-0.24562	2.11939	0.409403	1	1	DHS_enhancer	NA	ENSG00000186275|NBPF12;ENSG00000237188|RP11-337C18.8;ENSG00000131778|CHD1L;ENSG00000131781|FMO5
chr1:147521709-147523016	-0.0692345	2.24635	0.86445	1	1	unannotated	NA	NA
chr1:147527457-147528927	-0.197241	2.6815	0.505138	1	1	DHS_enhancer	ETV1(ETS)/GIST48-ETV1-ChIP-Seq(GSE22441)/Homer/7.287078;ERG(ETS)/VCaP-ERG-ChIP-Seq(GSE14097)/Homer/7.406322;ERG(ETS)/VCaP-ERG-ChIP-Seq(GSE14097)/Homer/6.771123;EHF(ETS)/LoVo-EHF-ChIP-Seq(GSE49402)/Homer/9.303488;ELF1(ETS)/Jurkat-ELF1-ChIP-Seq(SRA014231)/Homer/6.968307;PU.1(ETS)/ThioMac-PU.1-ChIP-Seq(GSE21512)/Homer/8.754602;Etv2(ETS)/ES-ER71-ChIP-Seq(GSE59402)/Homer(0.967)/7.688377;Fli1(ETS)/CD8-…	ENSG00000162836|ACP6
chr1:147539056-147540053	0.0726452	3.43069	0.868041	1	1	DHS_promoter	CEBP:AP1(bZIP)/ThioMac-CEBPb-ChIP-Seq(GSE21512)/Homer/6.57626	NA
chr1:147540878-147542358	-0.376372	4.40155	0.124248	1	1	DHS_promoter	NA	ENSG00000116128|BCL9
chr1:147598917-147601047	-0.153785	6.12177	0.663	1	1	DHS_promoter	STAT4(Stat)/CD4-Stat4-ChIP-Seq(GSE22104)/Homer/7.044072;STAT4(Stat)/CD4-Stat4-ChIP-Seq(GSE22104)/Homer/7.252954	ENSG00000116128|BCL9
chr1:147623946-147625041	0.0454374	2.27813	0.937611	1	1	unannotated	PU.1(ETS)/ThioMac-PU.1-ChIP-Seq(GSE21512)/Homer/8.113998	NA
chr1:147669477-147670912	0.0969904	4.61843	0.738779	1	1	DHS_promoter	NA	CATG00000016766|CATG00000016766.1;ENSG00000162836|ACP6
chr1:147681334-147682378	0.233742	2.15545	0.492556	1	1	unannotated	NF1-halfsite(CTF)/LNCaP-NF1-ChIP-Seq(Unpublished)/Homer/7.24766;NF1-halfsite(CTF)/LNCaP-NF1-ChIP-Seq(Unpublished)/Homer/7.24766;4-HWCTTGGCAC,BestGuess:NFIX/MA0671.1/Jaspar(0.916)/6.74481	NA
chr1:14768397-14769257	-0.836642	3.25952	0.00544409	1	1	DHS_enhancer	Stat3+il21(Stat)/CD4-Stat3-ChIP-Seq(GSE19198)/Homer/7.605252;Stat3+il21(Stat)/CD4-Stat3-ChIP-Seq(GSE19198)/Homer/7.530835;NF1-halfsite(CTF)/LNCaP-NF1-ChIP-Seq(Unpublished)/Homer/7.253989;CEBP:AP1(bZIP)/ThioMac-CEBPb-ChIP-Seq(GSE21512)/Homer/8.615598;Fra1(bZIP)/BT549-Fra1-ChIP-Seq(GSE46166)/Homer/7.510501;Fra1(bZIP)/BT549-Fra1-ChIP-Seq(GSE46166)/Homer/7.524521;Fra1(bZIP)/BT549-Fra1-ChIP-Seq(GSE461…	NA
chr1:147699849-147700510	0.0152181	2.29611	0.979226	1	1	DHS_enhancer	NF1-halfsite(CTF)/LNCaP-NF1-ChIP-Seq(Unpublished)/Homer/6.794103;NF1(CTF)/LNCAP-NF1-ChIP-Seq(Unpublished)/Homer/7.897342;NF1(CTF)/LNCAP-NF1-ChIP-Seq(Unpublished)/Homer/7.930945	ENSG00000162836|ACP6
chr1:147714238-147715256	-0.135884	1.96287	0.722505	1	1	DHS_enhancer	NA	ENSG00000162836|ACP6
chr1:147721669-147723042	-0.00296317	2.67375	0.996081	1	1	DHS_enhancer	ERG(ETS)/VCaP-ERG-ChIP-Seq(GSE14097)/Homer/6.649447;ERG(ETS)/VCaP-ERG-ChIP-Seq(GSE14097)/Homer/7.041679;EHF(ETS)/LoVo-EHF-ChIP-Seq(GSE49402)/Homer/8.329511;ETS1(ETS)/Jurkat-ETS1-ChIP-Seq(GSE17954)/Homer/6.698672;ETS1(ETS)/Jurkat-ETS1-ChIP-Seq(GSE17954)/Homer/7.414291	ENSG00000162836|ACP6
chr1:147723613-147724390	-0.299675	2.2481	0.413593	1	1	DHS_enhancer	Stat3+il21(Stat)/CD4-Stat3-ChIP-Seq(GSE19198)/Homer/7.038642;Stat3+il21(Stat)/CD4-Stat3-ChIP-Seq(GSE19198)/Homer/6.860414;ERG(ETS)/VCaP-ERG-ChIP-Seq(GSE14097)/Homer/7.615543;SPDEF(ETS)/VCaP-SPDEF-ChIP-Seq(SRA014231)/Homer/7.460657;EHF(ETS)/LoVo-EHF-ChIP-Seq(GSE49402)/Homer/7.303808	ENSG00000162836|ACP6
chr1:14773215-14774252	-0.0280843	2.72797	0.961923	1	1	DHS_enhancer	ETV1(ETS)/GIST48-ETV1-ChIP-Seq(GSE22441)/Homer/7.099974;NF1-halfsite(CTF)/LNCaP-NF1-ChIP-Seq(Unpublished)/Homer/7.813211;Elk4(ETS)/Hela-Elk4-ChIP-Seq(GSE31477)/Homer/7.793796;Elk1(ETS)/Hela-Elk1-ChIP-Seq(GSE31477)/Homer/7.320393;ETS(ETS)/Promoter/Homer/8.375205;EHF(ETS)/LoVo-EHF-ChIP-Seq(GSE49402)/Homer/7.697159;ELF1(ETS)/Jurkat-ELF1-ChIP-Seq(SRA014231)/Homer/8.574381;Fli1(ETS)/CD8-FLI-ChIP-Seq(G…	NA
chr1:147750247-147751579	0.148802	2.54815	0.633298	1	1	DHS_enhancer	Fra1(bZIP)/BT549-Fra1-ChIP-Seq(GSE46166)/Homer/7.158157;Fra1(bZIP)/BT549-Fra1-ChIP-Seq(GSE46166)/Homer/7.127419;Atf3(bZIP)/GBM-ATF3-ChIP-Seq(GSE33912)/Homer/6.615238;Atf3(bZIP)/GBM-ATF3-ChIP-Seq(GSE33912)/Homer/6.486347;BATF(bZIP)/Th17-BATF-ChIP-Seq(GSE39756)/Homer/7.284435;BATF(bZIP)/Th17-BATF-ChIP-Seq(GSE39756)/Homer/7.037623;AP-1(bZIP)/ThioMac-PU.1-ChIP-Seq(GSE21512)/Homer/6.111972	ENSG00000162836|ACP6;ENSG00000143140|GJA5
chr1:147752589-147753489	0.00651685	2.26326	0.99046	1	1	DHS_enhancer	BATF(bZIP)/Th17-BATF-ChIP-Seq(GSE39756)/Homer/6.796255;BATF(bZIP)/Th17-BATF-ChIP-Seq(GSE39756)/Homer/7.583839;AP-1(bZIP)/ThioMac-PU.1-ChIP-Seq(GSE21512)/Homer/6.764284;AP-1(bZIP)/ThioMac-PU.1-ChIP-Seq(GSE21512)/Homer/6.671894;1-BNVTGASTCABN,BestGuess:Jun-AP1(bZIP)/K562-cJun-ChIP-Seq(GSE31477)/Homer(0.977)/7.311573	ENSG00000162836|ACP6;ENSG00000143140|GJA5
chr1:147765499-147766789	-0.167391	2.34421	0.63565	1	1	DHS_enhancer	CEBP(bZIP)/ThioMac-CEBPb-ChIP-Seq(GSE21512)/Homer/6.159039	ENSG00000162836|ACP6;ENSG00000143140|GJA5
chr1:147771048-147772201	-0.184868	2.82922	0.535604	1	1	DHS_enhancer	NA	ENSG00000162836|ACP6
chr1:147773242-147773967	-0.487806	2.26253	0.140062	1	1	DHS_enhancer	ETV1(ETS)/GIST48-ETV1-ChIP-Seq(GSE22441)/Homer/6.683871;ERG(ETS)/VCaP-ERG-ChIP-Seq(GSE14097)/Homer/7.476318;ETS1(ETS)/Jurkat-ETS1-ChIP-Seq(GSE17954)/Homer/7.675361	NA
chr1:147797690-147798738	0.0811597	2.12923	0.836624	1	1	DHS_enhancer	NF1-halfsite(CTF)/LNCaP-NF1-ChIP-Seq(Unpublished)/Homer/7.619324;NF1-halfsite(CTF)/LNCaP-NF1-ChIP-Seq(Unpublished)/Homer/7.753075	ENSG00000162836|ACP6;ENSG00000188092|GPR89B;ENSG00000143140|GJA5
chr1:147811086-147812070	0.0258501	2.10835	0.962594	1	1	DHS_enhancer	NA	NA
chr1:147836450-147838452	-0.0285132	2.77901	0.958686	1	1	DHS_enhancer	NA	NA
chr1:147844920-147846154	-0.199644	2.2518	0.527163	1	1	DHS_enhancer	4-HWCTTGGCAC,BestGuess:NFIX/MA0671.1/Jaspar(0.916)/6.894567	ENSG00000188092|GPR89B
chr1:147853318-147854112	-0.298448	2.06065	0.416965	1	1	DHS_enhancer	ETV1(ETS)/GIST48-ETV1-ChIP-Seq(GSE22441)/Homer/7.957811;EWS:FLI1-fusion(ETS)/SK_N_MC-EWS:FLI1-ChIP-Seq(SRA014231)/Homer/10.882482;Stat3+il21(Stat)/CD4-Stat3-ChIP-Seq(GSE19198)/Homer/6.955114;Stat3+il21(Stat)/CD4-Stat3-ChIP-Seq(GSE19198)/Homer/7.121996;ERG(ETS)/VCaP-ERG-ChIP-Seq(GSE14097)/Homer/9.449698;Stat3(Stat)/mES-Stat3-ChIP-Seq(GSE11431)/Homer/7.111502;STAT4(Stat)/CD4-Stat4-ChIP-Seq(GSE22104…	NA
chr1:147877467-147878827	-0.238801	2.22394	0.459554	1	1	DHS_enhancer	ETV1(ETS)/GIST48-ETV1-ChIP-Seq(GSE22441)/Homer/6.526558;ETV1(ETS)/GIST48-ETV1-ChIP-Seq(GSE22441)/Homer/7.802348;ERG(ETS)/VCaP-ERG-ChIP-Seq(GSE14097)/Homer/6.733981;Elk4(ETS)/Hela-Elk4-ChIP-Seq(GSE31477)/Homer/7.33303;Elk1(ETS)/Hela-Elk1-ChIP-Seq(GSE31477)/Homer/7.708676;ETS(ETS)/Promoter/Homer/7.622981;EHF(ETS)/LoVo-EHF-ChIP-Seq(GSE49402)/Homer/8.769476;ELF1(ETS)/Jurkat-ELF1-ChIP-Seq(SRA014231)/H…	NA
chr1:147890015-147890635	-0.0242564	2.16308	0.96763	1	1	DHS_enhancer	NF1(CTF)/LNCAP-NF1-ChIP-Seq(Unpublished)/Homer/7.810154;NF1(CTF)/LNCAP-NF1-ChIP-Seq(Unpublished)/Homer/8.370234	NA
chr1:147892239-147892993	0.232463	2.28291	0.403036	1	1	DHS_enhancer	NA	NA
chr1:147896809-147898196	-0.0102789	2.6801	0.984968	1	1	DHS_enhancer	4-HWCTTGGCAC,BestGuess:NFIX/MA0671.1/Jaspar(0.916)/7.04155	ENSG00000188092|GPR89B;ENSG00000162836|ACP6
chr1:147908185-147909566	-0.0506742	2.69169	0.903049	1	1	unannotated	NF1-halfsite(CTF)/LNCaP-NF1-ChIP-Seq(Unpublished)/Homer/8.312297;NF1-halfsite(CTF)/LNCaP-NF1-ChIP-Seq(Unpublished)/Homer/7.519988	NA
chr1:14802596-14804561	0.098991	3.08119	0.736048	1	1	unannotated	NF1(CTF)/LNCAP-NF1-ChIP-Seq(Unpublished)/Homer/7.786248;ETS1(ETS)/Jurkat-ETS1-ChIP-Seq(GSE17954)/Homer/6.776413	NA
chr1:14822139-14823843	-0.113394	2.80761	0.711964	1	1	DHS_enhancer	ETV1(ETS)/GIST48-ETV1-ChIP-Seq(GSE22441)/Homer/7.401391;ERG(ETS)/VCaP-ERG-ChIP-Seq(GSE14097)/Homer/8.077092;EHF(ETS)/LoVo-EHF-ChIP-Seq(GSE49402)/Homer/7.642232;Etv2(ETS)/ES-ER71-ChIP-Seq(GSE59402)/Homer(0.967)/7.420139;GABPA(ETS)/Jurkat-GABPa-ChIP-Seq(GSE17954)/Homer/6.727893;Fra1(bZIP)/BT549-Fra1-ChIP-Seq(GSE46166)/Homer/7.354875;Fra1(bZIP)/BT549-Fra1-ChIP-Seq(GSE46166)/Homer/7.566337;Atf3(bZIP)…	NA
chr1:148263110-148263998	-0.253596	2.57015	0.408114	1	1	DHS_promoter	NA	CATG00000074858|CATG00000074858.1;ENSG00000199879|RNU1-120P
chr1:14829692-14831057	0.0686077	2.33788	0.882888	1	1	unannotated	4-HWCTTGGCAC,BestGuess:NFIX/MA0671.1/Jaspar(0.916)/7.355661;Fra1(bZIP)/BT549-Fra1-ChIP-Seq(GSE46166)/Homer/7.194959;Atf3(bZIP)/GBM-ATF3-ChIP-Seq(GSE33912)/Homer/7.189333;Atf3(bZIP)/GBM-ATF3-ChIP-Seq(GSE33912)/Homer/7.267856;BATF(bZIP)/Th17-BATF-ChIP-Seq(GSE39756)/Homer/7.726004;BATF(bZIP)/Th17-BATF-ChIP-Seq(GSE39756)/Homer/7.672629;AP-1(bZIP)/ThioMac-PU.1-ChIP-Seq(GSE21512)/Homer/8.486719;AP-1(bZ…	NA
chr1:148334282-148335380	-0.22208	3.42817	0.517439	1	1	DHS_promoter	Elk4(ETS)/Hela-Elk4-ChIP-Seq(GSE31477)/Homer/6.816168;Fli1(ETS)/CD8-FLI-ChIP-Seq(GSE20898)/Homer/6.31909	CATG00000017017|CATG00000017017.1;ENSG00000202408|RNU1-122P
chr1:14835371-14836748	-0.00752107	2.54957	0.988727	1	1	DHS_enhancer	ETV1(ETS)/GIST48-ETV1-ChIP-Seq(GSE22441)/Homer/6.97944;EWS:FLI1-fusion(ETS)/SK_N_MC-EWS:FLI1-ChIP-Seq(SRA014231)/Homer/8.133305;ERG(ETS)/VCaP-ERG-ChIP-Seq(GSE14097)/Homer/9.063075;SPDEF(ETS)/VCaP-SPDEF-ChIP-Seq(SRA014231)/Homer/8.260416;EHF(ETS)/LoVo-EHF-ChIP-Seq(GSE49402)/Homer/7.733245;Etv2(ETS)/ES-ER71-ChIP-Seq(GSE59402)/Homer(0.967)/7.247887;Fli1(ETS)/CD8-FLI-ChIP-Seq(GSE20898)/Homer/6.384145…	NA
chr1:148388216-148389103	-0.237856	2.35841	0.483335	1	1	unannotated	NF1-halfsite(CTF)/LNCaP-NF1-ChIP-Seq(Unpublished)/Homer/8.312297;NF1-halfsite(CTF)/LNCaP-NF1-ChIP-Seq(Unpublished)/Homer/7.519988;4-HWCTTGGCAC,BestGuess:NFIX/MA0671.1/Jaspar(0.916)/7.783217	NA
chr1:14850952-14851915	0.392889	2.27054	0.203706	1	1	DHS_enhancer	NF1-halfsite(CTF)/LNCaP-NF1-ChIP-Seq(Unpublished)/Homer/7.353325	NA
chr1:14880169-14881162	0.458215	3.3327	0.0952676	1	1	DHS_enhancer	NF1-halfsite(CTF)/LNCaP-NF1-ChIP-Seq(Unpublished)/Homer/7.852411;4-HWCTTGGCAC,BestGuess:NFIX/MA0671.1/Jaspar(0.916)/6.996603;Atf3(bZIP)/GBM-ATF3-ChIP-Seq(GSE33912)/Homer/6.777893;Atf3(bZIP)/GBM-ATF3-ChIP-Seq(GSE33912)/Homer/6.900851;BATF(bZIP)/Th17-BATF-ChIP-Seq(GSE39756)/Homer/7.572132;BATF(bZIP)/Th17-BATF-ChIP-Seq(GSE39756)/Homer/7.796122;AP-1(bZIP)/ThioMac-PU.1-ChIP-Seq(GSE21512)/Homer/6.97221…	ENSG00000142615|CELA2A
chr1:14889542-14890425	-0.400937	2.63615	0.175241	1	1	DHS_enhancer	ETV1(ETS)/GIST48-ETV1-ChIP-Seq(GSE22441)/Homer/7.380762;ERG(ETS)/VCaP-ERG-ChIP-Seq(GSE14097)/Homer/8.237124;Etv2(ETS)/ES-ER71-ChIP-Seq(GSE59402)/Homer(0.967)/7.215425;Fli1(ETS)/CD8-FLI-ChIP-Seq(GSE20898)/Homer/6.07163;ETS1(ETS)/Jurkat-ETS1-ChIP-Seq(GSE17954)/Homer/8.159942;GABPA(ETS)/Jurkat-GABPa-ChIP-Seq(GSE17954)/Homer/6.672948;2-CAYTTCCTGT,BestGuess:ERG(ETS)/VCaP-ERG-ChIP-Seq(GSE14097)/Homer(0…	NA
chr1:14894822-14895653	-0.215989	2.927	0.541848	1	1	DHS_enhancer	NF1-halfsite(CTF)/LNCaP-NF1-ChIP-Seq(Unpublished)/Homer/7.353325;ERG(ETS)/VCaP-ERG-ChIP-Seq(GSE14097)/Homer/8.108227;SPDEF(ETS)/VCaP-SPDEF-ChIP-Seq(SRA014231)/Homer/8.683528;NF1(CTF)/LNCAP-NF1-ChIP-Seq(Unpublished)/Homer/7.819482;2-CAYTTCCTGT,BestGuess:ERG(ETS)/VCaP-ERG-ChIP-Seq(GSE14097)/Homer(0.967)/8.737475	NA
chr1:14900995-14902026	0.254055	2.13161	0.523335	1	1	unannotated	NA	NA
chr1:14910946-14911764	-0.19787	2.74867	0.629845	1	1	DHS_enhancer	ETV1(ETS)/GIST48-ETV1-ChIP-Seq(GSE22441)/Homer/10.140283;EWS:FLI1-fusion(ETS)/SK_N_MC-EWS:FLI1-ChIP-Seq(SRA014231)/Homer/10.73406;Chop(bZIP)/MEF-Chop-ChIP-Seq(GSE35681)/Homer/9.403162;NF1-halfsite(CTF)/LNCaP-NF1-ChIP-Seq(Unpublished)/Homer/7.852411;ERG(ETS)/VCaP-ERG-ChIP-Seq(GSE14097)/Homer/11.159653;Elk4(ETS)/Hela-Elk4-ChIP-Seq(GSE31477)/Homer/7.091006;Elk1(ETS)/Hela-Elk1-ChIP-Seq(GSE31477)/Home…	NA
chr1:14912950-14914137	0.0955922	2.43968	0.813322	1	1	DHS_enhancer	NA	ENSG00000171729|TMEM51;ENSG00000189337|KAZN
chr1:14923007-14925303	0.273904	4.53277	0.271801	1	1	DHS_promoter	ETV1(ETS)/GIST48-ETV1-ChIP-Seq(GSE22441)/Homer/6.624653;Elk1(ETS)/Hela-Elk1-ChIP-Seq(GSE31477)/Homer/7.072201;ELF1(ETS)/Jurkat-ELF1-ChIP-Seq(SRA014231)/Homer/7.173295	ENSG00000189337|KAZN
chr1:14939615-14940634	0.202596	2.67085	0.46784	1	1	DHS_enhancer	NF1-halfsite(CTF)/LNCaP-NF1-ChIP-Seq(Unpublished)/Homer/7.519988;NF1-halfsite(CTF)/LNCaP-NF1-ChIP-Seq(Unpublished)/Homer/7.525956;Fra1(bZIP)/BT549-Fra1-ChIP-Seq(GSE46166)/Homer/7.546583;Atf3(bZIP)/GBM-ATF3-ChIP-Seq(GSE33912)/Homer/7.373261;BATF(bZIP)/Th17-BATF-ChIP-Seq(GSE39756)/Homer/8.359883;BATF(bZIP)/Th17-BATF-ChIP-Seq(GSE39756)/Homer/8.600443;AP-1(bZIP)/ThioMac-PU.1-ChIP-Seq(GSE21512)/Homer/…	ENSG00000189337|KAZN
chr1:14942825-14943415	-0.179543	2.01262	0.611014	1	1	DHS_enhancer	NA	ENSG00000189337|KAZN
chr1:14945104-14945981	-0.119117	2.91147	0.765009	1	1	DHS_enhancer	CEBP(bZIP)/ThioMac-CEBPb-ChIP-Seq(GSE21512)/Homer/7.927047	NA
chr1:14946966-14947419	0.647911	2.04146	0.0628779	1	1	DHS_enhancer	ERG(ETS)/VCaP-ERG-ChIP-Seq(GSE14097)/Homer/6.563235	NA
chr1:14949752-14950862	0.379752	3.1983	0.121851	1	1	DHS_enhancer	NF1-halfsite(CTF)/LNCaP-NF1-ChIP-Seq(Unpublished)/Homer/7.232733;NF1-halfsite(CTF)/LNCaP-NF1-ChIP-Seq(Unpublished)/Homer/7.791955	ENSG00000189337|KAZN
chr1:14957280-14958208	0.136343	2.00753	0.750637	1	1	DHS_enhancer	EWS:ERG-fusion(ETS)/CADO_ES1-EWS:ERG-ChIP-Seq(SRA014231)/Homer/8.482171	ENSG00000189337|KAZN
chr1:14960360-14961352	0.253191	2.13323	0.528248	1	1	DHS_enhancer	PU.1(ETS)/ThioMac-PU.1-ChIP-Seq(GSE21512)/Homer/10.832451;MafK(bZIP)/C2C12-MafK-ChIP-Seq(GSE36030)/Homer/8.761904;MafK(bZIP)/C2C12-MafK-ChIP-Seq(GSE36030)/Homer/8.402357	NA
chr1:14968358-14969347	0.173077	3.30385	0.693621	1	1	DHS_enhancer	STAT4(Stat)/CD4-Stat4-ChIP-Seq(GSE22104)/Homer/5.237597;STAT4(Stat)/CD4-Stat4-ChIP-Seq(GSE22104)/Homer/5.969319	ENSG00000189337|KAZN
chr1:14980347-14982403	0.0179416	2.90509	0.975585	1	1	DHS_enhancer	NA	ENSG00000189337|KAZN
chr1:14987596-14989168	0.00665938	2.92756	0.99212	1	1	DHS_enhancer	NF1-halfsite(CTF)/LNCaP-NF1-ChIP-Seq(Unpublished)/Homer/6.794103;NF1-halfsite(CTF)/LNCaP-NF1-ChIP-Seq(Unpublished)/Homer/7.813211;MafK(bZIP)/C2C12-MafK-ChIP-Seq(GSE36030)/Homer/9.00383;MafK(bZIP)/C2C12-MafK-ChIP-Seq(GSE36030)/Homer/10.396256	ENSG00000189337|KAZN
chr1:149885602-149886068	-0.281051	3.13943	0.318865	1	1	DHS_promoter	NF1-halfsite(CTF)/LNCaP-NF1-ChIP-Seq(Unpublished)/Homer/8.312297;NF1-halfsite(CTF)/LNCaP-NF1-ChIP-Seq(Unpublished)/Homer/7.060102	NA
chr1:149886560-149887104	-0.57288	4.22318	0.0859709	1	1	DHS_promoter	NA	ENSG00000184260|HIST2H2AC;ENSG00000184678|HIST2H2BE
chr1:149887436-149888723	-0.56764	4.64858	0.0778765	1	1	DHS_promoter	ERG(ETS)/VCaP-ERG-ChIP-Seq(GSE14097)/Homer/7.589974;EWS:ERG-fusion(ETS)/CADO_ES1-EWS:ERG-ChIP-Seq(SRA014231)/Homer/9.023572;Etv2(ETS)/ES-ER71-ChIP-Seq(GSE59402)/Homer(0.967)/7.413862;Fli1(ETS)/CD8-FLI-ChIP-Seq(GSE20898)/Homer/5.983412;ETS1(ETS)/Jurkat-ETS1-ChIP-Seq(GSE17954)/Homer/7.634878;Atf4(bZIP)/MEF-Atf4-ChIP-Seq(GSE35681)/Homer/6.966145;2-CAYTTCCTGT,BestGuess:ERG(ETS)/VCaP-ERG-ChIP-Seq(GSE1…	ENSG00000178096|BOLA1;ENSG00000184270|HIST2H2AB
chr1:149899400-149900508	0.0647953	3.9659	0.846298	1	1	DHS_promoter	NA	ENSG00000178096|BOLA1
chr1:149916704-149918112	0.0511172	3.27906	0.903031	1	1	DHS_promoter	4-HWCTTGGCAC,BestGuess:NFIX/MA0671.1/Jaspar(0.916)/7.032663	ENSG00000159164|SV2A
chr1:149927480-149928486	0.2122	3.93872	0.45333	1	1	DHS_promoter	Elk4(ETS)/Hela-Elk4-ChIP-Seq(GSE31477)/Homer/7.194822;Fli1(ETS)/CD8-FLI-ChIP-Seq(GSE20898)/Homer/6.504232	CATG00000017432|CATG00000017432.1;ENSG00000143368|SF3B4
chr1:149936361-149938099	0.0401883	3.66598	0.911468	1	1	unannotated	NA	NA
chr1:149938977-149939668	-0.00118677	3.70112	0.998307	1	1	unannotated	ETV1(ETS)/GIST48-ETV1-ChIP-Seq(GSE22441)/Homer/6.487561;NF1-halfsite(CTF)/LNCaP-NF1-ChIP-Seq(Unpublished)/Homer/7.353325;NF1-halfsite(CTF)/LNCaP-NF1-ChIP-Seq(Unpublished)/Homer/6.794103;Elk4(ETS)/Hela-Elk4-ChIP-Seq(GSE31477)/Homer/7.011442;Elk1(ETS)/Hela-Elk1-ChIP-Seq(GSE31477)/Homer/6.77841;Fli1(ETS)/CD8-FLI-ChIP-Seq(GSE20898)/Homer/6.05766;Fra1(bZIP)/BT549-Fra1-ChIP-Seq(GSE46166)/Homer/8.726483…	NA
chr1:149943605-149945291	0.141926	2.90844	0.63132	1	1	DHS_enhancer	Stat3+il21(Stat)/CD4-Stat3-ChIP-Seq(GSE19198)/Homer/6.981065;NF1-halfsite(CTF)/LNCaP-NF1-ChIP-Seq(Unpublished)/Homer/7.813211;ERG(ETS)/VCaP-ERG-ChIP-Seq(GSE14097)/Homer/7.193811;Stat3(Stat)/mES-Stat3-ChIP-Seq(GSE11431)/Homer/8.372475;STAT4(Stat)/CD4-Stat4-ChIP-Seq(GSE22104)/Homer/5.469496;STAT4(Stat)/CD4-Stat4-ChIP-Seq(GSE22104)/Homer/6.269136;EHF(ETS)/LoVo-EHF-ChIP-Seq(GSE49402)/Homer/8.439954;E…	NA
chr1:14995836-14996964	0.244041	3.82422	0.393375	1	1	DHS_enhancer	Fra1(bZIP)/BT549-Fra1-ChIP-Seq(GSE46166)/Homer/7.960055;Fra1(bZIP)/BT549-Fra1-ChIP-Seq(GSE46166)/Homer/7.057589;Atf3(bZIP)/GBM-ATF3-ChIP-Seq(GSE33912)/Homer/6.882151;Atf3(bZIP)/GBM-ATF3-ChIP-Seq(GSE33912)/Homer/6.873577;BATF(bZIP)/Th17-BATF-ChIP-Seq(GSE39756)/Homer/7.072204;BATF(bZIP)/Th17-BATF-ChIP-Seq(GSE39756)/Homer/7.214763;AP-1(bZIP)/ThioMac-PU.1-ChIP-Seq(GSE21512)/Homer/6.381025	ENSG00000189337|KAZN
chr1:149962090-149962987	-0.0264665	2.42939	0.970886	1	1	DHS_enhancer	ERG(ETS)/VCaP-ERG-ChIP-Seq(GSE14097)/Homer/7.103468;NFAT:AP1(RHD,bZIP)/Jurkat-NFATC1-ChIP-Seq(Jolma_et_al.)/Homer/9.432019	NA
chr1:149986447-149987313	-0.00223041	2.56039	0.99749	1	1	DHS_enhancer	Stat3+il21(Stat)/CD4-Stat3-ChIP-Seq(GSE19198)/Homer/6.98331;Stat3+il21(Stat)/CD4-Stat3-ChIP-Seq(GSE19198)/Homer/7.070181;NF1-halfsite(CTF)/LNCaP-NF1-ChIP-Seq(Unpublished)/Homer/8.578296;STAT1(Stat)/HelaS3-STAT1-ChIP-Seq(GSE12782)/Homer/8.028238;STAT4(Stat)/CD4-Stat4-ChIP-Seq(GSE22104)/Homer/8.819402;STAT4(Stat)/CD4-Stat4-ChIP-Seq(GSE22104)/Homer/8.582678;1-GCCAAGCCAAAC,BestGuess:NF1:FOXA1(CTF,For…	NA
chr1:150009618-150011036	0.015867	4.64346	0.968875	1	1	DHS_promoter	NA	CATG00000017499|CATG00000017499.1;ENSG00000163113|OTUD7B
chr1:150066857-150068021	-0.183071	4.4415	0.534287	1	1	DHS_promoter	Stat3+il21(Stat)/CD4-Stat3-ChIP-Seq(GSE19198)/Homer/7.129988;Stat3+il21(Stat)/CD4-Stat3-ChIP-Seq(GSE19198)/Homer/7.749706;NF1-halfsite(CTF)/LNCaP-NF1-ChIP-Seq(Unpublished)/Homer/7.24766;STAT4(Stat)/CD4-Stat4-ChIP-Seq(GSE22104)/Homer/7.317605;STAT4(Stat)/CD4-Stat4-ChIP-Seq(GSE22104)/Homer/7.035;4-HWCTTGGCAC,BestGuess:NFIX/MA0671.1/Jaspar(0.916)/7.470323	ENSG00000136631|VPS45;ENSG00000163113|OTUD7B
chr1:15007466-15009226	0.0288249	2.9025	0.949268	1	1	DHS_enhancer	NF1-halfsite(CTF)/LNCaP-NF1-ChIP-Seq(Unpublished)/Homer/7.02687;NF1-halfsite(CTF)/LNCaP-NF1-ChIP-Seq(Unpublished)/Homer/7.253989;NF1-halfsite(CTF)/LNCaP-NF1-ChIP-Seq(Unpublished)/Homer/6.794103;SPDEF(ETS)/VCaP-SPDEF-ChIP-Seq(SRA014231)/Homer/8.891374	ENSG00000189337|KAZN
chr1:150149403-150150953	0.388002	4.73391	0.0743495	1	1	DHS_promoter	NA	CATG00000075105|CATG00000075105.1;ENSG00000023902|PLEKHO1
chr1:150162808-150163648	0.101897	3.69752	0.824319	1	1	DHS_enhancer	ERG(ETS)/VCaP-ERG-ChIP-Seq(GSE14097)/Homer/8.951314;EWS:ERG-fusion(ETS)/CADO_ES1-EWS:ERG-ChIP-Seq(SRA014231)/Homer/9.056341;Etv2(ETS)/ES-ER71-ChIP-Seq(GSE59402)/Homer(0.967)/7.654379;Fli1(ETS)/CD8-FLI-ChIP-Seq(GSE20898)/Homer/5.919221;ETS1(ETS)/Jurkat-ETS1-ChIP-Seq(GSE17954)/Homer/7.871925;2-CAYTTCCTGT,BestGuess:ERG(ETS)/VCaP-ERG-ChIP-Seq(GSE14097)/Homer(0.967)/9.91043	NA
chr1:150186766-150187795	0.165732	2.79564	0.629953	1	1	DHS_enhancer	1-GCCAAGCCAAAC,BestGuess:NF1:FOXA1(CTF,Forkhead)/LNCAP-FOXA1-ChIP-Seq(GSE27824)/Homer(0.788)/9.729273	NA
chr1:15020976-15021791	0.0902385	2.24596	0.85085	1	1	DHS_enhancer	ERG(ETS)/VCaP-ERG-ChIP-Seq(GSE14097)/Homer/8.951314;SPDEF(ETS)/VCaP-SPDEF-ChIP-Seq(SRA014231)/Homer/7.97683;EHF(ETS)/LoVo-EHF-ChIP-Seq(GSE49402)/Homer/8.508321;EWS:ERG-fusion(ETS)/CADO_ES1-EWS:ERG-ChIP-Seq(SRA014231)/Homer/8.829568;Fli1(ETS)/CD8-FLI-ChIP-Seq(GSE20898)/Homer/5.919221;ETS1(ETS)/Jurkat-ETS1-ChIP-Seq(GSE17954)/Homer/7.871925;2-CAYTTCCTGT,BestGuess:ERG(ETS)/VCaP-ERG-ChIP-Seq(GSE14097)…	NA
chr1:150213463-150214269	-0.193856	3.3941	0.502361	1	1	DHS_promoter	Stat3+il21(Stat)/CD4-Stat3-ChIP-Seq(GSE19198)/Homer/8.26153;Stat3+il21(Stat)/CD4-Stat3-ChIP-Seq(GSE19198)/Homer/7.661165;NF1-halfsite(CTF)/LNCaP-NF1-ChIP-Seq(Unpublished)/Homer/8.312297;Stat3(Stat)/mES-Stat3-ChIP-Seq(GSE11431)/Homer/9.011069;Stat3(Stat)/mES-Stat3-ChIP-Seq(GSE11431)/Homer/8.871421;STAT1(Stat)/HelaS3-STAT1-ChIP-Seq(GSE12782)/Homer/9.359158;STAT1(Stat)/HelaS3-STAT1-ChIP-Seq(GSE12782…	CATG00000017558|CATG00000017558.1;CATG00000075199|CATG00000075199.1
chr1:150234313-150235490	-0.122984	4.01634	0.709808	1	1	DHS_promoter	NA	NA
chr1:150235888-150236651	-0.300132	4.59219	0.396855	1	1	DHS_promoter	NA	ENSG00000143401|ANP32E;ENSG00000222222|RNU2-17P
chr1:150255452-150257950	0.104716	3.40902	0.762907	1	1	unannotated	NA	NA
chr1:150268358-150269447	0.278901	4.15066	0.214557	1	1	DHS_promoter	ETV1(ETS)/GIST48-ETV1-ChIP-Seq(GSE22441)/Homer/7.086698;ERG(ETS)/VCaP-ERG-ChIP-Seq(GSE14097)/Homer/8.659812;ETS:RUNX(ETS,Runt)/Jurkat-RUNX1-ChIP-Seq(GSE17954)/Homer/11.849683;EHF(ETS)/LoVo-EHF-ChIP-Seq(GSE49402)/Homer/8.299538;PU.1(ETS)/ThioMac-PU.1-ChIP-Seq(GSE21512)/Homer/12.497631;Etv2(ETS)/ES-ER71-ChIP-Seq(GSE59402)/Homer(0.967)/7.459501;Fli1(ETS)/CD8-FLI-ChIP-Seq(GSE20898)/Homer/6.461614;ETS…	ENSG00000117362|APH1A;ENSG00000118292|C1orf54
chr1:15027579-15028499	0.150452	3.96588	0.683208	1	1	DHS_enhancer	NA	NA
chr1:150281341-150282892	-0.187497	5.36453	0.592972	1	1	DHS_promoter	NA	ENSG00000117362|APH1A;ENSG00000159208|C1orf51
chr1:150293547-150294280	-0.153177	2.98984	0.685129	1	1	DHS_promoter	ETV1(ETS)/GIST48-ETV1-ChIP-Seq(GSE22441)/Homer/8.023909;ETV1(ETS)/GIST48-ETV1-ChIP-Seq(GSE22441)/Homer/8.398902;ETV1(ETS)/GIST48-ETV1-ChIP-Seq(GSE22441)/Homer/7.069119;EWS:FLI1-fusion(ETS)/SK_N_MC-EWS:FLI1-ChIP-Seq(SRA014231)/Homer/7.879344;ERG(ETS)/VCaP-ERG-ChIP-Seq(GSE14097)/Homer/7.377306;ERG(ETS)/VCaP-ERG-ChIP-Seq(GSE14097)/Homer/8.855974;Elk4(ETS)/Hela-Elk4-ChIP-Seq(GSE31477)/Homer/7.297312;…	CATG00000075260|CATG00000075260.1;ENSG00000187145|MRPS21
chr1:150321131-150321889	-0.369779	3.71704	0.166569	1	1	DHS_promoter	ETV1(ETS)/GIST48-ETV1-ChIP-Seq(GSE22441)/Homer/6.335997;ETV1(ETS)/GIST48-ETV1-ChIP-Seq(GSE22441)/Homer/7.910645;EWS:FLI1-fusion(ETS)/SK_N_MC-EWS:FLI1-ChIP-Seq(SRA014231)/Homer/9.121568;ERG(ETS)/VCaP-ERG-ChIP-Seq(GSE14097)/Homer/7.146019;Elk4(ETS)/Hela-Elk4-ChIP-Seq(GSE31477)/Homer/8.406407;Elk4(ETS)/Hela-Elk4-ChIP-Seq(GSE31477)/Homer/8.083313;Elk1(ETS)/Hela-Elk1-ChIP-Seq(GSE31477)/Homer/7.518244;…	ENSG00000117360|PRPF3
chr1:15035845-15038182	0.0758728	3.32916	0.834707	1	1	unannotated	NF1-halfsite(CTF)/LNCaP-NF1-ChIP-Seq(Unpublished)/Homer/7.24766;4-HWCTTGGCAC,BestGuess:NFIX/MA0671.1/Jaspar(0.916)/6.914149	NA
chr1:150363388-150365117	-0.335068	4.89276	0.199538	1	1	DHS_promoter	NA	CATG00000075358|CATG00000075358.1;ENSG00000163125|RPRD2
chr1:15046415-15046982	0.0115223	2.253	0.98181	1	1	DHS_enhancer	CEBP(bZIP)/ThioMac-CEBPb-ChIP-Seq(GSE21512)/Homer/6.580193	NA
chr1:150477238-150478359	-0.208451	2.3566	0.571386	1	1	DHS_enhancer	ETV1(ETS)/GIST48-ETV1-ChIP-Seq(GSE22441)/Homer/6.612113;ERG(ETS)/VCaP-ERG-ChIP-Seq(GSE14097)/Homer/6.787338;EHF(ETS)/LoVo-EHF-ChIP-Seq(GSE49402)/Homer/8.900095;PU.1(ETS)/ThioMac-PU.1-ChIP-Seq(GSE21512)/Homer/9.288637;EWS:ERG-fusion(ETS)/CADO_ES1-EWS:ERG-ChIP-Seq(SRA014231)/Homer/9.214585;NFAT:AP1(RHD,bZIP)/Jurkat-NFATC1-ChIP-Seq(Jolma_et_al.)/Homer/11.841401;AP-1(bZIP)/ThioMac-PU.1-ChIP-Seq(GSE21…	ENSG00000143434|SEMA6C;ENSG00000118292|C1orf54;ENSG00000163125|RPRD2;ENSG00000187145|MRPS21;ENSG00000143452|HORMAD1;ENSG00000143369|ECM1;ENSG00000163141|BNIPL;ENSG00000228126|LINC00568;ENSG00000163131|CTSS;ENSG00000143457|GOLPH3L
chr1:150487084-150487684	-0.178093	3.75654	0.608354	1	1	DHS_promoter	Stat3+il21(Stat)/CD4-Stat3-ChIP-Seq(GSE19198)/Homer/6.759513;Stat3+il21(Stat)/CD4-Stat3-ChIP-Seq(GSE19198)/Homer/7.210638;SPDEF(ETS)/VCaP-SPDEF-ChIP-Seq(SRA014231)/Homer/8.708692	CATG00000075416|CATG00000075416.1;ENSG00000143374|TARS2
chr1:15050616-15051446	0.152306	2.09114	0.681743	1	1	unannotated	NF1(CTF)/LNCAP-NF1-ChIP-Seq(Unpublished)/Homer/7.897607	NA
chr1:150507755-150508516	0.104271	2.5116	0.799032	1	1	DHS_enhancer	ETV1(ETS)/GIST48-ETV1-ChIP-Seq(GSE22441)/Homer/7.583554;EWS:FLI1-fusion(ETS)/SK_N_MC-EWS:FLI1-ChIP-Seq(SRA014231)/Homer/8.327146;ERG(ETS)/VCaP-ERG-ChIP-Seq(GSE14097)/Homer/8.388482;Etv2(ETS)/ES-ER71-ChIP-Seq(GSE59402)/Homer(0.967)/7.432619;Fli1(ETS)/CD8-FLI-ChIP-Seq(GSE20898)/Homer/6.092439;ETS1(ETS)/Jurkat-ETS1-ChIP-Seq(GSE17954)/Homer/7.59762;GABPA(ETS)/Jurkat-GABPa-ChIP-Seq(GSE17954)/Homer/7.2…	NA
chr1:150515109-150516460	0.109497	4.93813	0.738258	1	1	DHS_promoter	NF1(CTF)/LNCAP-NF1-ChIP-Seq(Unpublished)/Homer/8.792187;NF1(CTF)/LNCAP-NF1-ChIP-Seq(Unpublished)/Homer/7.666709	CATG00000075427|CATG00000075427.1;ENSG00000228126|LINC00568
chr1:150532171-150533299	-0.34165	4.4827	0.276137	1	1	DHS_enhancer	NF1-halfsite(CTF)/LNCaP-NF1-ChIP-Seq(Unpublished)/Homer/7.187524	NA
chr1:150537500-150539042	0.342235	2.50913	0.225307	1	1	DHS_enhancer	STAT4(Stat)/CD4-Stat4-ChIP-Seq(GSE22104)/Homer/6.003546;STAT4(Stat)/CD4-Stat4-ChIP-Seq(GSE22104)/Homer/5.638601;STAT4(Stat)/CD4-Stat4-ChIP-Seq(GSE22104)/Homer/5.361921;4-HWCTTGGCAC,BestGuess:NFIX/MA0671.1/Jaspar(0.916)/6.819194	NA
chr1:150548612-150551280	0.0815126	4.8843	0.791204	1	1	DHS_promoter	NF1-halfsite(CTF)/LNCaP-NF1-ChIP-Seq(Unpublished)/Homer/7.02687;NF1-halfsite(CTF)/LNCaP-NF1-ChIP-Seq(Unpublished)/Homer/7.253989	ENSG00000143382|ADAMTSL4;ENSG00000225996|AL356356.1;ENSG00000264584|RN7SL600P
chr1:150552181-150552804	-0.0124734	3.46646	0.978797	1	1	DHS_enhancer	Stat3+il21(Stat)/CD4-Stat3-ChIP-Seq(GSE19198)/Homer/7.965749;Stat3+il21(Stat)/CD4-Stat3-ChIP-Seq(GSE19198)/Homer/7.328747;STAT1(Stat)/HelaS3-STAT1-ChIP-Seq(GSE12782)/Homer/8.716125;STAT1(Stat)/HelaS3-STAT1-ChIP-Seq(GSE12782)/Homer/8.213693;CEBP:AP1(bZIP)/ThioMac-CEBPb-ChIP-Seq(GSE21512)/Homer/10.5569;CEBP:AP1(bZIP)/ThioMac-CEBPb-ChIP-Seq(GSE21512)/Homer/10.70413;STAT4(Stat)/CD4-Stat4-ChIP-Seq(GSE…	NA
chr1:150560979-150562446	-0.223748	5.48551	0.483744	1	1	unannotated	ETV1(ETS)/GIST48-ETV1-ChIP-Seq(GSE22441)/Homer/6.517983;Stat3+il21(Stat)/CD4-Stat3-ChIP-Seq(GSE19198)/Homer/6.77454;Stat3+il21(Stat)/CD4-Stat3-ChIP-Seq(GSE19198)/Homer/7.028075;SPDEF(ETS)/VCaP-SPDEF-ChIP-Seq(SRA014231)/Homer/7.607959;Fli1(ETS)/CD8-FLI-ChIP-Seq(GSE20898)/Homer/6.1016;ETS1(ETS)/Jurkat-ETS1-ChIP-Seq(GSE17954)/Homer/7.689717	NA
chr1:150567771-150568890	-0.418579	3.59622	0.209032	1	1	DHS_enhancer	NA	NA
chr1:150578522-150580024	-0.0163786	4.96594	0.970993	1	1	DHS_promoter	Elk4(ETS)/Hela-Elk4-ChIP-Seq(GSE31477)/Homer/6.907634;Elk1(ETS)/Hela-Elk1-ChIP-Seq(GSE31477)/Homer/7.253862;ELF1(ETS)/Jurkat-ELF1-ChIP-Seq(SRA014231)/Homer/7.185185;Fli1(ETS)/CD8-FLI-ChIP-Seq(GSE20898)/Homer/6.797291;ETS1(ETS)/Jurkat-ETS1-ChIP-Seq(GSE17954)/Homer/7.061701	ENSG00000143382|ADAMTSL4;ENSG00000143384|MCL1
chr1:150611388-150611978	0.120673	2.94438	0.814004	1	1	DHS_enhancer	CEBP(bZIP)/ThioMac-CEBPb-ChIP-Seq(GSE21512)/Homer/8.867334;CEBP(bZIP)/ThioMac-CEBPb-ChIP-Seq(GSE21512)/Homer/6.872491;PU.1(ETS)/ThioMac-PU.1-ChIP-Seq(GSE21512)/Homer/9.078275;1-DATTGCGCAA,BestGuess:CEBPE/MA0837.1/Jaspar(0.936)/9.651151;BATF(bZIP)/Th17-BATF-ChIP-Seq(GSE39756)/Homer/7.760979;BATF(bZIP)/Th17-BATF-ChIP-Seq(GSE39756)/Homer/6.796255;AP-1(bZIP)/ThioMac-PU.1-ChIP-Seq(GSE21512)/Homer/6.67…	ENSG00000143457|GOLPH3L;ENSG00000143412|ANXA9;ENSG00000163131|CTSS;ENSG00000143384|MCL1;ENSG00000143452|HORMAD1;ENSG00000143387|CTSK;ENSG00000143437|ARNT;ENSG00000143418|CERS2
chr1:150613351-150613941	0.0146062	2.80576	0.978694	1	1	DHS_enhancer	ERG(ETS)/VCaP-ERG-ChIP-Seq(GSE14097)/Homer/7.589974;ERG(ETS)/VCaP-ERG-ChIP-Seq(GSE14097)/Homer/6.811966;EHF(ETS)/LoVo-EHF-ChIP-Seq(GSE49402)/Homer/8.341403;EWS:ERG-fusion(ETS)/CADO_ES1-EWS:ERG-ChIP-Seq(SRA014231)/Homer/8.888446;Etv2(ETS)/ES-ER71-ChIP-Seq(GSE59402)/Homer(0.967)/7.487709;Fli1(ETS)/CD8-FLI-ChIP-Seq(GSE20898)/Homer/5.941628;Fli1(ETS)/CD8-FLI-ChIP-Seq(GSE20898)/Homer/5.983412;ETS1(ETS…	ENSG00000187145|MRPS21;ENSG00000143379|SETDB1;ENSG00000117360|PRPF3;ENSG00000143452|HORMAD1;ENSG00000159208|C1orf51;ENSG00000143420|ENSA;ENSG00000143401|ANP32E;ENSG00000213190|MLLT11;ENSG00000159377|PSMB4;ENSG00000143437|ARNT;ENSG00000143387|CTSK
chr1:150629009-150629970	-0.26846	5.55214	0.464798	1	1	DHS_promoter	NA	CATG00000017625|CATG00000017625.1;CATG00000017626|CATG00000017626.1;ENSG00000143420|ENSA
chr1:150696984-150697578	-0.426643	4.3658	0.212234	1	1	DHS_promoter	NA	CATG00000017644|CATG00000017644.1;ENSG00000143457|GOLPH3L
chr1:15073367-15074516	0.478436	2.78665	0.116274	1	1	unannotated	NA	NA
chr1:15075041-15076231	-0.0211776	2.60561	0.962226	1	1	DHS_enhancer	STAT4(Stat)/CD4-Stat4-ChIP-Seq(GSE22104)/Homer/5.783519;STAT4(Stat)/CD4-Stat4-ChIP-Seq(GSE22104)/Homer/5.821254	ENSG00000142621|FHAD1;ENSG00000171729|TMEM51
chr1:150795594-150797448	0.0385843	2.48086	0.924429	1	1	unannotated	NA	NA
chr1:150807188-150809143	0.11164	3.57603	0.77795	1	1	DHS_promoter	CEBP:AP1(bZIP)/ThioMac-CEBPb-ChIP-Seq(GSE21512)/Homer/6.857186	ENSG00000143387|CTSK
chr1:15082993-15084055	0.176631	2.36073	0.568998	1	1	DHS_enhancer	MafK(bZIP)/C2C12-MafK-ChIP-Seq(GSE36030)/Homer/9.434829	ENSG00000171729|TMEM51
chr1:150876141-150877078	-0.115608	5.24998	0.781843	1	1	DHS_promoter	NF1-halfsite(CTF)/LNCaP-NF1-ChIP-Seq(Unpublished)/Homer/7.852411	CATG00000017791|CATG00000017791.1;ENSG00000143437|ARNT
chr1:15088213-15089672	0.0926529	2.74606	0.827052	1	1	DHS_enhancer	NA	NA
chr1:150895545-150896395	-0.123171	3.54858	0.755965	1	1	DHS_enhancer	ERG(ETS)/VCaP-ERG-ChIP-Seq(GSE14097)/Homer/7.531929;STAT4(Stat)/CD4-Stat4-ChIP-Seq(GSE22104)/Homer/5.535553;STAT4(Stat)/CD4-Stat4-ChIP-Seq(GSE22104)/Homer/5.690016;Fli1(ETS)/CD8-FLI-ChIP-Seq(GSE20898)/Homer/5.947891;2-CAYTTCCTGT,BestGuess:ERG(ETS)/VCaP-ERG-ChIP-Seq(GSE14097)/Homer(0.967)/8.899345	ENSG00000143387|CTSK;ENSG00000163131|CTSS;ENSG00000143412|ANXA9;ENSG00000143457|GOLPH3L;ENSG00000143452|HORMAD1;ENSG00000143437|ARNT;ENSG00000163155|LYSMD1;ENSG00000143418|CERS2
chr1:150926048-150926762	0.246342	3.72294	0.413123	1	1	DHS_promoter	ETV1(ETS)/GIST48-ETV1-ChIP-Seq(GSE22441)/Homer/7.351867;ERG(ETS)/VCaP-ERG-ChIP-Seq(GSE14097)/Homer/7.055919;ERG(ETS)/VCaP-ERG-ChIP-Seq(GSE14097)/Homer/6.860146;Elk4(ETS)/Hela-Elk4-ChIP-Seq(GSE31477)/Homer/8.135545;Elk1(ETS)/Hela-Elk1-ChIP-Seq(GSE31477)/Homer/7.658376;Elk1(ETS)/Hela-Elk1-ChIP-Seq(GSE31477)/Homer/7.061171;ETS(ETS)/Promoter/Homer/8.288637;ELF1(ETS)/Jurkat-ELF1-ChIP-Seq(SRA014231)/Ho…	CATG00000075534|CATG00000075534.1;ENSG00000143379|SETDB1
chr1:15094131-15096072	0.0934758	3.22298	0.81178	1	1	DHS_enhancer	BATF(bZIP)/Th17-BATF-ChIP-Seq(GSE39756)/Homer/6.455069	NA
chr1:150971173-150971580	-0.280857	2.36178	0.358305	1	1	DHS_enhancer	CEBP(bZIP)/ThioMac-CEBPb-ChIP-Seq(GSE21512)/Homer/6.234976;CEBP(bZIP)/ThioMac-CEBPb-ChIP-Seq(GSE21512)/Homer/8.146089;1-DATTGCGCAA,BestGuess:CEBPE/MA0837.1/Jaspar(0.936)/8.416011	NA
chr1:150973936-150975366	0.0848468	4.86863	0.80612	1	1	DHS_promoter	Fli1(ETS)/CD8-FLI-ChIP-Seq(GSE20898)/Homer/6.021029	ENSG00000143379|SETDB1;ENSG00000143418|CERS2
chr1:150977309-150977630	-0.00244884	2.84837	0.996374	1	1	DHS_enhancer	ETV1(ETS)/GIST48-ETV1-ChIP-Seq(GSE22441)/Homer/7.438919;ERG(ETS)/VCaP-ERG-ChIP-Seq(GSE14097)/Homer/8.659812;PU.1(ETS)/ThioMac-PU.1-ChIP-Seq(GSE21512)/Homer/12.497631;EWS:ERG-fusion(ETS)/CADO_ES1-EWS:ERG-ChIP-Seq(SRA014231)/Homer/7.521043;Ets1-distal(ETS)/CD4+-PolII-ChIP-Seq(Barski_et_al.)/Homer/9.32542;Etv2(ETS)/ES-ER71-ChIP-Seq(GSE59402)/Homer(0.967)/7.750995;Fli1(ETS)/CD8-FLI-ChIP-Seq(GSE20898)…	NA
chr1:150979486-150979805	0.257548	2.46548	0.450763	1	1	DHS_enhancer	4-HWCTTGGCAC,BestGuess:NFIX/MA0671.1/Jaspar(0.916)/7.470265;MafK(bZIP)/C2C12-MafK-ChIP-Seq(GSE36030)/Homer/9.017193;MafK(bZIP)/C2C12-MafK-ChIP-Seq(GSE36030)/Homer/8.780686;1-BNVTGASTCABN,BestGuess:Jun-AP1(bZIP)/K562-cJun-ChIP-Seq(GSE31477)/Homer(0.977)/7.451202	NA
chr1:15098609-15099288	0.268539	2.1677	0.38919	1	1	DHS_enhancer	MafK(bZIP)/C2C12-MafK-ChIP-Seq(GSE36030)/Homer/9.02003	NA
chr1:150994056-150996218	-0.157904	2.97149	0.62426	1	1	DHS_enhancer	NA	NA
chr1:151006383-151007038	-0.289646	3.28547	0.284317	1	1	DHS_promoter	ETV1(ETS)/GIST48-ETV1-ChIP-Seq(GSE22441)/Homer/7.079777;ERG(ETS)/VCaP-ERG-ChIP-Seq(GSE14097)/Homer/7.127891;PU.1(ETS)/ThioMac-PU.1-ChIP-Seq(GSE21512)/Homer/8.025001;EWS:ERG-fusion(ETS)/CADO_ES1-EWS:ERG-ChIP-Seq(SRA014231)/Homer/7.355719;ETS1(ETS)/Jurkat-ETS1-ChIP-Seq(GSE17954)/Homer/7.843812;GABPA(ETS)/Jurkat-GABPa-ChIP-Seq(GSE17954)/Homer/6.633417	ENSG00000143409|FAM63A
chr1:151007975-151009537	0.184405	4.19951	0.492304	1	1	unannotated	ERG(ETS)/VCaP-ERG-ChIP-Seq(GSE14097)/Homer/6.84207	NA
chr1:151022734-151023307	-0.968459	2.16396	0.00606631	1	1	DHS_enhancer	Stat3+il21(Stat)/CD4-Stat3-ChIP-Seq(GSE19198)/Homer/7.087665;Stat3+il21(Stat)/CD4-Stat3-ChIP-Seq(GSE19198)/Homer/7.301616;Stat3(Stat)/mES-Stat3-ChIP-Seq(GSE11431)/Homer/8.403892;STAT4(Stat)/CD4-Stat4-ChIP-Seq(GSE22104)/Homer/5.978211;STAT4(Stat)/CD4-Stat4-ChIP-Seq(GSE22104)/Homer/5.461105	ENSG00000163159|VPS72;ENSG00000143434|SEMA6C;ENSG00000143443|C1orf56;ENSG00000163141|BNIPL;ENSG00000143418|CERS2;ENSG00000143458|GABPB2;ENSG00000143412|ANXA9;ENSG00000163155|LYSMD1;ENSG00000143363|PRUNE;ENSG00000143387|CTSK;ENSG00000143409|FAM63A;ENSG00000159352|PSMD4
chr1:151024565-151025083	0.411436	2.03409	0.179915	1	1	DHS_enhancer	NA	NA
chr1:151047415-151048867	0.0192554	4.41391	0.959323	1	1	DHS_promoter	Chop(bZIP)/MEF-Chop-ChIP-Seq(GSE35681)/Homer/7.85467;Elk4(ETS)/Hela-Elk4-ChIP-Seq(GSE31477)/Homer/6.897664;Elk1(ETS)/Hela-Elk1-ChIP-Seq(GSE31477)/Homer/7.362122;Fli1(ETS)/CD8-FLI-ChIP-Seq(GSE20898)/Homer/6.324734	ENSG00000143443|C1orf56
chr1:151057701-151058516	-0.0440193	4.3025	0.929028	1	1	DHS_promoter	NA	ENSG00000213190|MLLT11
chr1:151059260-151059866	-0.203454	3.66521	0.408361	1	1	DHS_promoter	Elk4(ETS)/Hela-Elk4-ChIP-Seq(GSE31477)/Homer/6.907634;CEBP(bZIP)/ThioMac-CEBPb-ChIP-Seq(GSE21512)/Homer/7.71485;Elk1(ETS)/Hela-Elk1-ChIP-Seq(GSE31477)/Homer/7.253862;ELF1(ETS)/Jurkat-ELF1-ChIP-Seq(SRA014231)/Homer/7.345527;Fli1(ETS)/CD8-FLI-ChIP-Seq(GSE20898)/Homer/6.797291;ETS1(ETS)/Jurkat-ETS1-ChIP-Seq(GSE17954)/Homer/7.061701;1-DATTGCGCAA,BestGuess:CEBPE/MA0837.1/Jaspar(0.936)/7.516303	ENSG00000197622|CDC42SE1;ENSG00000213190|MLLT11
chr1:151060179-151060488	0.288714	2.15392	0.296375	1	1	DHS_promoter	NA	ENSG00000197622|CDC42SE1;ENSG00000213190|MLLT11
chr1:151070220-151071983	-0.271267	4.81523	0.331945	1	1	DHS_promoter	NA	ENSG00000143458|GABPB2;ENSG00000197622|CDC42SE1
chr1:15108162-15109337	-0.219072	2.35863	0.504964	1	1	DHS_enhancer	ERG(ETS)/VCaP-ERG-ChIP-Seq(GSE14097)/Homer/6.451474;ERG(ETS)/VCaP-ERG-ChIP-Seq(GSE14097)/Homer/7.584408;EHF(ETS)/LoVo-EHF-ChIP-Seq(GSE49402)/Homer/7.934362;BATF(bZIP)/Th17-BATF-ChIP-Seq(GSE39756)/Homer/7.604282;BATF(bZIP)/Th17-BATF-ChIP-Seq(GSE39756)/Homer/6.775811;AP-1(bZIP)/ThioMac-PU.1-ChIP-Seq(GSE21512)/Homer/6.843143;AP-1(bZIP)/ThioMac-PU.1-ChIP-Seq(GSE21512)/Homer/6.593036;Bach2(bZIP)/OCILy…	ENSG00000171729|TMEM51;ENSG00000175147|TMEM51-AS1
chr1:151131102-151132558	-0.132134	4.5793	0.644603	1	1	DHS_promoter	NA	ENSG00000261168|RP11-68I18.10
chr1:1511429-1512267	0.226968	3.8174	0.479065	1	1	DHS_promoter	ETV1(ETS)/GIST48-ETV1-ChIP-Seq(GSE22441)/Homer/6.701999;NF1-halfsite(CTF)/LNCaP-NF1-ChIP-Seq(Unpublished)/Homer/7.187524;Elk4(ETS)/Hela-Elk4-ChIP-Seq(GSE31477)/Homer/7.478645;Elk1(ETS)/Hela-Elk1-ChIP-Seq(GSE31477)/Homer/7.559928;STAT4(Stat)/CD4-Stat4-ChIP-Seq(GSE22104)/Homer/5.225468;NF1(CTF)/LNCAP-NF1-ChIP-Seq(Unpublished)/Homer/9.0014;ELF1(ETS)/Jurkat-ELF1-ChIP-Seq(SRA014231)/Homer/6.949699;Fli…	CATG00000043375|CATG00000043375.1;ENSG00000197785|ATAD3A
chr1:151145567-151147304	0.0973186	5.10508	0.729593	1	1	DHS_promoter	SPDEF(ETS)/VCaP-SPDEF-ChIP-Seq(SRA014231)/Homer/6.995866	ENSG00000143434|SEMA6C;ENSG00000163154|TNFAIP8L2;ENSG00000163156|SCNM1
chr1:151156067-151156683	0.138016	1.94136	0.711432	1	1	unannotated	SPDEF(ETS)/VCaP-SPDEF-ChIP-Seq(SRA014231)/Homer/7.204104	NA
chr1:151165069-151166625	-0.0652156	4.56414	0.860989	1	1	DHS_promoter	NA	ENSG00000143434|SEMA6C;ENSG00000163155|LYSMD1;ENSG00000163156|SCNM1
chr1:15117136-15117812	0.217563	2.04684	0.51082	1	1	DHS_enhancer	4-HWCTTGGCAC,BestGuess:NFIX/MA0671.1/Jaspar(0.916)/6.820604	ENSG00000171729|TMEM51;ENSG00000175147|TMEM51-AS1
chr1:151189589-151190418	0.277997	3.43929	0.255321	1	1	DHS_promoter	Elk4(ETS)/Hela-Elk4-ChIP-Seq(GSE31477)/Homer/6.725699;SPDEF(ETS)/VCaP-SPDEF-ChIP-Seq(SRA014231)/Homer/6.972171;EHF(ETS)/LoVo-EHF-ChIP-Seq(GSE49402)/Homer/7.761421;ELF1(ETS)/Jurkat-ELF1-ChIP-Seq(SRA014231)/Homer/7.684704	ENSG00000163159|VPS72
chr1:151198232-151198942	-0.0320952	3.98422	0.948413	1	1	DHS_promoter	1-GCCAAGCCAAAC,BestGuess:NF1:FOXA1(CTF,Forkhead)/LNCAP-FOXA1-ChIP-Seq(GSE27824)/Homer(0.788)/7.647094;1-GCCAAGCCAAAC,BestGuess:NF1:FOXA1(CTF,Forkhead)/LNCAP-FOXA1-ChIP-Seq(GSE27824)/Homer(0.788)/9.988043	CATG00000075649|CATG00000075649.1;ENSG00000143398|PIP5K1A
chr1:151254390-151255147	-0.0129999	4.12121	0.976062	1	1	DHS_promoter	NF1-halfsite(CTF)/LNCaP-NF1-ChIP-Seq(Unpublished)/Homer/7.187524;Elk4(ETS)/Hela-Elk4-ChIP-Seq(GSE31477)/Homer/6.982866	CATG00000075738|CATG00000075738.1;ENSG00000159352|PSMD4
chr1:15126341-15127540	0.176641	2.8049	0.621387	1	1	DHS_enhancer	ERG(ETS)/VCaP-ERG-ChIP-Seq(GSE14097)/Homer/7.127943	ENSG00000171729|TMEM51
chr1:151281159-151283056	-0.396363	6.19772	0.240199	1	1	DHS_promoter	CEBP(bZIP)/ThioMac-CEBPb-ChIP-Seq(GSE21512)/Homer/7.788842	ENSG00000143373|ZNF687;ENSG00000232671|RP11-126K1.2
chr1:151290764-151291625	0.360502	2.06832	0.265641	1	1	DHS_enhancer	ETV1(ETS)/GIST48-ETV1-ChIP-Seq(GSE22441)/Homer/6.445755;ETV1(ETS)/GIST48-ETV1-ChIP-Seq(GSE22441)/Homer/6.537739;NF1-halfsite(CTF)/LNCaP-NF1-ChIP-Seq(Unpublished)/Homer/7.187524;Elk4(ETS)/Hela-Elk4-ChIP-Seq(GSE31477)/Homer/6.843301;Elk1(ETS)/Hela-Elk1-ChIP-Seq(GSE31477)/Homer/7.443954;CEBP:AP1(bZIP)/ThioMac-CEBPb-ChIP-Seq(GSE21512)/Homer/7.863725;ELF1(ETS)/Jurkat-ELF1-ChIP-Seq(SRA014231)/Homer/7.4…	ENSG00000143369|ECM1;ENSG00000143398|PIP5K1A;ENSG00000163141|BNIPL;ENSG00000197622|CDC42SE1;ENSG00000143443|C1orf56
chr1:151311472-151312017	0.00425964	3.45729	0.995161	1	1	DHS_enhancer	CEBP:AP1(bZIP)/ThioMac-CEBPb-ChIP-Seq(GSE21512)/Homer/8.247874;Fra1(bZIP)/BT549-Fra1-ChIP-Seq(GSE46166)/Homer/8.406799;Fra1(bZIP)/BT549-Fra1-ChIP-Seq(GSE46166)/Homer/8.054107;Fra1(bZIP)/BT549-Fra1-ChIP-Seq(GSE46166)/Homer/7.55125;Fra1(bZIP)/BT549-Fra1-ChIP-Seq(GSE46166)/Homer/8.478763;Atf3(bZIP)/GBM-ATF3-ChIP-Seq(GSE33912)/Homer/9.379574;Atf3(bZIP)/GBM-ATF3-ChIP-Seq(GSE33912)/Homer/6.211255;Atf3(…	ENSG00000143458|GABPB2;ENSG00000159377|PSMB4;ENSG00000143442|POGZ;ENSG00000163154|TNFAIP8L2;ENSG00000163155|LYSMD1;ENSG00000143434|SEMA6C;ENSG00000143393|PI4KB;ENSG00000143398|PIP5K1A;ENSG00000143390|RFX5
chr1:151314168-151314533	0.0385645	2.19296	0.943148	1	1	DHS_enhancer	Fra1(bZIP)/BT549-Fra1-ChIP-Seq(GSE46166)/Homer/8.051686;Fra1(bZIP)/BT549-Fra1-ChIP-Seq(GSE46166)/Homer/7.956272;Atf3(bZIP)/GBM-ATF3-ChIP-Seq(GSE33912)/Homer/8.848924;Atf3(bZIP)/GBM-ATF3-ChIP-Seq(GSE33912)/Homer/9.014047;BATF(bZIP)/Th17-BATF-ChIP-Seq(GSE39756)/Homer/8.575699;BATF(bZIP)/Th17-BATF-ChIP-Seq(GSE39756)/Homer/8.619122;AP-1(bZIP)/ThioMac-PU.1-ChIP-Seq(GSE21512)/Homer/8.146053;AP-1(bZIP)/…	NA
chr1:151326765-151328351	-0.0174504	4.52142	0.963523	1	1	DHS_promoter	1-GCCAAGCCAAAC,BestGuess:NF1:FOXA1(CTF,Forkhead)/LNCAP-FOXA1-ChIP-Seq(GSE27824)/Homer(0.788)/9.772106	ENSG00000143393|PI4KB;ENSG00000273481|RP11-126K1.9
chr1:151340794-151341378	-0.0705815	2.61939	0.88276	1	1	DHS_enhancer	ETV1(ETS)/GIST48-ETV1-ChIP-Seq(GSE22441)/Homer/6.540285;ERG(ETS)/VCaP-ERG-ChIP-Seq(GSE14097)/Homer/7.531929;EHF(ETS)/LoVo-EHF-ChIP-Seq(GSE49402)/Homer/7.407583;Etv2(ETS)/ES-ER71-ChIP-Seq(GSE59402)/Homer(0.967)/7.474486;Fli1(ETS)/CD8-FLI-ChIP-Seq(GSE20898)/Homer/5.947891;2-CAYTTCCTGT,BestGuess:ERG(ETS)/VCaP-ERG-ChIP-Seq(GSE14097)/Homer(0.967)/8.899345	ENSG00000143398|PIP5K1A
chr1:151346730-151347693	0.0851638	4.46141	0.79948	1	1	DHS_promoter	NA	ENSG00000143390|RFX5;ENSG00000237976|RP11-126K1.6
chr1:151371315-151372886	-0.00518497	3.86831	0.99129	1	1	unannotated	NA	NA
chr1:151381211-151382174	0.348745	2.13136	0.280772	1	1	unannotated	NA	NA
chr1:151383365-151384987	-0.0574886	2.7692	0.895807	1	1	DHS_enhancer	NA	ENSG00000143373|ZNF687;ENSG00000232671|RP11-126K1.2;ENSG00000143442|POGZ;ENSG00000143393|PI4KB;ENSG00000163141|BNIPL;ENSG00000143416|SELENBP1
chr1:151399212-151400111	-0.220082	3.37793	0.34421	1	1	DHS_promoter	BATF(bZIP)/Th17-BATF-ChIP-Seq(GSE39756)/Homer/6.455069	CATG00000075835|CATG00000075835.1;ENSG00000159377|PSMB4
chr1:151405280-151406418	0.206537	2.12614	0.599774	1	1	DHS_enhancer	NA	NA
chr1:15145505-15147390	-0.188153	3.23243	0.446931	1	1	DHS_enhancer	NA	ENSG00000171729|TMEM51;ENSG00000175147|TMEM51-AS1
chr1:151457971-151459646	0.273709	4.97383	0.193279	1	1	DHS_promoter	NA	CATG00000018080|CATG00000018080.1;ENSG00000143442|POGZ
chr1:151473223-151473785	0.664492	2.13932	0.0436325	1	1	DHS_promoter	NA	ENSG00000143442|POGZ
chr1:151494650-151495252	-0.132121	2.16501	0.691985	1	1	DHS_enhancer	NF1-halfsite(CTF)/LNCaP-NF1-ChIP-Seq(Unpublished)/Homer/8.312297;NF1-halfsite(CTF)/LNCaP-NF1-ChIP-Seq(Unpublished)/Homer/7.519988;4-HWCTTGGCAC,BestGuess:NFIX/MA0671.1/Jaspar(0.916)/7.880673;Fra1(bZIP)/BT549-Fra1-ChIP-Seq(GSE46166)/Homer/9.783643;Fra1(bZIP)/BT549-Fra1-ChIP-Seq(GSE46166)/Homer/9.3273;Atf3(bZIP)/GBM-ATF3-ChIP-Seq(GSE33912)/Homer/10.572008;Atf3(bZIP)/GBM-ATF3-ChIP-Seq(GSE33912)/Homer…	ENSG00000143442|POGZ;ENSG00000240510|AL589765.1;ENSG00000143450|OAZ3;ENSG00000163159|VPS72;ENSG00000143393|PI4KB;ENSG00000178796|RIIAD1;ENSG00000143367|TUFT1
chr1:151499699-151500895	-0.297381	2.18907	0.342982	1	1	DHS_enhancer	NA	ENSG00000143367|TUFT1;ENSG00000143442|POGZ;ENSG00000143375|CGN
chr1:151502052-151503619	0.00335635	2.63392	0.996454	1	1	DHS_enhancer	NF1-halfsite(CTF)/LNCaP-NF1-ChIP-Seq(Unpublished)/Homer/7.619324;NF1-halfsite(CTF)/LNCaP-NF1-ChIP-Seq(Unpublished)/Homer/7.293189;CEBP(bZIP)/ThioMac-CEBPb-ChIP-Seq(GSE21512)/Homer/7.573001;1-DATTGCGCAA,BestGuess:CEBPE/MA0837.1/Jaspar(0.936)/7.665587;Fra1(bZIP)/BT549-Fra1-ChIP-Seq(GSE46166)/Homer/7.309263;Fra1(bZIP)/BT549-Fra1-ChIP-Seq(GSE46166)/Homer/7.223691;Atf3(bZIP)/GBM-ATF3-ChIP-Seq(GSE33912…	ENSG00000143375|CGN;ENSG00000143416|SELENBP1
chr1:151510856-151512079	0.270616	4.0979	0.285085	1	1	DHS_promoter	NA	CATG00000075873|CATG00000075873.1;ENSG00000143375|CGN
chr1:151518486-151519470	0.307719	1.92245	0.490031	1	1	unannotated	NF1-halfsite(CTF)/LNCaP-NF1-ChIP-Seq(Unpublished)/Homer/7.253989	NA
chr1:15152409-15154967	0.00121506	4.47148	0.997995	1	1	DHS_promoter	ETV1(ETS)/GIST48-ETV1-ChIP-Seq(GSE22441)/Homer/7.331661;EWS:FLI1-fusion(ETS)/SK_N_MC-EWS:FLI1-ChIP-Seq(SRA014231)/Homer/8.340276;ERG(ETS)/VCaP-ERG-ChIP-Seq(GSE14097)/Homer/9.55576;Elk1(ETS)/Hela-Elk1-ChIP-Seq(GSE31477)/Homer/6.968957;Etv2(ETS)/ES-ER71-ChIP-Seq(GSE59402)/Homer(0.967)/7.858843;Fli1(ETS)/CD8-FLI-ChIP-Seq(GSE20898)/Homer/6.66275;ETS1(ETS)/Jurkat-ETS1-ChIP-Seq(GSE17954)/Homer/9.417288…	ENSG00000171729|TMEM51;ENSG00000175147|TMEM51-AS1
chr1:151524205-151525714	-0.0946823	2.59675	0.825295	1	1	DHS_enhancer	NA	ENSG00000143416|SELENBP1;ENSG00000197747|S100A10;ENSG00000159352|PSMD4;ENSG00000163131|CTSS;ENSG00000143375|CGN
chr1:151534572-151535178	0.102966	2.5817	0.780474	1	1	DHS_enhancer	NA	NA
chr1:151539533-151541352	0.157532	4.65818	0.494178	1	1	DHS_promoter	NA	ENSG00000143367|TUFT1;ENSG00000232536|RP11-74C1.4
chr1:151547064-151548234	-0.169237	2.4771	0.655327	1	1	DHS_enhancer	NA	NA
chr1:151568791-151570308	-0.117926	3.03869	0.700528	1	1	DHS_enhancer	CEBP(bZIP)/ThioMac-CEBPb-ChIP-Seq(GSE21512)/Homer/6.735414;EHF(ETS)/LoVo-EHF-ChIP-Seq(GSE49402)/Homer/7.468082;Fra1(bZIP)/BT549-Fra1-ChIP-Seq(GSE46166)/Homer/7.856102;Fra1(bZIP)/BT549-Fra1-ChIP-Seq(GSE46166)/Homer/7.484036;Atf3(bZIP)/GBM-ATF3-ChIP-Seq(GSE33912)/Homer/8.665458;Atf3(bZIP)/GBM-ATF3-ChIP-Seq(GSE33912)/Homer/8.661541;BATF(bZIP)/Th17-BATF-ChIP-Seq(GSE39756)/Homer/8.534031;BATF(bZIP)/Th…	NA
chr1:151574608-151575515	0.353111	3.16416	0.236949	1	1	DHS_enhancer	NF1-halfsite(CTF)/LNCaP-NF1-ChIP-Seq(Unpublished)/Homer/8.312297;Fra1(bZIP)/BT549-Fra1-ChIP-Seq(GSE46166)/Homer/7.956272;Fra1(bZIP)/BT549-Fra1-ChIP-Seq(GSE46166)/Homer/7.897535;Atf3(bZIP)/GBM-ATF3-ChIP-Seq(GSE33912)/Homer/8.911288;Atf3(bZIP)/GBM-ATF3-ChIP-Seq(GSE33912)/Homer/8.848924;BATF(bZIP)/Th17-BATF-ChIP-Seq(GSE39756)/Homer/8.619122;BATF(bZIP)/Th17-BATF-ChIP-Seq(GSE39756)/Homer/8.575699;AP-1…	NA
chr1:151581506-151582919	0.0463336	2.60168	0.913411	1	1	DHS_enhancer	NF1-halfsite(CTF)/LNCaP-NF1-ChIP-Seq(Unpublished)/Homer/7.753075;NF1-halfsite(CTF)/LNCaP-NF1-ChIP-Seq(Unpublished)/Homer/8.07921	NA
chr1:151583697-151584590	0.399885	2.00724	0.229637	1	1	DHS_enhancer	Stat3+il21(Stat)/CD4-Stat3-ChIP-Seq(GSE19198)/Homer/7.102881;Stat3+il21(Stat)/CD4-Stat3-ChIP-Seq(GSE19198)/Homer/7.527761;NF1-halfsite(CTF)/LNCaP-NF1-ChIP-Seq(Unpublished)/Homer/8.312297;STAT4(Stat)/CD4-Stat4-ChIP-Seq(GSE22104)/Homer/6.78606;STAT4(Stat)/CD4-Stat4-ChIP-Seq(GSE22104)/Homer/6.822218;4-HWCTTGGCAC,BestGuess:NFIX/MA0671.1/Jaspar(0.916)/7.370635	ENSG00000203288|RP11-98D18.9;ENSG00000143376|SNX27
chr1:151596304-151597783	0.185157	2.58221	0.518938	1	1	DHS_enhancer	CEBP:AP1(bZIP)/ThioMac-CEBPb-ChIP-Seq(GSE21512)/Homer/10.70413;Atf4(bZIP)/MEF-Atf4-ChIP-Seq(GSE35681)/Homer/6.906923	ENSG00000143436|MRPL9;ENSG00000203288|RP11-98D18.9;ENSG00000143437|ARNT
chr1:151611377-151613392	0.0720021	4.8681	0.789729	1	1	DHS_promoter	NA	ENSG00000143376|SNX27;ENSG00000250734|RP11-404E16.1
chr1:151702732-151703611	0.114328	2.30099	0.781917	1	1	DHS_enhancer	ERG(ETS)/VCaP-ERG-ChIP-Seq(GSE14097)/Homer/7.193811;EHF(ETS)/LoVo-EHF-ChIP-Seq(GSE49402)/Homer/8.439954;EWS:ERG-fusion(ETS)/CADO_ES1-EWS:ERG-ChIP-Seq(SRA014231)/Homer/8.51237;Etv2(ETS)/ES-ER71-ChIP-Seq(GSE59402)/Homer(0.967)/7.743779;Fli1(ETS)/CD8-FLI-ChIP-Seq(GSE20898)/Homer/6.152732;ETS1(ETS)/Jurkat-ETS1-ChIP-Seq(GSE17954)/Homer/7.816195	NA
chr1:151706313-151708064	0.0449643	3.70553	0.911098	1	1	unannotated	NF1(CTF)/LNCAP-NF1-ChIP-Seq(Unpublished)/Homer/8.120765	NA
chr1:151720992-151721815	-0.055529	2.87742	0.901108	1	1	DHS_promoter	NA	ENSG00000178796|RIIAD1
chr1:151727969-151728734	0.184748	2.25322	0.682195	1	1	DHS_enhancer	NF1-halfsite(CTF)/LNCaP-NF1-ChIP-Seq(Unpublished)/Homer/7.753075;NF1-halfsite(CTF)/LNCaP-NF1-ChIP-Seq(Unpublished)/Homer/7.619324;4-HWCTTGGCAC,BestGuess:NFIX/MA0671.1/Jaspar(0.916)/7.347326	NA
chr1:151735001-151735392	0.19579	2.68415	0.632131	1	1	DHS_enhancer	CEBP:AP1(bZIP)/ThioMac-CEBPb-ChIP-Seq(GSE21512)/Homer/7.403657	ENSG00000143450|OAZ3;ENSG00000178796|RIIAD1;ENSG00000240510|AL589765.1;ENSG00000143367|TUFT1
chr1:151739903-151741063	0.119008	2.09479	0.774102	1	1	DHS_enhancer	NF1-halfsite(CTF)/LNCaP-NF1-ChIP-Seq(Unpublished)/Homer/7.753075	ENSG00000143450|OAZ3;ENSG00000249602|RP11-98D18.3;ENSG00000143436|MRPL9;ENSG00000143376|SNX27;ENSG00000182134|TDRKH;ENSG00000178796|RIIAD1;ENSG00000203288|RP11-98D18.9;ENSG00000143367|TUFT1
chr1:151755738-151757182	0.0159539	2.31909	0.975811	1	1	DHS_enhancer	Stat3+il21(Stat)/CD4-Stat3-ChIP-Seq(GSE19198)/Homer/8.077695;Stat3+il21(Stat)/CD4-Stat3-ChIP-Seq(GSE19198)/Homer/8.851893;Stat3(Stat)/mES-Stat3-ChIP-Seq(GSE11431)/Homer/7.08024;Stat3(Stat)/mES-Stat3-ChIP-Seq(GSE11431)/Homer/8.840287;STAT4(Stat)/CD4-Stat4-ChIP-Seq(GSE22104)/Homer/8.00947;STAT4(Stat)/CD4-Stat4-ChIP-Seq(GSE22104)/Homer/7.845115;Fra1(bZIP)/BT549-Fra1-ChIP-Seq(GSE46166)/Homer/9.320307…	ENSG00000143367|TUFT1;ENSG00000240510|AL589765.1;ENSG00000143450|OAZ3;ENSG00000178796|RIIAD1;ENSG00000249602|RP11-98D18.3;ENSG00000182134|TDRKH;ENSG00000143376|SNX27;ENSG00000143436|MRPL9
chr1:151762899-151763904	0.0621638	3.84152	0.855125	1	1	DHS_promoter	NA	ENSG00000143436|MRPL9;ENSG00000143450|OAZ3
chr1:15178779-15179511	0.469043	2.06185	0.129084	1	1	DHS_enhancer	Fra1(bZIP)/BT549-Fra1-ChIP-Seq(GSE46166)/Homer/7.547585;Fra1(bZIP)/BT549-Fra1-ChIP-Seq(GSE46166)/Homer/7.728306;Atf3(bZIP)/GBM-ATF3-ChIP-Seq(GSE33912)/Homer/8.598855;Atf3(bZIP)/GBM-ATF3-ChIP-Seq(GSE33912)/Homer/8.609974;BATF(bZIP)/Th17-BATF-ChIP-Seq(GSE39756)/Homer/8.557416;BATF(bZIP)/Th17-BATF-ChIP-Seq(GSE39756)/Homer/8.672496;AP-1(bZIP)/ThioMac-PU.1-ChIP-Seq(GSE21512)/Homer/8.787044;AP-1(bZIP)/…	ENSG00000175147|TMEM51-AS1
chr1:151790039-151791024	-0.178437	5.09167	0.554316	1	1	DHS_promoter	NA	ENSG00000182134|TDRKH;ENSG00000203288|RP11-98D18.9
chr1:151814418-151815319	0.244552	2.09625	0.436344	1	1	DHS_enhancer	NA	NA
chr1:151825657-151826590	-0.0087231	3.30425	0.987795	1	1	DHS_enhancer	NA	NA
chr1:151830646-151831986	-0.050611	3.89937	0.919688	1	1	DHS_enhancer	EHF(ETS)/LoVo-EHF-ChIP-Seq(GSE49402)/Homer/7.559094	NA
chr1:151832494-151832987	-0.745071	2.64433	0.00638001	1	1	DHS_enhancer	NF1-halfsite(CTF)/LNCaP-NF1-ChIP-Seq(Unpublished)/Homer/7.24766;NF1(CTF)/LNCAP-NF1-ChIP-Seq(Unpublished)/Homer/9.571831;NF1(CTF)/LNCAP-NF1-ChIP-Seq(Unpublished)/Homer/11.161475;1-GCCAAGCCAAAC,BestGuess:NF1:FOXA1(CTF,Forkhead)/LNCAP-FOXA1-ChIP-Seq(GSE27824)/Homer(0.788)/8.103789;4-HWCTTGGCAC,BestGuess:NFIX/MA0671.1/Jaspar(0.916)/6.816694	NA
chr1:151837985-151840397	-0.107191	5.27963	0.707539	1	1	DHS_promoter	NA	ENSG00000225556|C2CD4D;ENSG00000234614|AL450992.2
chr1:151847726-151848899	-0.0561446	2.20888	0.899099	1	1	DHS_enhancer	NF1-halfsite(CTF)/LNCaP-NF1-ChIP-Seq(Unpublished)/Homer/7.813211;NF1-halfsite(CTF)/LNCaP-NF1-ChIP-Seq(Unpublished)/Homer/6.794103	ENSG00000234614|AL450992.2;ENSG00000159445|THEM4;ENSG00000196407|THEM5
chr1:151858280-151860909	-0.10613	3.496	0.743159	1	1	DHS_enhancer	CEBP:AP1(bZIP)/ThioMac-CEBPb-ChIP-Seq(GSE21512)/Homer/7.062668;EHF(ETS)/LoVo-EHF-ChIP-Seq(GSE49402)/Homer/7.905942;Fra1(bZIP)/BT549-Fra1-ChIP-Seq(GSE46166)/Homer/7.588903;Fra1(bZIP)/BT549-Fra1-ChIP-Seq(GSE46166)/Homer/7.399429;Atf3(bZIP)/GBM-ATF3-ChIP-Seq(GSE33912)/Homer/7.483266;Atf3(bZIP)/GBM-ATF3-ChIP-Seq(GSE33912)/Homer/7.52824;BATF(bZIP)/Th17-BATF-ChIP-Seq(GSE39756)/Homer/6.563734;BATF(bZIP)…	ENSG00000159445|THEM4;ENSG00000234614|AL450992.2;ENSG00000143376|SNX27;ENSG00000213171|LINGO4;ENSG00000163157|TMOD4
chr1:151864519-151865478	0.0812184	2.03814	0.858596	1	1	DHS_enhancer	NA	ENSG00000143450|OAZ3;ENSG00000197747|S100A10;ENSG00000159445|THEM4
chr1:15186733-15189058	-0.139359	3.5679	0.599409	1	1	DHS_enhancer	NF1-halfsite(CTF)/LNCaP-NF1-ChIP-Seq(Unpublished)/Homer/7.353325;NF1-halfsite(CTF)/LNCaP-NF1-ChIP-Seq(Unpublished)/Homer/6.794103;NF1-halfsite(CTF)/LNCaP-NF1-ChIP-Seq(Unpublished)/Homer/7.286861;4-HWCTTGGCAC,BestGuess:NFIX/MA0671.1/Jaspar(0.916)/6.992635	ENSG00000175147|TMEM51-AS1;ENSG00000171729|TMEM51
chr1:151871224-151872329	-0.487084	2.52675	0.131672	1	1	DHS_enhancer	NF1-halfsite(CTF)/LNCaP-NF1-ChIP-Seq(Unpublished)/Homer/7.02687;NF1-halfsite(CTF)/LNCaP-NF1-ChIP-Seq(Unpublished)/Homer/7.253989;NF1-halfsite(CTF)/LNCaP-NF1-ChIP-Seq(Unpublished)/Homer/6.960405;4-HWCTTGGCAC,BestGuess:NFIX/MA0671.1/Jaspar(0.916)/7.739073;4-HWCTTGGCAC,BestGuess:NFIX/MA0671.1/Jaspar(0.916)/7.359629	ENSG00000159445|THEM4;ENSG00000229021|NBPF18P;ENSG00000225556|C2CD4D;ENSG00000197747|S100A10
chr1:151909177-151910061	0.040945	4.89336	0.926987	1	1	DHS_promoter	Elk4(ETS)/Hela-Elk4-ChIP-Seq(GSE31477)/Homer/7.581045;Elk1(ETS)/Hela-Elk1-ChIP-Seq(GSE31477)/Homer/7.229255;Fli1(ETS)/CD8-FLI-ChIP-Seq(GSE20898)/Homer/5.95216	CATG00000018218|CATG00000018218.1;ENSG00000159445|THEM4
chr1:151941055-151941887	-0.163582	4.24976	0.696419	1	1	DHS_enhancer	NFAT:AP1(RHD,bZIP)/Jurkat-NFATC1-ChIP-Seq(Jolma_et_al.)/Homer/9.595573;Fra1(bZIP)/BT549-Fra1-ChIP-Seq(GSE46166)/Homer/8.124693;Fra1(bZIP)/BT549-Fra1-ChIP-Seq(GSE46166)/Homer/8.218667;Atf3(bZIP)/GBM-ATF3-ChIP-Seq(GSE33912)/Homer/8.867827;Atf3(bZIP)/GBM-ATF3-ChIP-Seq(GSE33912)/Homer/8.843126;BATF(bZIP)/Th17-BATF-ChIP-Seq(GSE39756)/Homer/9.338404;BATF(bZIP)/Th17-BATF-ChIP-Seq(GSE39756)/Homer/8.42822…	ENSG00000182898|TCHHL1;ENSG00000182134|TDRKH;ENSG00000143376|SNX27;ENSG00000143365|RORC;ENSG00000178796|RIIAD1;ENSG00000215853|RPTN;ENSG00000143450|OAZ3
chr1:151944396-151944836	-0.50547	2.30005	0.154364	1	1	DHS_enhancer	NF1-halfsite(CTF)/LNCaP-NF1-ChIP-Seq(Unpublished)/Homer/7.753075;NF1-halfsite(CTF)/LNCaP-NF1-ChIP-Seq(Unpublished)/Homer/7.292869;1-GCCAAGCCAAAC,BestGuess:NF1:FOXA1(CTF,Forkhead)/LNCAP-FOXA1-ChIP-Seq(GSE27824)/Homer(0.788)/7.657862;AP-1(bZIP)/ThioMac-PU.1-ChIP-Seq(GSE21512)/Homer/6.257663;Bach2(bZIP)/OCILy7-Bach2-ChIP-Seq(GSE44420)/Homer/8.729163;Nrf2(bZIP)/Lymphoblast-Nrf2-ChIP-Seq(GSE37589)/Hom…	ENSG00000143450|OAZ3;ENSG00000143365|RORC;ENSG00000182134|TDRKH;ENSG00000215853|RPTN;ENSG00000143376|SNX27;ENSG00000182898|TCHHL1;ENSG00000229021|NBPF18P;ENSG00000159445|THEM4;ENSG00000197747|S100A10
chr1:151945455-151946760	-0.113955	4.05635	0.741264	1	1	DHS_enhancer	ETV1(ETS)/GIST48-ETV1-ChIP-Seq(GSE22441)/Homer/6.743963;Elk1(ETS)/Hela-Elk1-ChIP-Seq(GSE31477)/Homer/6.770979;SPDEF(ETS)/VCaP-SPDEF-ChIP-Seq(SRA014231)/Homer/7.884931;ELF1(ETS)/Jurkat-ELF1-ChIP-Seq(SRA014231)/Homer/7.779719;EWS:ERG-fusion(ETS)/CADO_ES1-EWS:ERG-ChIP-Seq(SRA014231)/Homer/8.482171;Etv2(ETS)/ES-ER71-ChIP-Seq(GSE59402)/Homer(0.967)/7.442972;Fli1(ETS)/CD8-FLI-ChIP-Seq(GSE20898)/Homer/6…	ENSG00000182134|TDRKH;ENSG00000215853|RPTN;ENSG00000143450|OAZ3;ENSG00000143393|PI4KB;ENSG00000182898|TCHHL1;ENSG00000143365|RORC;ENSG00000143376|SNX27;ENSG00000143367|TUFT1;ENSG00000197747|S100A10;ENSG00000229021|NBPF18P;ENSG00000159445|THEM4
chr1:151949432-151950154	0.447952	2.27809	0.124485	1	1	DHS_enhancer	NF1-halfsite(CTF)/LNCaP-NF1-ChIP-Seq(Unpublished)/Homer/7.24766;4-HWCTTGGCAC,BestGuess:NFIX/MA0671.1/Jaspar(0.916)/6.943137	ENSG00000229021|NBPF18P;ENSG00000197747|S100A10;ENSG00000159445|THEM4
chr1:151972689-151973391	0.084397	3.11752	0.827313	1	1	DHS_enhancer	Stat3+il21(Stat)/CD4-Stat3-ChIP-Seq(GSE19198)/Homer/7.716619;Stat3+il21(Stat)/CD4-Stat3-ChIP-Seq(GSE19198)/Homer/8.407821;STAT4(Stat)/CD4-Stat4-ChIP-Seq(GSE22104)/Homer/6.320573;STAT4(Stat)/CD4-Stat4-ChIP-Seq(GSE22104)/Homer/5.964201;GABPA(ETS)/Jurkat-GABPa-ChIP-Seq(GSE17954)/Homer/6.918482;Fra1(bZIP)/BT549-Fra1-ChIP-Seq(GSE46166)/Homer/8.080463;Fra1(bZIP)/BT549-Fra1-ChIP-Seq(GSE46166)/Homer/7.92…	ENSG00000159445|THEM4;ENSG00000197747|S100A10;ENSG00000229021|NBPF18P
chr1:151980151-151981563	-0.442926	5.09877	0.204541	1	1	DHS_enhancer	ERG(ETS)/VCaP-ERG-ChIP-Seq(GSE14097)/Homer/6.959397;Stat3(Stat)/mES-Stat3-ChIP-Seq(GSE11431)/Homer/7.111502;CEBP:AP1(bZIP)/ThioMac-CEBPb-ChIP-Seq(GSE21512)/Homer/7.004406	ENSG00000237975|FLG-AS1;ENSG00000197747|S100A10;ENSG00000159445|THEM4;ENSG00000229021|NBPF18P
chr1:151989235-151989844	-0.062009	3.3521	0.854544	1	1	DHS_enhancer	BATF(bZIP)/Th17-BATF-ChIP-Seq(GSE39756)/Homer/7.496474;AP-1(bZIP)/ThioMac-PU.1-ChIP-Seq(GSE21512)/Homer/8.348468	ENSG00000159377|PSMB4;ENSG00000143450|OAZ3;ENSG00000143367|TUFT1;ENSG00000178796|RIIAD1;ENSG00000182898|TCHHL1;ENSG00000215853|RPTN;ENSG00000143365|RORC;ENSG00000182134|TDRKH;ENSG00000159445|THEM4;ENSG00000197747|S100A10
chr1:151992372-151992969	-0.0741227	4.61669	0.854497	1	1	DHS_promoter	SPDEF(ETS)/VCaP-SPDEF-ChIP-Seq(SRA014231)/Homer/6.995866;Bach1(bZIP)/K562-Bach1-ChIP-Seq(GSE31477)/Homer/10.043434;Fra1(bZIP)/BT549-Fra1-ChIP-Seq(GSE46166)/Homer/7.949671;Fra1(bZIP)/BT549-Fra1-ChIP-Seq(GSE46166)/Homer/7.899741;Atf3(bZIP)/GBM-ATF3-ChIP-Seq(GSE33912)/Homer/8.864458;Atf3(bZIP)/GBM-ATF3-ChIP-Seq(GSE33912)/Homer/8.962724;BATF(bZIP)/Th17-BATF-ChIP-Seq(GSE39756)/Homer/8.637405;BATF(bZIP…	ENSG00000197747|S100A10
chr1:151993500-151994343	0.154001	4.3959	0.556076	1	1	DHS_promoter	ETV1(ETS)/GIST48-ETV1-ChIP-Seq(GSE22441)/Homer/6.683871;ERG(ETS)/VCaP-ERG-ChIP-Seq(GSE14097)/Homer/7.476318;Etv2(ETS)/ES-ER71-ChIP-Seq(GSE59402)/Homer(0.967)/7.36811;ETS1(ETS)/Jurkat-ETS1-ChIP-Seq(GSE17954)/Homer/7.675361	ENSG00000197747|S100A10
chr1:151994890-151995353	-0.0114835	3.83754	0.983928	1	1	DHS_enhancer	Stat3+il21(Stat)/CD4-Stat3-ChIP-Seq(GSE19198)/Homer/8.305624;Stat3+il21(Stat)/CD4-Stat3-ChIP-Seq(GSE19198)/Homer/8.933525;NF1-halfsite(CTF)/LNCaP-NF1-ChIP-Seq(Unpublished)/Homer/8.07921;NF1-halfsite(CTF)/LNCaP-NF1-ChIP-Seq(Unpublished)/Homer/7.293189;Stat3(Stat)/mES-Stat3-ChIP-Seq(GSE11431)/Homer/7.668701;Stat3(Stat)/mES-Stat3-ChIP-Seq(GSE11431)/Homer/7.451875;STAT4(Stat)/CD4-Stat4-ChIP-Seq(GSE22…	NA
chr1:152001098-152002082	-0.24418	3.89581	0.500917	1	1	DHS_enhancer	Stat3+il21(Stat)/CD4-Stat3-ChIP-Seq(GSE19198)/Homer/7.571393;Stat3+il21(Stat)/CD4-Stat3-ChIP-Seq(GSE19198)/Homer/7.661237;NF1-halfsite(CTF)/LNCaP-NF1-ChIP-Seq(Unpublished)/Homer/7.02687;Stat3(Stat)/mES-Stat3-ChIP-Seq(GSE11431)/Homer/7.700117;STAT4(Stat)/CD4-Stat4-ChIP-Seq(GSE22104)/Homer/6.730594;STAT4(Stat)/CD4-Stat4-ChIP-Seq(GSE22104)/Homer/7.12611;NFAT:AP1(RHD,bZIP)/Jurkat-NFATC1-ChIP-Seq(Jolm…	ENSG00000159377|PSMB4
chr1:152023111-152024653	-0.0710486	2.42018	0.866695	1	1	DHS_enhancer	CEBP:AP1(bZIP)/ThioMac-CEBPb-ChIP-Seq(GSE21512)/Homer/8.069117	ENSG00000163191|S100A11;ENSG00000197915|HRNR;ENSG00000159445|THEM4;ENSG00000229021|NBPF18P;ENSG00000197747|S100A10
chr1:152036246-152037488	0.0477201	4.18579	0.880472	1	1	DHS_promoter	EWS:FLI1-fusion(ETS)/SK_N_MC-EWS:FLI1-ChIP-Seq(SRA014231)/Homer/8.925548;Stat3+il21(Stat)/CD4-Stat3-ChIP-Seq(GSE19198)/Homer/7.542901;Stat3+il21(Stat)/CD4-Stat3-ChIP-Seq(GSE19198)/Homer/7.121996;ERG(ETS)/VCaP-ERG-ChIP-Seq(GSE14097)/Homer/8.35788;Stat3(Stat)/mES-Stat3-ChIP-Seq(GSE11431)/Homer/7.111502;STAT4(Stat)/CD4-Stat4-ChIP-Seq(GSE22104)/Homer/5.898373;STAT4(Stat)/CD4-Stat4-ChIP-Seq(GSE22104)/…	ENSG00000163191|S100A11
chr1:152047512-152048749	-0.280878	4.99256	0.262539	1	1	unannotated	ETV1(ETS)/GIST48-ETV1-ChIP-Seq(GSE22441)/Homer/6.894917;EWS:FLI1-fusion(ETS)/SK_N_MC-EWS:FLI1-ChIP-Seq(SRA014231)/Homer/10.080582;ERG(ETS)/VCaP-ERG-ChIP-Seq(GSE14097)/Homer/9.61137;Elk4(ETS)/Hela-Elk4-ChIP-Seq(GSE31477)/Homer/6.829183;EWS:ERG-fusion(ETS)/CADO_ES1-EWS:ERG-ChIP-Seq(SRA014231)/Homer/9.235259;Ets1-distal(ETS)/CD4+-PolII-ChIP-Seq(Barski_et_al.)/Homer/9.047389;Etv2(ETS)/ES-ER71-ChIP-Se…	NA
chr1:152052610-152052864	-0.0852513	2.15937	0.857126	1	1	DHS_enhancer	CEBP(bZIP)/ThioMac-CEBPb-ChIP-Seq(GSE21512)/Homer/7.288822;1-GCCAAGCCAAAC,BestGuess:NF1:FOXA1(CTF,Forkhead)/LNCAP-FOXA1-ChIP-Seq(GSE27824)/Homer(0.788)/7.654664	NA
chr1:152061878-152063428	-0.485252	2.50107	0.052183	1	1	unannotated	NA	NA
chr1:15206484-15207756	0.0769769	2.54863	0.859796	1	1	DHS_enhancer	ETV1(ETS)/GIST48-ETV1-ChIP-Seq(GSE22441)/Homer/6.683871;NF1-halfsite(CTF)/LNCaP-NF1-ChIP-Seq(Unpublished)/Homer/7.519988;NF1-halfsite(CTF)/LNCaP-NF1-ChIP-Seq(Unpublished)/Homer/8.312297;NF1-halfsite(CTF)/LNCaP-NF1-ChIP-Seq(Unpublished)/Homer/8.312297;ERG(ETS)/VCaP-ERG-ChIP-Seq(GSE14097)/Homer/7.476318;Etv2(ETS)/ES-ER71-ChIP-Seq(GSE59402)/Homer(0.967)/7.36811;ETS1(ETS)/Jurkat-ETS1-ChIP-Seq(GSE1795…	ENSG00000171729|TMEM51;ENSG00000175147|TMEM51-AS1
chr1:152084937-152087383	-0.290925	3.07515	0.229038	1	1	DHS_enhancer	Fra1(bZIP)/BT549-Fra1-ChIP-Seq(GSE46166)/Homer/7.577822;Fra1(bZIP)/BT549-Fra1-ChIP-Seq(GSE46166)/Homer/7.940046;Atf3(bZIP)/GBM-ATF3-ChIP-Seq(GSE33912)/Homer/8.235475;Atf3(bZIP)/GBM-ATF3-ChIP-Seq(GSE33912)/Homer/8.406214;BATF(bZIP)/Th17-BATF-ChIP-Seq(GSE39756)/Homer/8.522324;BATF(bZIP)/Th17-BATF-ChIP-Seq(GSE39756)/Homer/7.652237;AP-1(bZIP)/ThioMac-PU.1-ChIP-Seq(GSE21512)/Homer/9.134956;AP-1(bZIP)/…	NA
chr1:152110417-152111270	0.401533	2.62293	0.156467	1	1	DHS_promoter	ETV1(ETS)/GIST48-ETV1-ChIP-Seq(GSE22441)/Homer/7.228922;ERG(ETS)/VCaP-ERG-ChIP-Seq(GSE14097)/Homer/7.476318;EHF(ETS)/LoVo-EHF-ChIP-Seq(GSE49402)/Homer/8.33538;Etv2(ETS)/ES-ER71-ChIP-Seq(GSE59402)/Homer(0.967)/7.441958;ETS1(ETS)/Jurkat-ETS1-ChIP-Seq(GSE17954)/Homer/7.675361;GABPA(ETS)/Jurkat-GABPa-ChIP-Seq(GSE17954)/Homer/6.648905	NA
chr1:15212388-15213781	0.0327617	2.51316	0.944402	1	1	DHS_enhancer	ETV1(ETS)/GIST48-ETV1-ChIP-Seq(GSE22441)/Homer/6.927937;ETV1(ETS)/GIST48-ETV1-ChIP-Seq(GSE22441)/Homer/6.575993;ERG(ETS)/VCaP-ERG-ChIP-Seq(GSE14097)/Homer/7.041679;SPDEF(ETS)/VCaP-SPDEF-ChIP-Seq(SRA014231)/Homer/8.372734;SPDEF(ETS)/VCaP-SPDEF-ChIP-Seq(SRA014231)/Homer/7.087311;EHF(ETS)/LoVo-EHF-ChIP-Seq(GSE49402)/Homer/7.471845;EHF(ETS)/LoVo-EHF-ChIP-Seq(GSE49402)/Homer/9.269199;PU.1(ETS)/ThioMac…	NA
chr1:15214279-15215324	-0.116622	2.04893	0.797226	1	1	DHS_enhancer	NA	NA
chr1:152167852-152168906	-0.123509	2.17923	0.755951	1	1	DHS_enhancer	ERG(ETS)/VCaP-ERG-ChIP-Seq(GSE14097)/Homer/6.84207;CEBP:AP1(bZIP)/ThioMac-CEBPb-ChIP-Seq(GSE21512)/Homer/6.952327	NA
chr1:152172977-152174582	-0.239743	2.32304	0.43791	1	1	unannotated	NA	NA
chr1:152182839-152183524	-0.272721	2.71562	0.456705	1	1	DHS_enhancer	4-HWCTTGGCAC,BestGuess:NFIX/MA0671.1/Jaspar(0.916)/6.894567	NA
chr1:152188662-152190185	0.231721	3.23334	0.452377	1	1	DHS_promoter	1-GCCAAGCCAAAC,BestGuess:NF1:FOXA1(CTF,Forkhead)/LNCAP-FOXA1-ChIP-Seq(GSE27824)/Homer(0.788)/10.106295	ENSG00000236427|RP11-107M16.2;ENSG00000237975|FLG-AS1
chr1:152191338-152192338	-0.608951	1.86932	0.0926344	1	1	DHS_enhancer	Chop(bZIP)/MEF-Chop-ChIP-Seq(GSE35681)/Homer/7.630808;CEBP:AP1(bZIP)/ThioMac-CEBPb-ChIP-Seq(GSE21512)/Homer/8.438151;CEBP:AP1(bZIP)/ThioMac-CEBPb-ChIP-Seq(GSE21512)/Homer/7.014982;Atf4(bZIP)/MEF-Atf4-ChIP-Seq(GSE35681)/Homer/6.876208;AP-1(bZIP)/ThioMac-PU.1-ChIP-Seq(GSE21512)/Homer/6.276702	NA
chr1:15225975-15227526	-0.00827665	2.6829	0.986256	1	1	DHS_enhancer	NA	ENSG00000171729|TMEM51;ENSG00000175147|TMEM51-AS1
chr1:152398201-152399644	0.267934	2.51607	0.404027	1	1	DHS_enhancer	ETV1(ETS)/GIST48-ETV1-ChIP-Seq(GSE22441)/Homer/7.214874;NF1-halfsite(CTF)/LNCaP-NF1-ChIP-Seq(Unpublished)/Homer/7.746746;NF1-halfsite(CTF)/LNCaP-NF1-ChIP-Seq(Unpublished)/Homer/7.293189;ERG(ETS)/VCaP-ERG-ChIP-Seq(GSE14097)/Homer/6.647644;Ets1-distal(ETS)/CD4+-PolII-ChIP-Seq(Barski_et_al.)/Homer/10.014216;Etv2(ETS)/ES-ER71-ChIP-Seq(GSE59402)/Homer(0.967)/7.215513;ETS1(ETS)/Jurkat-ETS1-ChIP-Seq(GSE…	NA
chr1:152410288-152411539	0.0723123	2.48017	0.885795	1	1	DHS_enhancer	SPDEF(ETS)/VCaP-SPDEF-ChIP-Seq(SRA014231)/Homer/7.953635	NA
chr1:152415521-152416692	-0.0174111	2.34612	0.974201	1	1	unannotated	1-GCCAAGCCAAAC,BestGuess:NF1:FOXA1(CTF,Forkhead)/LNCAP-FOXA1-ChIP-Seq(GSE27824)/Homer(0.788)/7.728446	NA
chr1:152436728-152438302	0.0425954	2.28114	0.926321	1	1	DHS_enhancer	ETV1(ETS)/GIST48-ETV1-ChIP-Seq(GSE22441)/Homer/6.58789;ERG(ETS)/VCaP-ERG-ChIP-Seq(GSE14097)/Homer/7.097289;Stat3(Stat)/mES-Stat3-ChIP-Seq(GSE11431)/Homer/7.142636;Elk4(ETS)/Hela-Elk4-ChIP-Seq(GSE31477)/Homer/7.959699;CEBP(bZIP)/ThioMac-CEBPb-ChIP-Seq(GSE21512)/Homer/6.452947;Elk1(ETS)/Hela-Elk1-ChIP-Seq(GSE31477)/Homer/7.392265;EWS:ERG-fusion(ETS)/CADO_ES1-EWS:ERG-ChIP-Seq(SRA014231)/Homer/9.0235…	ENSG00000143536|CRNN;ENSG00000237975|FLG-AS1;ENSG00000143631|FLG
chr1:152440642-152441172	0.167933	2.12945	0.609504	1	1	DHS_enhancer	NF1-halfsite(CTF)/LNCaP-NF1-ChIP-Seq(Unpublished)/Homer/7.852411;NF1-halfsite(CTF)/LNCaP-NF1-ChIP-Seq(Unpublished)/Homer/7.060102;ERG(ETS)/VCaP-ERG-ChIP-Seq(GSE14097)/Homer/6.447322;4-HWCTTGGCAC,BestGuess:NFIX/MA0671.1/Jaspar(0.916)/7.258206	ENSG00000143631|FLG;ENSG00000237975|FLG-AS1;ENSG00000143536|CRNN
chr1:152442380-152443235	-0.0928822	2.44188	0.838155	1	1	DHS_enhancer	ETV1(ETS)/GIST48-ETV1-ChIP-Seq(GSE22441)/Homer/7.33167;ERG(ETS)/VCaP-ERG-ChIP-Seq(GSE14097)/Homer/8.295169;ETS:RUNX(ETS,Runt)/Jurkat-RUNX1-ChIP-Seq(GSE17954)/Homer/12.034605;EHF(ETS)/LoVo-EHF-ChIP-Seq(GSE49402)/Homer/7.576175;PU.1(ETS)/ThioMac-PU.1-ChIP-Seq(GSE21512)/Homer/10.743455;Etv2(ETS)/ES-ER71-ChIP-Seq(GSE59402)/Homer(0.967)/7.839854;Fli1(ETS)/CD8-FLI-ChIP-Seq(GSE20898)/Homer/6.107151;ETS1…	ENSG00000143536|CRNN;ENSG00000237975|FLG-AS1;ENSG00000143631|FLG
chr1:152449357-152450159	0.00483048	1.97146	0.993708	1	1	unannotated	Stat3+il21(Stat)/CD4-Stat3-ChIP-Seq(GSE19198)/Homer/6.830318;Stat3+il21(Stat)/CD4-Stat3-ChIP-Seq(GSE19198)/Homer/6.801854;STAT4(Stat)/CD4-Stat4-ChIP-Seq(GSE22104)/Homer/7.861367;STAT4(Stat)/CD4-Stat4-ChIP-Seq(GSE22104)/Homer/7.435538	NA
chr1:152458325-152458889	0.0216084	2.42277	0.965488	1	1	DHS_enhancer	STAT4(Stat)/CD4-Stat4-ChIP-Seq(GSE22104)/Homer/6.935032;STAT4(Stat)/CD4-Stat4-ChIP-Seq(GSE22104)/Homer/7.343389	ENSG00000237975|FLG-AS1;ENSG00000143536|CRNN;ENSG00000143631|FLG
chr1:15247079-15247870	0.0587031	2.41215	0.903949	1	1	DHS_promoter	ETV1(ETS)/GIST48-ETV1-ChIP-Seq(GSE22441)/Homer/8.275802;NF1-halfsite(CTF)/LNCaP-NF1-ChIP-Seq(Unpublished)/Homer/7.253989;NF1-halfsite(CTF)/LNCaP-NF1-ChIP-Seq(Unpublished)/Homer/7.813211;ERG(ETS)/VCaP-ERG-ChIP-Seq(GSE14097)/Homer/7.377306;Elk4(ETS)/Hela-Elk4-ChIP-Seq(GSE31477)/Homer/7.298791;Elk1(ETS)/Hela-Elk1-ChIP-Seq(GSE31477)/Homer/8.220172;EHF(ETS)/LoVo-EHF-ChIP-Seq(GSE49402)/Homer/8.098975;E…	ENSG00000142621|FHAD1
chr1:152479348-152481382	-0.0199338	3.18477	0.963481	1	1	DHS_enhancer	NA	ENSG00000237975|FLG-AS1;ENSG00000143631|FLG;ENSG00000143536|CRNN;ENSG00000197915|HRNR
chr1:152500778-152501536	-0.316842	1.96092	0.298215	1	1	DHS_enhancer	NA	NA
chr1:152515231-152515804	0.428719	2.21055	0.161116	1	1	DHS_promoter	NA	NA
chr1:152517059-152517902	0.0833309	2.80215	0.865907	1	1	DHS_enhancer	NF1-halfsite(CTF)/LNCaP-NF1-ChIP-Seq(Unpublished)/Homer/8.07921;NF1-halfsite(CTF)/LNCaP-NF1-ChIP-Seq(Unpublished)/Homer/7.753075;SPDEF(ETS)/VCaP-SPDEF-ChIP-Seq(SRA014231)/Homer/9.3666;1-GCCAAGCCAAAC,BestGuess:NF1:FOXA1(CTF,Forkhead)/LNCAP-FOXA1-ChIP-Seq(GSE27824)/Homer(0.788)/8.041543;Fra1(bZIP)/BT549-Fra1-ChIP-Seq(GSE46166)/Homer/7.932247;Fra1(bZIP)/BT549-Fra1-ChIP-Seq(GSE46166)/Homer/7.214632;A…	ENSG00000197084|LCE1C
chr1:15251832-15252747	0.0941156	2.02329	0.831515	1	1	DHS_enhancer	ERG(ETS)/VCaP-ERG-ChIP-Seq(GSE14097)/Homer/7.640018	ENSG00000233485|RP3-467K16.2;ENSG00000142621|FHAD1
chr1:152537408-152538442	0.0696665	2.21289	0.90596	1	1	DHS_enhancer	ETV1(ETS)/GIST48-ETV1-ChIP-Seq(GSE22441)/Homer/7.632655;ERG(ETS)/VCaP-ERG-ChIP-Seq(GSE14097)/Homer/8.237124;SPDEF(ETS)/VCaP-SPDEF-ChIP-Seq(SRA014231)/Homer/9.574445;Etv2(ETS)/ES-ER71-ChIP-Seq(GSE59402)/Homer(0.967)/7.395668;Fli1(ETS)/CD8-FLI-ChIP-Seq(GSE20898)/Homer/6.07163;ETS1(ETS)/Jurkat-ETS1-ChIP-Seq(GSE17954)/Homer/8.159942;GABPA(ETS)/Jurkat-GABPa-ChIP-Seq(GSE17954)/Homer/6.787611;2-CAYTTCCT…	ENSG00000143520|FLG2;ENSG00000143536|CRNN
chr1:152545323-152547282	-0.108349	2.92693	0.755432	1	1	unannotated	NA	NA
chr1:15256712-15257630	-0.246599	1.99993	0.470897	1	1	unannotated	1-GCCAAGCCAAAC,BestGuess:NF1:FOXA1(CTF,Forkhead)/LNCAP-FOXA1-ChIP-Seq(GSE27824)/Homer(0.788)/7.977955	NA
chr1:152572679-152574221	-0.130049	2.30401	0.682366	1	1	DHS_enhancer	ETV1(ETS)/GIST48-ETV1-ChIP-Seq(GSE22441)/Homer/7.71959;EWS:FLI1-fusion(ETS)/SK_N_MC-EWS:FLI1-ChIP-Seq(SRA014231)/Homer/8.914045;ERG(ETS)/VCaP-ERG-ChIP-Seq(GSE14097)/Homer/8.274456;SPDEF(ETS)/VCaP-SPDEF-ChIP-Seq(SRA014231)/Homer/7.204104;EWS:ERG-fusion(ETS)/CADO_ES1-EWS:ERG-ChIP-Seq(SRA014231)/Homer/8.660366;Ets1-distal(ETS)/CD4+-PolII-ChIP-Seq(Barski_et_al.)/Homer/8.812368;Etv2(ETS)/ES-ER71-ChIP-…	ENSG00000163202|LCE3D;ENSG00000198854|C1orf68;ENSG00000172155|LCE1D;ENSG00000244057|LCE3C
chr1:15259578-15261979	0.0704258	3.36945	0.83872	1	1	DHS_enhancer	NF-E2(bZIP)/K562-NFE2-ChIP-Seq(GSE31477)/Homer/9.943203;Fra1(bZIP)/BT549-Fra1-ChIP-Seq(GSE46166)/Homer/8.788064;Fra1(bZIP)/BT549-Fra1-ChIP-Seq(GSE46166)/Homer/9.708564;Fra1(bZIP)/BT549-Fra1-ChIP-Seq(GSE46166)/Homer/9.58877;Fra1(bZIP)/BT549-Fra1-ChIP-Seq(GSE46166)/Homer/8.48136;Atf3(bZIP)/GBM-ATF3-ChIP-Seq(GSE33912)/Homer/9.532722;Atf3(bZIP)/GBM-ATF3-ChIP-Seq(GSE33912)/Homer/10.536053;Atf3(bZIP)/G…	ENSG00000142634|EFHD2;ENSG00000142621|FHAD1;ENSG00000171729|TMEM51;ENSG00000233485|RP3-467K16.2
chr1:152622073-152623928	0.0503289	3.40533	0.89102	1	1	DHS_enhancer	NF1-halfsite(CTF)/LNCaP-NF1-ChIP-Seq(Unpublished)/Homer/7.293189;NF1-halfsite(CTF)/LNCaP-NF1-ChIP-Seq(Unpublished)/Homer/7.253989;NF1-halfsite(CTF)/LNCaP-NF1-ChIP-Seq(Unpublished)/Homer/7.353325;NF1-halfsite(CTF)/LNCaP-NF1-ChIP-Seq(Unpublished)/Homer/6.787775;NF1-halfsite(CTF)/LNCaP-NF1-ChIP-Seq(Unpublished)/Homer/7.292869;Fra1(bZIP)/BT549-Fra1-ChIP-Seq(GSE46166)/Homer/7.577822;Fra1(bZIP)/BT549-F…	NA
chr1:152698919-152700454	0.418818	2.3756	0.183659	1	1	DHS_enhancer	NA	ENSG00000198854|C1orf68;ENSG00000172155|LCE1D;ENSG00000186226|LCE1E;ENSG00000244057|LCE3C;ENSG00000163206|SMCP;ENSG00000197747|S100A10;ENSG00000187223|LCE2D;ENSG00000163202|LCE3D
chr1:152707618-152708657	0.241299	2.1722	0.48872	1	1	unannotated	ERG(ETS)/VCaP-ERG-ChIP-Seq(GSE14097)/Homer/6.519206	NA
chr1:152711693-152713476	0.0140815	2.83255	0.977997	1	1	unannotated	NA	NA
chr1:152718646-152720877	0.0164788	3.22451	0.96804	1	1	DHS_enhancer	NF1-halfsite(CTF)/LNCaP-NF1-ChIP-Seq(Unpublished)/Homer/7.02687;NF1-halfsite(CTF)/LNCaP-NF1-ChIP-Seq(Unpublished)/Homer/7.525956;NF1-halfsite(CTF)/LNCaP-NF1-ChIP-Seq(Unpublished)/Homer/7.02687;NF1-halfsite(CTF)/LNCaP-NF1-ChIP-Seq(Unpublished)/Homer/7.525956;NF1-halfsite(CTF)/LNCaP-NF1-ChIP-Seq(Unpublished)/Homer/7.519988;NF1-halfsite(CTF)/LNCaP-NF1-ChIP-Seq(Unpublished)/Homer/7.253989;NF1-halfsit…	ENSG00000203786|KPRP;ENSG00000244057|LCE3C;ENSG00000197915|HRNR;ENSG00000186226|LCE1E;ENSG00000163202|LCE3D;ENSG00000172155|LCE1D;ENSG00000198854|C1orf68;ENSG00000163206|SMCP
chr1:15272046-15272963	0.415153	2.04294	0.168746	1	1	DHS_enhancer	NA	ENSG00000233485|RP3-467K16.2;ENSG00000142621|FHAD1
chr1:152759187-152761696	-0.00974431	3.50327	0.983393	1	1	DHS_enhancer	NA	ENSG00000172155|LCE1D;ENSG00000186226|LCE1E;ENSG00000163206|SMCP;ENSG00000237975|FLG-AS1;ENSG00000203786|KPRP;ENSG00000244057|LCE3C
chr1:152768916-152769795	0.165042	1.91759	0.669783	1	1	DHS_enhancer	Chop(bZIP)/MEF-Chop-ChIP-Seq(GSE35681)/Homer/10.159019;CEBP(bZIP)/ThioMac-CEBPb-ChIP-Seq(GSE21512)/Homer/8.205644;CEBP(bZIP)/ThioMac-CEBPb-ChIP-Seq(GSE21512)/Homer/8.490908;CEBP:AP1(bZIP)/ThioMac-CEBPb-ChIP-Seq(GSE21512)/Homer/6.790875;Atf4(bZIP)/MEF-Atf4-ChIP-Seq(GSE35681)/Homer/10.028367;1-DATTGCGCAA,BestGuess:CEBPE/MA0837.1/Jaspar(0.936)/8.115804;1-DATTGCGCAA,BestGuess:CEBPE/MA0837.1/Jaspar(0.…	ENSG00000163209|SPRR3;ENSG00000203786|KPRP;ENSG00000169474|SPRR1A;ENSG00000163206|SMCP;ENSG00000169469|SPRR1B;ENSG00000163207|IVL
chr1:152777326-152778996	-0.0673213	2.56736	0.872831	1	1	unannotated	NA	NA
chr1:152795104-152797352	0.138377	3.0492	0.797626	1	1	DHS_enhancer	CEBP(bZIP)/ThioMac-CEBPb-ChIP-Seq(GSE21512)/Homer/6.398075;CEBP:AP1(bZIP)/ThioMac-CEBPb-ChIP-Seq(GSE21512)/Homer/7.135239;1-DATTGCGCAA,BestGuess:CEBPE/MA0837.1/Jaspar(0.936)/7.150943	NA
chr1:152825836-152826997	0.0482613	2.07491	0.941762	1	1	unannotated	ETV1(ETS)/GIST48-ETV1-ChIP-Seq(GSE22441)/Homer/6.376024;ERG(ETS)/VCaP-ERG-ChIP-Seq(GSE14097)/Homer/7.32404;Stat3(Stat)/mES-Stat3-ChIP-Seq(GSE11431)/Homer/7.264751;Fli1(ETS)/CD8-FLI-ChIP-Seq(GSE20898)/Homer/5.991021;ETS1(ETS)/Jurkat-ETS1-ChIP-Seq(GSE17954)/Homer/6.753732	NA
chr1:15282903-15283873	-0.547479	2.828	0.0369879	1	1	DHS_enhancer	NF1-halfsite(CTF)/LNCaP-NF1-ChIP-Seq(Unpublished)/Homer/7.852411	ENSG00000142621|FHAD1
chr1:152854772-152856007	-0.0639624	2.2556	0.893958	1	1	DHS_enhancer	NA	ENSG00000163207|IVL
chr1:152860383-152862303	-0.0605922	2.95723	0.868639	1	1	DHS_enhancer	NF1-halfsite(CTF)/LNCaP-NF1-ChIP-Seq(Unpublished)/Homer/6.787775	NA
chr1:152879585-152880623	-0.123403	2.02565	0.753112	1	1	DHS_enhancer	NA	NA
chr1:152884055-152885501	-0.0315026	2.24625	0.949629	1	1	DHS_enhancer	1-GCCAAGCCAAAC,BestGuess:NF1:FOXA1(CTF,Forkhead)/LNCAP-FOXA1-ChIP-Seq(GSE27824)/Homer(0.788)/8.643371;1-GCCAAGCCAAAC,BestGuess:NF1:FOXA1(CTF,Forkhead)/LNCAP-FOXA1-ChIP-Seq(GSE27824)/Homer(0.788)/8.569257	NA
chr1:152901499-152902674	0.0756961	2.55344	0.835449	1	1	DHS_enhancer	NA	ENSG00000163216|SPRR2D;ENSG00000172155|LCE1D;ENSG00000163206|SMCP;ENSG00000186226|LCE1E;ENSG00000234262|RP1-20N18.4;ENSG00000169469|SPRR1B;ENSG00000244057|LCE3C;ENSG00000169474|SPRR1A
chr1:152905699-152906811	0.289499	2.79957	0.307332	1	1	DHS_enhancer	NA	NA
chr1:152911591-152913279	-0.134886	2.68577	0.699762	1	1	DHS_enhancer	CEBP(bZIP)/ThioMac-CEBPb-ChIP-Seq(GSE21512)/Homer/7.788842;1-DATTGCGCAA,BestGuess:CEBPE/MA0837.1/Jaspar(0.936)/7.16838;1-DATTGCGCAA,BestGuess:CEBPE/MA0837.1/Jaspar(0.936)/8.182843;4-HWCTTGGCAC,BestGuess:NFIX/MA0671.1/Jaspar(0.916)/7.262174;Atf3(bZIP)/GBM-ATF3-ChIP-Seq(GSE33912)/Homer/6.029984;Atf3(bZIP)/GBM-ATF3-ChIP-Seq(GSE33912)/Homer/6.010611;BATF(bZIP)/Th17-BATF-ChIP-Seq(GSE39756)/Homer/6.493…	NA
chr1:152932459-152934623	-0.195729	2.73085	0.506333	1	1	DHS_enhancer	STAT4(Stat)/CD4-Stat4-ChIP-Seq(GSE22104)/Homer/7.740114;STAT4(Stat)/CD4-Stat4-ChIP-Seq(GSE22104)/Homer/7.63504	NA
chr1:152940680-152943962	0.240566	3.62686	0.310977	1	1	DHS_enhancer	NF1-halfsite(CTF)/LNCaP-NF1-ChIP-Seq(Unpublished)/Homer/7.286861	ENSG00000163207|IVL;ENSG00000163206|SMCP;ENSG00000203786|KPRP;ENSG00000244094|SPRR2F;ENSG00000163209|SPRR3;ENSG00000169474|SPRR1A;ENSG00000203783|PRR9;ENSG00000169469|SPRR1B;ENSG00000186226|LCE1E;ENSG00000244057|LCE3C;ENSG00000234262|RP1-20N18.4;ENSG00000163216|SPRR2D;ENSG00000196805|SPRR2B;ENSG00000172155|LCE1D;ENSG00000229035|SPRR2C
chr1:152951817-152952653	0.12057	1.88966	0.776702	1	1	DHS_enhancer	NA	ENSG00000234262|RP1-20N18.4;ENSG00000169469|SPRR1B;ENSG00000186226|LCE1E;ENSG00000244094|SPRR2F;ENSG00000244057|LCE3C;ENSG00000163206|SMCP;ENSG00000163209|SPRR3;ENSG00000172155|LCE1D;ENSG00000196805|SPRR2B
chr1:152953005-152954547	0.126946	2.46203	0.695783	1	1	DHS_enhancer	ETV1(ETS)/GIST48-ETV1-ChIP-Seq(GSE22441)/Homer/7.063034;ERG(ETS)/VCaP-ERG-ChIP-Seq(GSE14097)/Homer/7.054117;SPDEF(ETS)/VCaP-SPDEF-ChIP-Seq(SRA014231)/Homer/9.783031;Etv2(ETS)/ES-ER71-ChIP-Seq(GSE59402)/Homer(0.967)/7.518808;Fli1(ETS)/CD8-FLI-ChIP-Seq(GSE20898)/Homer/5.91435;ETS1(ETS)/Jurkat-ETS1-ChIP-Seq(GSE17954)/Homer/9.320795;2-CAYTTCCTGT,BestGuess:ERG(ETS)/VCaP-ERG-ChIP-Seq(GSE14097)/Homer(0.…	ENSG00000196805|SPRR2B;ENSG00000229035|SPRR2C;ENSG00000163209|SPRR3;ENSG00000244094|SPRR2F;ENSG00000172155|LCE1D;ENSG00000169469|SPRR1B;ENSG00000169474|SPRR1A;ENSG00000244057|LCE3C;ENSG00000163216|SPRR2D;ENSG00000234262|RP1-20N18.4
chr1:152959016-152962347	-0.00748661	3.66717	0.98542	1	1	DHS_enhancer	NF1-halfsite(CTF)/LNCaP-NF1-ChIP-Seq(Unpublished)/Homer/6.787775	ENSG00000244057|LCE3C;ENSG00000234262|RP1-20N18.4;ENSG00000196805|SPRR2B;ENSG00000244094|SPRR2F;ENSG00000186226|LCE1E;ENSG00000163209|SPRR3;ENSG00000169469|SPRR1B;ENSG00000169474|SPRR1A;ENSG00000163202|LCE3D;ENSG00000163216|SPRR2D;ENSG00000172155|LCE1D
chr1:152969126-152970060	0.227852	1.89681	0.50914	0	1	unannotated	ETV1(ETS)/GIST48-ETV1-ChIP-Seq(GSE22441)/Homer/6.85634;ERG(ETS)/VCaP-ERG-ChIP-Seq(GSE14097)/Homer/7.584408;Etv2(ETS)/ES-ER71-ChIP-Seq(GSE59402)/Homer(0.967)/7.29586;1-DATTGCGCAA,BestGuess:CEBPE/MA0837.1/Jaspar(0.936)/7.217334	NA
chr1:152982210-152983441	-0.0411334	2.20838	0.927652	1	1	DHS_enhancer	NA	ENSG00000163209|SPRR3;ENSG00000163202|LCE3D;ENSG00000244057|LCE3C;ENSG00000196805|SPRR2B;ENSG00000163207|IVL;ENSG00000163216|SPRR2D;ENSG00000169474|SPRR1A;ENSG00000234262|RP1-20N18.4;ENSG00000244094|SPRR2F;ENSG00000169469|SPRR1B
chr1:15299522-15300623	0.0119057	2.37198	0.984836	1	1	unannotated	ETV1(ETS)/GIST48-ETV1-ChIP-Seq(GSE22441)/Homer/6.553957;ERG(ETS)/VCaP-ERG-ChIP-Seq(GSE14097)/Homer/6.691276;SPDEF(ETS)/VCaP-SPDEF-ChIP-Seq(SRA014231)/Homer/7.297773;EHF(ETS)/LoVo-EHF-ChIP-Seq(GSE49402)/Homer/7.931987;ETS1(ETS)/Jurkat-ETS1-ChIP-Seq(GSE17954)/Homer/7.367862;Fra1(bZIP)/BT549-Fra1-ChIP-Seq(GSE46166)/Homer/7.061236;Fra1(bZIP)/BT549-Fra1-ChIP-Seq(GSE46166)/Homer/7.391368;Atf3(bZIP)/GBM…	NA
chr1:152999671-153001561	0.0665825	2.88479	0.863963	1	1	DHS_enhancer	ETV1(ETS)/GIST48-ETV1-ChIP-Seq(GSE22441)/Homer/7.583554;EWS:FLI1-fusion(ETS)/SK_N_MC-EWS:FLI1-ChIP-Seq(SRA014231)/Homer/8.327146;NF1-halfsite(CTF)/LNCaP-NF1-ChIP-Seq(Unpublished)/Homer/7.24766;ERG(ETS)/VCaP-ERG-ChIP-Seq(GSE14097)/Homer/8.551001;Etv2(ETS)/ES-ER71-ChIP-Seq(GSE59402)/Homer(0.967)/7.487375;Fli1(ETS)/CD8-FLI-ChIP-Seq(GSE20898)/Homer/6.334752;ETS1(ETS)/Jurkat-ETS1-ChIP-Seq(GSE17954)/Ho…	ENSG00000169474|SPRR1A;ENSG00000244094|SPRR2F;ENSG00000169469|SPRR1B;ENSG00000163206|SMCP;ENSG00000163207|IVL;ENSG00000203786|KPRP;ENSG00000203783|PRR9;ENSG00000234262|RP1-20N18.4;ENSG00000229035|SPRR2C;ENSG00000163209|SPRR3;ENSG00000244057|LCE3C;ENSG00000196805|SPRR2B;ENSG00000163216|SPRR2D
chr1:15304608-15305563	-0.175031	2.4601	0.556632	1	1	unannotated	NA	NA
chr1:15309762-15310717	-0.0196005	2.15892	0.984345	1	1	unannotated	ETV1(ETS)/GIST48-ETV1-ChIP-Seq(GSE22441)/Homer/6.491183;EWS:FLI1-fusion(ETS)/SK_N_MC-EWS:FLI1-ChIP-Seq(SRA014231)/Homer/9.375529;ERG(ETS)/VCaP-ERG-ChIP-Seq(GSE14097)/Homer/8.35788;SPDEF(ETS)/VCaP-SPDEF-ChIP-Seq(SRA014231)/Homer/7.877088;EHF(ETS)/LoVo-EHF-ChIP-Seq(GSE49402)/Homer/7.809399;EWS:ERG-fusion(ETS)/CADO_ES1-EWS:ERG-ChIP-Seq(SRA014231)/Homer/8.558733;Etv2(ETS)/ES-ER71-ChIP-Seq(GSE59402)/H…	NA
chr1:153133183-153134466	0.146664	2.30304	0.69252	1	1	unannotated	CEBP:AP1(bZIP)/ThioMac-CEBPb-ChIP-Seq(GSE21512)/Homer/7.863725	NA
chr1:153210166-153211307	-0.303537	2.59979	0.366759	1	1	DHS_enhancer	Stat3+il21(Stat)/CD4-Stat3-ChIP-Seq(GSE19198)/Homer/9.02254;Stat3+il21(Stat)/CD4-Stat3-ChIP-Seq(GSE19198)/Homer/8.081223;NF1-halfsite(CTF)/LNCaP-NF1-ChIP-Seq(Unpublished)/Homer/7.353325;NF1-halfsite(CTF)/LNCaP-NF1-ChIP-Seq(Unpublished)/Homer/8.07921;NF1-halfsite(CTF)/LNCaP-NF1-ChIP-Seq(Unpublished)/Homer/7.753075;NF1-halfsite(CTF)/LNCaP-NF1-ChIP-Seq(Unpublished)/Homer/7.253989;Stat3(Stat)/mES-Sta…	ENSG00000203783|PRR9;ENSG00000244094|SPRR2F;ENSG00000203782|LOR
chr1:153230902-153233313	-0.0515329	3.37681	0.885795	1	1	unannotated	EHF(ETS)/LoVo-EHF-ChIP-Seq(GSE49402)/Homer/7.358028	NA
chr1:15323392-15323841	0.397734	2.42877	0.206768	1	1	DHS_enhancer	ETV1(ETS)/GIST48-ETV1-ChIP-Seq(GSE22441)/Homer/6.404913;EWS:FLI1-fusion(ETS)/SK_N_MC-EWS:FLI1-ChIP-Seq(SRA014231)/Homer/9.533607;Stat3+il21(Stat)/CD4-Stat3-ChIP-Seq(GSE19198)/Homer/7.417457;ERG(ETS)/VCaP-ERG-ChIP-Seq(GSE14097)/Homer/9.693652;Elk4(ETS)/Hela-Elk4-ChIP-Seq(GSE31477)/Homer/6.689879;Elk1(ETS)/Hela-Elk1-ChIP-Seq(GSE31477)/Homer/6.942573;SPDEF(ETS)/VCaP-SPDEF-ChIP-Seq(SRA014231)/Homer/7…	NA
chr1:153238415-153239810	0.126862	2.54521	0.772346	1	1	unannotated	Fra1(bZIP)/BT549-Fra1-ChIP-Seq(GSE46166)/Homer/7.403825;Fra1(bZIP)/BT549-Fra1-ChIP-Seq(GSE46166)/Homer/7.387037;Atf3(bZIP)/GBM-ATF3-ChIP-Seq(GSE33912)/Homer/7.387162;Atf3(bZIP)/GBM-ATF3-ChIP-Seq(GSE33912)/Homer/7.416295;BATF(bZIP)/Th17-BATF-ChIP-Seq(GSE39756)/Homer/6.787412;BATF(bZIP)/Th17-BATF-ChIP-Seq(GSE39756)/Homer/6.563734;AP-1(bZIP)/ThioMac-PU.1-ChIP-Seq(GSE21512)/Homer/7.104543;AP-1(bZIP)/…	NA
chr1:153244918-153246580	-0.161686	2.61154	0.648511	1	1	unannotated	NA	NA
chr1:153258784-153262014	-0.0807473	4.08401	0.796992	1	1	DHS_promoter	Stat3+il21(Stat)/CD4-Stat3-ChIP-Seq(GSE19198)/Homer/8.807509;Stat3+il21(Stat)/CD4-Stat3-ChIP-Seq(GSE19198)/Homer/9.599445;Stat3(Stat)/mES-Stat3-ChIP-Seq(GSE11431)/Homer/7.420459;Stat3(Stat)/mES-Stat3-ChIP-Seq(GSE11431)/Homer/8.403892;STAT4(Stat)/CD4-Stat4-ChIP-Seq(GSE22104)/Homer/8.836385;STAT4(Stat)/CD4-Stat4-ChIP-Seq(GSE22104)/Homer/8.727667	ENSG00000203782|LOR
chr1:15326473-15327166	0.428853	2.03954	0.171342	1	1	DHS_enhancer	NF1-halfsite(CTF)/LNCaP-NF1-ChIP-Seq(Unpublished)/Homer/7.060102;4-HWCTTGGCAC,BestGuess:NFIX/MA0671.1/Jaspar(0.916)/7.146389	NA
chr1:153271885-153273233	0.228943	2.60905	0.528747	1	1	unannotated	NF1(CTF)/LNCAP-NF1-ChIP-Seq(Unpublished)/Homer/8.824472;PU.1(ETS)/ThioMac-PU.1-ChIP-Seq(GSE21512)/Homer/8.756883	NA
chr1:15328765-15329454	0.174837	2.16626	0.592954	1	1	DHS_enhancer	NF1-halfsite(CTF)/LNCaP-NF1-ChIP-Seq(Unpublished)/Homer/7.519988;NF1-halfsite(CTF)/LNCaP-NF1-ChIP-Seq(Unpublished)/Homer/8.312297;4-HWCTTGGCAC,BestGuess:NFIX/MA0671.1/Jaspar(0.916)/7.582694;4-HWCTTGGCAC,BestGuess:NFIX/MA0671.1/Jaspar(0.916)/6.891063	NA
chr1:153291556-153294213	-0.0540714	3.78995	0.869186	1	1	DHS_enhancer	ETV1(ETS)/GIST48-ETV1-ChIP-Seq(GSE22441)/Homer/6.629297;ETV1(ETS)/GIST48-ETV1-ChIP-Seq(GSE22441)/Homer/7.583554;EWS:FLI1-fusion(ETS)/SK_N_MC-EWS:FLI1-ChIP-Seq(SRA014231)/Homer/8.327146;ERG(ETS)/VCaP-ERG-ChIP-Seq(GSE14097)/Homer/8.320738;ERG(ETS)/VCaP-ERG-ChIP-Seq(GSE14097)/Homer/8.388482;EHF(ETS)/LoVo-EHF-ChIP-Seq(GSE49402)/Homer/7.697159;Etv2(ETS)/ES-ER71-ChIP-Seq(GSE59402)/Homer(0.967)/7.270687…	ENSG00000163218|PGLYRP4
chr1:153312855-153313829	-0.252564	2.0852	0.436237	1	1	DHS_enhancer	STAT4(Stat)/CD4-Stat4-ChIP-Seq(GSE22104)/Homer/5.302955	NA
[truncated: 107,779 more rows]

## Sheet: Table S4
Table S4. ATAC-seq enhancer peaks overlapping with OA GWAS proxy SNPs
[truncated: 1,871 more rows]

## Sheet: Table S5
Table S5. ATAC-seq enhancer peaks overlapping with differentially menthylated loci
[truncated: 1,921 more rows]

[truncated: 2 more sheets: Table S6, Table S7]
